# Supplementary material for: Comparative Transcriptome Analysis of Shiga Toxin-Producing Escherichia coli O157:H7 on Bovine Rectoanal Junction Cells and Human Colonic Epithelial Cells during Initial Adherence
Source: Microorganisms. 2023 Oct 15;11(10):2562. doi: 10.3390/microorganisms11102562 (PMC10609592; doi:10.3390/microorganisms11102562)
Supplement: Supplementary file 1 [file microorganisms-11-02562-s001.zip]

Archive with 4 entries (4 files):
- Supplementary Figure S1.jpg
- Supplementary File S1.xlsx
- Supplementary File S2.xlsx
- Supplementary Table S1 1-IK edited.pdf
