# Supplementary material for: Comparative Transcriptome Analysis of Shiga Toxin-Producing Escherichia coli O157:H7 on Bovine Rectoanal Junction Cells and Human Colonic Epithelial Cells during Initial Adherence
Source: Microorganisms. 2023 Oct 15;11(10):2562. doi: 10.3390/microorganisms11102562 (PMC10609592; doi:10.3390/microorganisms11102562)
Supplement: Supplementary file 1 [file microorganisms-11-02562-s001.zip › Supplementary File S1.xlsx]

## Sheet: Supplementary file S1
Name	Fold change	Log fold change	P-value	FDR p-value	Database	Database identifier	Database symbol	Qualifier	GO biological process	GO cellular component	GO molecular function	Database object name	Synonym	Database object type	Taxon ID	Assigned by	Total counts	Total counts	Total counts	Total counts	Total counts	Total counts
aceA	-7.24336	-2.85666	0.000153	0.00191	UniProtKB	P0A9G6	aceA	acts_upstream_of_or_within	carboxylic acid metabolic process (GO_REF:0000002 [IEA] InterPro:IPR006254) glyoxylate cycle (GO_REF:0000043 [IEA] UniProtKB-KW:KW-0329) (GO_REF:0000041 [IEA] UniPathway:UPA00703) (PMID:366070 [IC] GO:0004451) tricarboxylic acid cycle (GO_REF:0000043 [IEA] UniProtKB-KW:KW-0816)	cytosol (PMID:16858726 [HDA])	catalytic activity (GO_REF:0000002 [IEA] InterPro:IPR015813, InterPro:IPR018523, InterPro:IPR039556) cation binding (PMID:3291954 [IDA]) isocitrate lyase activity (PMID:3291954 [IDA]) (GO_REF:0000002 [IEA] InterPro:IPR006254) (GO_REF:0000117 [IEA] ARBA:ARBA00028671) (GO_REF:0000003 [IEA] EC:4.1.3.1) (PMID:21873635 [IBA] PANTHER:PTN000493043, UniProtKB:Q6T267, UniProtKB:Q9I0K4, UniProtKB:Q6Z6M4, U…	Isocitrate lyase	aceA|icl|JW3975|b4015	protein	taxon:83333	EcoliWiki	1614	571	507	23	679	24
aceB	-7.70612	-2.946	2.45e-05	0.000394	UniProtKB	P08997	aceB	acts_upstream_of_or_within	glyoxylate cycle (PMID:4874804 [IC] GO:0004474) (GO_REF:0000002 [IEA] InterPro:IPR001465, InterPro:IPR006252, InterPro:IPR019830) (GO_REF:0000043 [IEA] UniProtKB-KW:KW-0329) (GO_REF:0000041 [IEA] UniPathway:UPA00703) (PMID:21873635 [IBA] PANTHER:PTN000492975, SGD:S000005061, UniProtKB:P28344) tricarboxylic acid cycle (GO_REF:0000043 [IEA] UniProtKB-KW:KW-0816)	cytoplasm (GO_REF:0000044 [IEA] UniProtKB-SubCell:SL-0086) (PMID:21873635 [IBA] PANTHER:PTN000492975, SGD:S000001470, CGD:CAL0000178842, SGD:S000005061, UniProtKB:P08997, UniProtKB:P28344) (GO_REF:0000043 [IEA] UniProtKB-KW:KW-0963) (PMID:4874804 [IDA])	catalytic activity (GO_REF:0000002 [IEA] InterPro:IPR011076) malate synthase activity (PMID:4874804 [IDA]) (GO_REF:0000002 [IEA] InterPro:IPR001465, InterPro:IPR006252, InterPro:IPR019830) (PMID:21873635 [IBA] PANTHER:PTN000492975, TAIR:locus:2150625, SGD:S000001470, UniProtKB:P28344, UniProtKB:P08997, SGD:S000005061) (PMID:18714089 [IDA]) (GO_REF:0000003 [IEA] EC:2.3.3.9) (GO_REF:0000116 [IEA] R…	Malate synthase A	aceB|mas|JW3974|b4014	protein	taxon:83333	EcoliWiki	1593	630	482	35	629	32
aceE	4.83086	2.27228	5.02e-08	1.65e-06	UniProtKB	P0AFG8	aceE	enables	glycolytic process (GO_REF:0000043 [IEA] UniProtKB-KW:KW-0324) pyruvate catabolic process (PMID:3903169 [NAS])	cytosol (PMID:16858726 [HDA]) cytosolic pyruvate dehydrogenase complex (PMID:329143 [IDA]) membrane (PMID:16858726 [HDA]) pyruvate dehydrogenase complex (PMID:3903169 [NAS])	binding, bridging (PMID:11955070 [EXP]) catalytic activity (GO_REF:0000002 [IEA] InterPro:IPR009014) identical protein binding (PMID:16858726 [IPI] UniProtKB:P0AFG8) magnesium ion binding (PMID:11955070 [IDA]) metal ion binding (GO_REF:0000043 [IEA] UniProtKB-KW:KW-0479) oxidoreductase activity (GO_REF:0000043 [IEA] UniProtKB-KW:KW-0560) (GO_REF:0000002 [IEA] InterPro:IPR004660) protein binding (…	Pyruvate dehydrogenase E1 component	aceE|JW0110|b0114	protein	taxon:83333	CAFA	1393	1711	2485	27306	9052	32190
aceF	3.82015	1.93363	3.53e-06	7.12e-05	UniProtKB	P06959	aceF	acts_upstream_of_or_within	acetyl-CoA biosynthetic process from pyruvate (PMID:21873635 [IBA] PANTHER:PTN000754013, UniProtKB:P06959) (PMID:349114 [IMP]) glycolytic process (GO_REF:0000043 [IEA] UniProtKB-KW:KW-0324) (GO_REF:0000002 [IEA] InterPro:IPR006256) pyruvate catabolic process (PMID:3903169 [NAS]) pyruvate metabolic process (PMID:349114 [IMP])	cytoplasm (PMID:16858726 [IDA]) (PMID:21873635 [IBA] PANTHER:PTN001899725, TAIR:locus:2020173, TAIR:locus:2083358, UniProtKB:P11182, TAIR:locus:2088247, WB:WBGene00014054, UniProtKB:P06959, UniProtKB:O97227, UniProtKB:Q57Z16) (PMID:16858726 [HDA]) pyruvate dehydrogenase complex (GO_REF:0000002 [IEA] InterPro:IPR006256) (PMID:327021 [IGI] EcoliWiki:acE, EcoliWiki:lpd) (PMID:329143 [IDA]) (PMID:390…	acetyltransferase activity (PMID:21873635 [IBA] PANTHER:PTN001899725, TAIR:locus:2083358, UniProtKB:P06959) dihydrolipoyllysine-residue acetyltransferase activity (GO_REF:0000003 [IEA] EC:2.3.1.12) (PMID:12651118 [IDA]) (GO_REF:0000002 [IEA] InterPro:IPR006256) (GO_REF:0000116 [IEA] RHEA:17017) lipoic acid binding (PMID:21873635 [IBA] PANTHER:PTN001899725, UniProtKB:P06959) (PMID:12651118 [IDA]) …	Dihydrolipoyllysine-residue acetyltransferase component of pyruvate dehydrogenase complex	aceF|JW0111|b0115	protein	taxon:83333	EcoliWiki	1024	1344	1856	16613	5471	19221
aceK	-5.97878	-2.57985	5.98e-07	1.49e-05	UniProtKB	P11071	aceK	acts_upstream_of_or_within	glucose metabolic process (GO_REF:0000002 [IEA] InterPro:IPR010452) glyoxylate cycle (PMID:6292732 [IC] GO:0008772) (GO_REF:0000104 [IEA] UniRule:UR000099095) (GO_REF:0000043 [IEA] UniProtKB-KW:KW-0329) peptidyl-serine dephosphorylation (PMID:6292732 [IDA]) peptidyl-serine phosphorylation (PMID:3112144 [IDA]) (PMID:21873635 [IBA] PANTHER:PTN002218346, UniProtKB:P11071) phosphorylation (GO_REF:000…	cytoplasm (GO_REF:0000002 [IEA] InterPro:IPR010452) (GO_REF:0000044 [IEA] UniProtKB-SubCell:SL-0086) (GO_REF:0000104 [IEA] UniRule:UR000099095) (GO_REF:0000043 [IEA] UniProtKB-KW:KW-0963) (PMID:6292732 [IC] GO:0008772)	AMP binding (PMID:20505668 [IDA]) (PMID:21873635 [IBA] PANTHER:PTN002218346, UniProtKB:P11071) ATP binding (GO_REF:0000104 [IEA] UniRule:UR000099095) (PMID:8620880 [IDA]) (PMID:21873635 [IBA] PANTHER:PTN002218346, UniProtKB:P11071) (PMID:6292732 [IDA]) (GO_REF:0000002 [IEA] InterPro:IPR046855) (GO_REF:0000043 [IEA] UniProtKB-KW:KW-0067) [isocitrate dehydrogenase (NADP+)] kinase activity (GO_REF:0…	Isocitrate dehydrogenase kinase/phosphatase	aceK|JW3976|b4016	protein	taxon:83333	EcoliWiki	315	104	113	17	139	14
ackA	5.04925	2.33607	3.84e-09	1.7e-07	UniProtKB	P0A6A3	ackA	acts_upstream_of_or_within	acetate biosynthetic process (PMID:9484901 [IGI] EcoliWiki:tdcD) acetate metabolic process (PMID:21873635 [IBA] PANTHER:PTN000471910, UniProtKB:P0A6A3) (PMID:21941 [IMP]) acetyl-CoA biosynthetic process (GO_REF:0000041 [IEA] UniPathway:UPA00340) organic acid metabolic process (GO_REF:0000002 [IEA] InterPro:IPR004372) phosphorylation (GO_REF:0000104 [IEA] UniRule:UR000037499) (GO_REF:0000002 [IEA]…	cytoplasm (GO_REF:0000104 [IEA] UniRule:UR000037499) (GO_REF:0000044 [IEA] UniProtKB-SubCell:SL-0086) (GO_REF:0000043 [IEA] UniProtKB-KW:KW-0963) cytosol (PMID:16858726 [HDA]) (PMID:21873635 [IBA] PANTHER:PTN001464611, UniProtKB:P0A6A3) (PMID:15911532 [IDA]) (PMID:18304323 [IDA]) membrane (PMID:16858726 [HDA])	ATP binding (GO_REF:0000043 [IEA] UniProtKB-KW:KW-0067) acetate kinase activity (PMID:2536666 [IDA]) (GO_REF:0000003 [IEA] EC:2.7.2.1) (PMID:21873635 [IBA] PANTHER:PTN000471910, UniProtKB:P11868, UniProtKB:P63411, UniProtKB:P0A6A3) (GO_REF:0000104 [IEA] UniRule:UR000037499) (GO_REF:0000116 [IEA] RHEA:11352) kinase activity (GO_REF:0000043 [IEA] UniProtKB-KW:KW-0418) (GO_REF:0000002 [IEA] InterPro…	Acetate kinase	ackA|ack|JW2293|b2296	protein	taxon:83333	EcoliWiki	147	125	172	2056	829	2396
acnB	-3.65722	-1.87075	1.26e-07	3.76e-06	UniProtKB	P36683	acnB	acts_upstream_of_or_within	glyoxylate cycle (PMID:10589714 [NAS]) propionate catabolic process, 2-methylcitrate cycle (PMID:12473114 [IDA]) (PMID:21873635 [IBA] PANTHER:PTN001362560, UniProtKB:Q8ZRS8, UniProtKB:P36683) regulation of translation (PMID:10589714 [IDA]) tricarboxylic acid cycle (PMID:10589714 [NAS]) (GO_REF:0000043 [IEA] UniProtKB-KW:KW-0816) (GO_REF:0000041 [IEA] UniPathway:UPA00223) (GO_REF:0000002 [IEA] Int…	cytosol (GO_REF:0000002 [IEA] InterPro:IPR004406) (PMID:15911532 [IDA]) (PMID:21873635 [IBA] PANTHER:PTN001705783, SGD:S000004295, UniProtKB:P36683) (PMID:18304323 [IDA])	2-methylisocitrate dehydratase activity (PMID:12473114 [IDA]) (GO_REF:0000116 [IEA] RHEA:17941) (GO_REF:0000003 [IEA] EC:4.2.1.99) (PMID:21873635 [IBA] PANTHER:PTN001362560, UniProtKB:P36683, UniProtKB:Q8ZRS8) 4 iron, 4 sulfur cluster binding (PMID:21873635 [IBA] PANTHER:PTN000186533, RGD:621360, UniProtKB:P36683, UniProtKB:P20004) (GO_REF:0000002 [IEA] InterPro:IPR004406) (GO_REF:0000043 [IEA] U…	Aconitate hydratase B	acnB|yacI|yacJ|JW0114|b0118	protein	taxon:83333	EcoliWiki	3164	2140	2358	1163	2234	1383
acpH	-2.37329	-1.24689	0.00144	0.0123491	UniProtKB	P21515	acpH	acts_upstream_of_or_within	fatty acid biosynthetic process (GO_REF:0000104 [IEA] UniRule:UR000087112) (GO_REF:0000002 [IEA] InterPro:IPR007431, InterPro:IPR023491) (GO_REF:0000043 [IEA] UniProtKB-KW:KW-0275) (PMID:21873635 [IBA] PANTHER:PTN002215191, UniProtKB:P21515) (PMID:16107329 [IDA]) fatty acid metabolic process (GO_REF:0000043 [IEA] UniProtKB-KW:KW-0276) lipid metabolic process (GO_REF:0000043 [IEA] UniProtKB-KW:KW-…		[acyl-carrier-protein] phosphodiesterase activity (GO_REF:0000003 [IEA] EC:3.1.4.14) (GO_REF:0000116 [IEA] RHEA:20537) (PMID:4290442 [IDA]) (GO_REF:0000002 [IEA] InterPro:IPR007431, InterPro:IPR023491) (PMID:21873635 [IBA] PANTHER:PTN002215191, UniProtKB:P21515) (GO_REF:0000104 [IEA] UniRule:UR000087112) hydrolase activity (GO_REF:0000043 [IEA] UniProtKB-KW:KW-0378)	Acyl carrier protein phosphodiesterase	acpH|yajB|JW0394|b0404	protein	taxon:83333	EcoCyc	21	18	16	15	22	16
acpP	2.05795	1.04121	0.0102523	0.0561069	UniProtKB	P0A6A8	acpP	acts_upstream_of_or_within	fatty acid biosynthetic process (GO_REF:0000002 [IEA] InterPro:IPR003231) (GO_REF:0000041 [IEA] UniPathway:UPA00094) (GO_REF:0000043 [IEA] UniProtKB-KW:KW-0275) (GO_REF:0000104 [IEA] UniRule:UR000101233) (PMID:16352845 [IMP]) fatty acid metabolic process (GO_REF:0000043 [IEA] UniProtKB-KW:KW-0276) lipid A biosynthetic process (PMID:21873635 [IBA] PANTHER:PTN000466714, UniProtKB:P0A6A8) (PMID:1635…	cytoplasm (GO_REF:0000104 [IEA] UniRule:UR000101233) (GO_REF:0000044 [IEA] UniProtKB-SubCell:SL-0086) (PMID:16858726 [HDA]) (GO_REF:0000043 [IEA] UniProtKB-KW:KW-0963) (PMID:15459190 [IDA]) cytosol (PMID:15911532 [IDA]) (PMID:21873635 [IBA] PANTHER:PTN000466714, UniProtKB:P0A6A8)	ACP phosphopantetheine attachment site binding involved in fatty acid biosynthetic process (PMID:15459190 [IDA]) (PMID:21873635 [IBA] PANTHER:PTN000466551, UniProtKB:P0A6A8, UniProtKB:P9WQF1, TAIR:locus:2168968, UniProtKB:Q57WW9, TAIR:locus:2206300, UniProtKB:P9WQF3, TAIR:locus:2042331, UniProtKB:P11943) (GO_REF:0000104 [IEA] UniRule:UR000101233) acyl binding (PMID:15459190 [IDA]) (PMID:21873635 …	Acyl carrier protein	acpP|JW1080|b1094	protein	taxon:83333	EcoliWiki	401	347	396	1895	1363	2298
acrR	-2.43952	-1.2866	7.58e-05	0.00105	UniProtKB	P0ACS9	acrR	acts_upstream_of_or_within	negative regulation of transcription, DNA-templated (PMID:8821940 [IMP]) regulation of transcription, DNA-templated (PMID:21873635 [IBA] PANTHER:PTN004738546, UniProtKB:P32265, UniProtKB:P9WMC1, UniProtKB:P39334, UniProtKB:P0ACU0, UniProtKB:P0ACS9, UniProtKB:P17446, UniProtKB:P95251, UniProtKB:Q9HY46, UniProtKB:Q9HVJ0, UniProtKB:Q9HXS0, UniProtKB:Q9HXW2, UniProtKB:P96856, UniProtKB:Q9HZW2, UniPro…		DNA binding (GO_REF:0000002 [IEA] InterPro:IPR001647, InterPro:IPR013572) (GO_REF:0000043 [IEA] UniProtKB-KW:KW-0238) protein binding (PMID:24561554 [IPI] UniProtKB:P76215) sequence-specific DNA binding (PMID:17644067 [IDA]) (PMID:8821940 [IDA]) toxic substance binding (PMID:17644067 [IDA]) transcription factor activity, sequence-specific DNA binding (PMID:8821940 [IDA]) (PMID:21873635 [IBA] PANT…	HTH-type transcriptional regulator AcrR	acrR|ybaH|JW0453|b0464	protein	taxon:83333	EcoCyc	67	53	45	52	52	49
acs	-5.51626	-2.46369	0.000508	0.00516	UniProtKB	P27550	acs	acts_upstream_of_or_within	acetate catabolic process (PMID:7751300 [IMP]) acetyl-CoA biosynthetic process (PMID:21873635 [IBA] PANTHER:PTN000644161, SGD:S000004143, UniProtKB:C6KTB4, MGI:MGI:1915988, UniProtKB:Q9NUB1, SGD:S000000050, MGI:MGI:1890410, CGD:CAL0000197968) acetyl-CoA biosynthetic process from acetate (GO_REF:0000002 [IEA] InterPro:IPR011904) (GO_REF:0000104 [IEA] UniRule:UR000100676) chemotaxis (GO_REF:0000104…	cytosol (PMID:18304323 [IDA]) (PMID:21873635 [IBA] PANTHER:PTN000644276, UniProtKB:P27550)	AMP binding (GO_REF:0000002 [IEA] InterPro:IPR011904) ATP binding (GO_REF:0000043 [IEA] UniProtKB-KW:KW-0067) acetate-CoA ligase activity (GO_REF:0000003 [IEA] EC:6.2.1.1) (PMID:21873635 [IBA] PANTHER:PTN000644161, UniProtKB:P27550, SGD:S000000050, UniProtKB:Q8ZKF6, RGD:1306246, MGI:MGI:1890410, TAIR:locus:2149104, RGD:1305489, CGD:CAL0000197968, UniProtKB:Q9NR19, MGI:MGI:1915988, UniProtKB:C6KTB…	Acetyl-coenzyme A synthetase	acs|yfaC|JW4030|b4069	protein	taxon:83333	EcoCyc	672	253	216	15	382	13
actP	-3.5495	-1.82762	7.2e-05	0.00101	UniProtKB	P32705	actP	acts_upstream_of_or_within	glycolate transmembrane transport (GO_REF:0000108 [IEA] GO:0043879) ion transport (GO_REF:0000043 [IEA] UniProtKB-KW:KW-0406) plasma membrane acetate transport (PMID:21873635 [IBA] PANTHER:PTN000213736, UniProtKB:P32705) (PMID:14563880 [IDA]) sodium ion transport (GO_REF:0000043 [IEA] UniProtKB-KW:KW-0739) tellurite transport (PMID:26211961 [IMP]) transmembrane transport (GO_REF:0000002 [IEA] Int…	membrane (GO_REF:0000002 [IEA] InterPro:IPR001734) (GO_REF:0000043 [IEA] UniProtKB-KW:KW-0472) plasma membrane (GO_REF:0000104 [IEA] UniRule:UR000078363) (PMID:17309111 [IDA]) (PMID:16079137 [IDA]) (GO_REF:0000044 [IEA] UniProtKB-SubCell:SL-0037) (GO_REF:0000043 [IEA] UniProtKB-KW:KW-0997) (PMID:15919996 [IDA]) (GO_REF:0000043 [IEA] UniProtKB-KW:KW-1003) (GO_REF:0000002 [IEA] InterPro:IPR014083)	acetate transmembrane transporter activity (PMID:14563880 [IDA]) (GO_REF:0000104 [IEA] UniRule:UR000078363) (PMID:21873635 [IBA] PANTHER:PTN000213736, UniProtKB:P32705) (GO_REF:0000002 [IEA] InterPro:IPR014083) glycolate transmembrane transporter activity (GO_REF:0000002 [IEA] InterPro:IPR014083) symporter activity (GO_REF:0000043 [IEA] UniProtKB-KW:KW-0769) tellurite uptake transmembrane transpo…	Cation/acetate symporter ActP	actP|yjcG|JW4028|b4067	protein	taxon:83333	EcoCyc	192	57	52	18	107	26
adhE	9.10188	3.18616	2.13e-15	3.45e-13	UniProtKB	P0A9Q7	adhE	acts_upstream_of_or_within	alcohol metabolic process (GO_REF:0000002 [IEA] InterPro:IPR012079) carbon utilization (GO_REF:0000002 [IEA] InterPro:IPR012079) ethanol biosynthetic process (PMID:2015910 [IDA]) metabolic process (GO_REF:0000043 [IEA] UniProtKB-KW:KW-0511) mixed acid fermentation (PMID:7033467 [IMP]) protein homooligomerization (PMID:31586059 [IDA]) response to oxidative stress (PMID:12783863 [IMP])	cytosol (PMID:16858726 [HDA]) (PMID:15911532 [IDA]) (PMID:18304323 [IDA]) membrane (PMID:16858726 [HDA])	acetaldehyde dehydrogenase (acetylating) activity (PMID:7033467 [IMP]) (PMID:10922373 [IDA]) (GO_REF:0000002 [IEA] InterPro:IPR012079) (GO_REF:0000116 [IEA] RHEA:23288) (GO_REF:0000003 [IEA] EC:1.2.1.10) (PMID:6998946 [IMP]) alcohol dehydrogenase (NAD) activity (GO_REF:0000002 [IEA] InterPro:IPR012079, InterPro:IPR034789) (PMID:6998946 [IMP]) (GO_REF:0000003 [IEA] EC:1.1.1.1) (PMID:21873635 [IBA]…	Bifunctional aldehyde-alcohol dehydrogenase AdhE	adhE|ana|JW1228|b1241	protein	taxon:83333	EcoliWiki	350	218	259	6139	2822	7261
adiC	3.39221	1.76223	0.000153	0.00191	UniProtKB	P60061	adiC	acts_upstream_of_or_within	amino acid transmembrane transport (PMID:17099215 [IDA]) amino acid transport (GO_REF:0000043 [IEA] UniProtKB-KW:KW-0029) arginine transmembrane transport (GO_REF:0000108 [IEA] GO:0061459) intracellular pH elevation (PMID:12867448 [IMP]) organic cation transport (GO_REF:0000108 [IEA] GO:0043862) transmembrane transport (GO_REF:0000002 [IEA] InterPro:IPR002293)	membrane (GO_REF:0000002 [IEA] InterPro:IPR002293) (GO_REF:0000043 [IEA] UniProtKB-KW:KW-0472) plasma membrane (GO_REF:0000044 [IEA] UniProtKB-SubCell:SL-0037) (PMID:17099215 [IDA]) (GO_REF:0000043 [IEA] UniProtKB-KW:KW-0997) (PMID:15919996 [IDA]) (PMID:12867448 [ISM]) (GO_REF:0000043 [IEA] UniProtKB-KW:KW-1003)	L-arginine transmembrane transporter activity (PMID:17099215 [IDA]) antiporter activity (PMID:17099215 [IDA]) (GO_REF:0000043 [IEA] UniProtKB-KW:KW-0050) arginine:agmatine antiporter activity (PMID:17099215 [IDA]) transmembrane transporter activity (GO_REF:0000002 [IEA] InterPro:IPR002293)	Arginine/agmatine antiporter	adiC|aniC|yjdD|yjdE|JW4076|b4115	protein	taxon:83333	EcoCyc	16	4	6	60	45	63
adiY	14.0194	3.80936	2.53e-07	6.99e-06	UniProtKB	P33234	adiY	acts_upstream_of_or_within	positive regulation of transcription, DNA-templated (PMID:8704970 [ISS] GB:M24530, GB:X13548, GB:X58464) (PMID:8704970 [IDA]) regulation of transcription, DNA-templated (GO_REF:0000002 [IEA] InterPro:IPR018060, InterPro:IPR018062, InterPro:IPR020449)		DNA binding (GO_REF:0000043 [IEA] UniProtKB-KW:KW-0238) sequence-specific DNA binding (GO_REF:0000002 [IEA] InterPro:IPR018060, InterPro:IPR018062) transcription factor activity, sequence-specific DNA binding (GO_REF:0000002 [IEA] InterPro:IPR018060, InterPro:IPR018062, InterPro:IPR020449) (PMID:8704970 [ISS] GB:M24530, GB:X13548, GB:X58464) (PMID:8704970 [IDA])	HTH-type transcriptional regulator AdiY	adiY|JW4077|b4116	protein	taxon:83333	EcoCyc	0	3	0	31	75	26
agaR	2.16515	1.11447	0.0106047	0.0576998	UniProtKB	P0ACK2	agaR	acts_upstream_of_or_within	regulation of transcription, DNA-templated (PMID:14731281 [IMP]) (GO_REF:0000002 [IEA] InterPro:IPR001034, InterPro:IPR018356)		DNA binding (GO_REF:0000043 [IEA] UniProtKB-KW:KW-0238) (PMID:14731281 [IDA]) transcription factor activity, sequence-specific DNA binding (GO_REF:0000002 [IEA] InterPro:IPR001034, InterPro:IPR018356)	Putative aga operon transcriptional repressor	agaR|yhaW|JW3100|b3131	protein	taxon:83333	EcoCyc	13	11	12	55	57	70
ahpC	2.12824	1.08966	0.00857	0.0490606	UniProtKB	P0AE08	ahpC	acts_upstream_of_or_within	cell redox homeostasis (PMID:21873635 [IBA] PANTHER:PTN000073874, FB:FBgn0038519, UniProtKB:P9WQB7, TAIR:locus:2080707, SGD:S000002861, PomBase:SPCC576.03c, SGD:S000004490, MGI:MGI:1859815, TAIR:locus:2164265, FB:FBgn0040309) cellular oxidant detoxification (GO_REF:0000108 [IEA] GO:0016209) (GO_REF:0000108 [IEA] GO:0008379) (GO_REF:0000108 [IEA] GO:0051920) (GO_REF:0000108 [IEA] GO:0004601) (GO_R…	alkyl hydroperoxide reductase complex (PMID:25372677 [IDA]) (PMID:25372677 [IPI]) cytoplasm (PMID:7499381 [IDA]) (GO_REF:0000044 [IEA] UniProtKB-SubCell:SL-0086) (GO_REF:0000043 [IEA] UniProtKB-KW:KW-0963) cytosol (PMID:16858726 [HDA]) (PMID:15911532 [IDA]) (PMID:18304323 [IDA]) (PMID:21873635 [IBA] PANTHER:PTN000073874, UniProtKB:P0AE08, MGI:MGI:1859815, SGD:S000004490, UniProtKB:Q8IL80, FB:FBgn…	alkylhydroperoxide reductase activity (GO_REF:0000116 [IEA] RHEA:62628) (GO_REF:0000003 [IEA] EC:1.11.1.26) antioxidant activity (GO_REF:0000043 [IEA] UniProtKB-KW:KW-0049) (GO_REF:0000002 [IEA] InterPro:IPR000866) hydroperoxide reductase activity (PMID:7644465 [IDA]) identical protein binding (PMID:16858726 [IPI] UniProtKB:P0AE08) (PMID:24561554 [IPI] UniProtKB:P0AE08) oxidoreductase activity (G…	Alkyl hydroperoxide reductase C	ahpC|JW0598|b0605	protein	taxon:83333	EcoliWiki	585	397	485	2470	1596	2892
ahpF	1.94941	0.963041	0.00116	0.010326	UniProtKB	P35340	ahpF	enables	cell redox homeostasis (PMID:21873635 [IBA] PANTHER:PTN005133404, CGD:CAL0000184081, TAIR:locus:2062683, TAIR:locus:2117612, UniProtKB:Q39242, UniProtKB:P9WHH1, UniProtKB:Q9NNW7, FB:FBgn0020653, SGD:S000002761, dictyBase:DDB_G0280815) cellular oxidant detoxification (GO_REF:0000108 [IEA] GO:0004791) hydrogen peroxide catabolic process (PMID:28270505 [IDA]) response to oxidative stress (PMID:28270…	alkyl hydroperoxide reductase complex (PMID:25372677 [IDA]) (PMID:25372677 [IPI]) cytosol (PMID:16858726 [HDA]) (PMID:17309111 [IDA]) (PMID:15911532 [IDA]) (PMID:21873635 [IBA] PANTHER:PTN000530716, UniProtKB:P35340) (PMID:18304323 [IDA])	FAD binding (PMID:10666639 [IDA]) NAD binding (GO_REF:0000002 [IEA] InterPro:IPR012081) alkyl hydroperoxide reductase activity (PMID:11717276 [IGI] EcoliWiki:ahpC, EcoliWiki:katE, EcoliWiki:katG) (GO_REF:0000002 [IEA] InterPro:IPR012081) flavin adenine dinucleotide binding (GO_REF:0000002 [IEA] InterPro:IPR012081) oxidoreductase activity (GO_REF:0000043 [IEA] UniProtKB-KW:KW-0560) (GO_REF:0000002…	Alkyl hydroperoxide reductase subunit F	ahpF|JW0599|b0606	protein	taxon:83333	InterPro	240	151	239	884	927	1002
aidB	2.96914	1.57005	0.00849	0.0486615	UniProtKB	P33224	aidB	acts_upstream_of_or_within	cellular response to DNA damage stimulus (PMID:6330740 [IEP]) negative regulation of transcription, DNA-templated (PMID:20889740 [IDA]) (PMID:20889740 [IEP])	http://amigo.geneontology.org/amigo/term/GO:0005737	DNA binding (GO_REF:0000043 [IEA] UniProtKB-KW:KW-0238) (PMID:16352838 [IDA]) acyl-CoA dehydrogenase activity (GO_REF:0000002 [IEA] InterPro:IPR006089) (PMID:21873635 [IBA] PANTHER:PTN001656430, UniProtKB:P33224) identical protein binding (PMID:18829440 [IPI] UniProtKB:P33224) isovaleryl-CoA dehydrogenase activity (PMID:16352838 [IDA]) oxidoreductase activity (GO_REF:0000043 [IEA] UniProtKB-KW:KW…	Putative acyl-CoA dehydrogenase AidB	aidB|JW5867|b4187	protein	taxon:83333	EcoCyc	106	51	52	98	1135	114
ais	-4.36479	-2.12591	0.00202	0.0159148	UniProtKB	P45565	ais	enables	http://amigo.geneontology.org/amigo/term/GO:0008653	http://amigo.geneontology.org/amigo/term/GO:0042597	hydrolase activity (GO_REF:0000043 [IEA] UniProtKB-KW:KW-0378) phosphatase activity (GO_REF:0000002 [IEA] InterPro:IPR011310) (GO_REF:0000104 [IEA] UniRule:UR000058553)	Lipopolysaccharide core heptose(II)-phosphate phosphatase	ais|pmrG|JW2246|b2252	protein	taxon:83333	UniProt	8	6	3	4	1	3
alaC	-1.90211	-0.927604	0.00337	0.02371	UniProtKB	P77434	alaC	acts_upstream_of_or_within	D-alanine biosynthetic process (PMID:21597182 [IMP]) L-alanine biosynthetic process from pyruvate (PMID:20729367 [IMP]) alanine biosynthetic process (PMID:20729367 [IGI] EcoliWiki:alaA, EcoliWiki:avtA) biosynthetic process (GO_REF:0000002 [IEA] InterPro:IPR004839) cellular amino acid biosynthetic process (GO_REF:0000043 [IEA] UniProtKB-KW:KW-0028)	http://amigo.geneontology.org/amigo/term/GO:0005737	L-alanine:2-oxoglutarate aminotransferase activity (GO_REF:0000116 [IEA] RHEA:19453) (GO_REF:0000003 [IEA] EC:2.6.1.2) (PMID:20729367 [IDA]) catalytic activity (GO_REF:0000117 [IEA] ARBA:ARBA00027533) (GO_REF:0000002 [IEA] InterPro:IPR015421, InterPro:IPR015422) protein homodimerization activity (PMID:20729367 [IDA]) pyridoxal phosphate binding (GO_REF:0000002 [IEA] InterPro:IPR004839) transamina…	Glutamate-pyruvate aminotransferase AlaC	alaC|yfdZ|JW2376|b2379	protein	taxon:83333	EcoliWiki	253	187	212	250	276	260
allS	-3.74367	-1.90445	0.00474	0.0309389	UniProtKB	P0ACR0	allS	acts_upstream_of_or_within	positive regulation of transcription, DNA-templated (PMID:12460564 [IMP]) (PMID:12460564 [IDA]) regulation of transcription, DNA-templated (GO_REF:0000002 [IEA] InterPro:IPR000847) (PMID:21873635 [IBA] PANTHER:PTN001577438, UniProtKB:P9WMF5, UniProtKB:P0A8S1, UniProtKB:P0A8R9, UniProtKB:P0ACR0, UniProtKB:P36771)		DNA binding (GO_REF:0000043 [IEA] UniProtKB-KW:KW-0238) sequence-specific DNA binding (PMID:12460564 [IDA]) transcription factor activity, sequence-specific DNA binding (GO_REF:0000002 [IEA] InterPro:IPR000847) (PMID:21873635 [IBA] PANTHER:PTN001577438, UniProtKB:P0A8R9, UniProtKB:P0ACR0, UniProtKB:P0A8S1, UniProtKB:P9WMF5) (PMID:12460564 [IDA])	HTH-type transcriptional activator AllS	allS|glxA1|ybbS|JW0492|b0504	protein	taxon:83333	EcoCyc	3	3	4	1	3	2
alx	-4.87073	-2.28414	1.11e-07	3.42e-06	UniProtKB	P42601	alx	acts_upstream_of_or_within	cellular response to pH (PMID:19933154 [IDA]) (PMID:17026754 [IEP]) (PMID:2108134 [IEP])	membrane (GO_REF:0000002 [IEA] InterPro:IPR005496, InterPro:IPR022369) (GO_REF:0000043 [IEA] UniProtKB-KW:KW-0472) plasma membrane (GO_REF:0000044 [IEA] UniProtKB-SubCell:SL-0037) (GO_REF:0000043 [IEA] UniProtKB-KW:KW-0997) (PMID:15919996 [IDA]) (GO_REF:0000043 [IEA] UniProtKB-KW:KW-1003)		Putative membrane-bound redox modulator Alx	alx|ygjT|JW5515|b3088	protein	taxon:83333	EcoCyc	67	35	54	23	21	27
ampH	-2.06498	-1.04613	0.00191	0.0153148	UniProtKB	P0AD70	ampH	enables	cell wall organization (GO_REF:0000043 [IEA] UniProtKB-KW:KW-0961) peptidoglycan catabolic process (PMID:22001512 [IMP]) proteolysis (GO_REF:0000043 [IEA] UniProtKB-KW:KW-0645) regulation of cell shape (GO_REF:0000043 [IEA] UniProtKB-KW:KW-0133) (PMID:9324260 [IMP])	membrane (GO_REF:0000043 [IEA] UniProtKB-KW:KW-0472) plasma membrane (GO_REF:0000044 [IEA] UniProtKB-SubCell:SL-0037) (GO_REF:0000043 [IEA] UniProtKB-KW:KW-0997) (GO_REF:0000043 [IEA] UniProtKB-KW:KW-1003)	carboxypeptidase activity (GO_REF:0000043 [IEA] UniProtKB-KW:KW-0121) (PMID:22001512 [IDA]) endopeptidase activity (PMID:22001512 [IDA]) hydrolase activity (GO_REF:0000043 [IEA] UniProtKB-KW:KW-0378) penicillin binding (PMID:9324260 [IDA]) peptidase activity (GO_REF:0000043 [IEA] UniProtKB-KW:KW-0645)	D-alanyl-D-alanine-carboxypeptidase/endopeptidase AmpH	ampH|yaiH|JW5052|b0376	protein	taxon:83333	UniProt	115	73	83	81	130	82
amtB	7.22157	2.85231	2.56e-10	1.53e-08	UniProtKB	P69681	amtB	enables	ammonium transmembrane transport (GO_REF:0000043 [IEA] UniProtKB-KW:KW-0924) (GO_REF:0000002 [IEA] InterPro:IPR001905, InterPro:IPR018047, InterPro:IPR024041) (PMID:21873635 [IBA] PANTHER:PTN000198228, SGD:S000006342, dictyBase:DDB_G0277503, UniProtKB:P69681, SGD:S000005086, PomBase:SPCPB1C11.01, UniProtKB:G7L1W7, UniProtKB:Q84KJ7, CGD:CAL0000174646, PomBase:SPAC664.14, SGD:S000003353, PomBase:SP…	membrane (GO_REF:0000002 [IEA] InterPro:IPR001905, InterPro:IPR018047, InterPro:IPR024041) (GO_REF:0000043 [IEA] UniProtKB-KW:KW-0472) plasma membrane (GO_REF:0000044 [IEA] UniProtKB-SubCell:SL-0037) (PMID:21873635 [IBA] PANTHER:PTN000198228, TAIR:locus:2042917, dictyBase:DDB_G0277503, CGD:CAL0000174646, SGD:S000005086, CGD:CAL0000198889, SGD:S000003353) (GO_REF:0000043 [IEA] UniProtKB-KW:KW-0997…	ammonium transmembrane transporter activity (GO_REF:0000002 [IEA] InterPro:IPR001905, InterPro:IPR018047, InterPro:IPR024041) (PMID:21873635 [IBA] PANTHER:PTN000198228, PomBase:SPAC664.14, UniProtKB:G7L1W7, UniProtKB:G5EB09, SGD:S000005086, SGD:S000006342, CGD:CAL0000174646, UniProtKB:G5EB13, PomBase:SPAC2E1P3.02c, SGD:S000003353, CGD:CAL0000198889, TAIR:locus:2042917, PomBase:SPCPB1C11.01, UniPr…	Ammonium transporter AmtB	amtB|ybaG|JW0441|b0451	protein	taxon:83333	IntAct	33	24	27	548	126	668
appA	-2.68212	-1.42338	0.000501	0.00515	UniProtKB	P07102	appA	acts_upstream_of_or_within	cellular response to anoxia (PMID:6282821 [IDA]) cellular response to phosphate starvation (PMID:6282821 [IDA]) dephosphorylation (PMID:6282821 [IDA]) (PMID:1429631 [IMP]) (PMID:21873635 [IBA] PANTHER:PTN004271263, UniProtKB:P15309, FB:FBgn0000032, UniProtKB:P07102, RGD:2023, UniProtKB:Q9BZG2)	outer membrane-bounded periplasmic space (PMID:8387749 [IDA]) (PMID:21873635 [IBA] PANTHER:PTN004271372, UniProtKB:P19926, UniProtKB:P07102) (PMID:378222 [IDA]) (PMID:6993224 [IDA]) periplasmic space (GO_REF:0000043 [IEA] UniProtKB-KW:KW-0574) (GO_REF:0000044 [IEA] UniProtKB-SubCell:SL-0200)	4-phytase activity (GO_REF:0000003 [IEA] EC:3.1.3.26) GTPase activity (GO_REF:0000116 [IEA] RHEA:19669) acid phosphatase activity (GO_REF:0000003 [IEA] EC:3.1.3.2) hydrolase activity (GO_REF:0000043 [IEA] UniProtKB-KW:KW-0378) inositol phosphate phosphatase activity (PMID:8387749 [IDA]) (PMID:11035187 [IDA]) nucleotidase activity (PMID:6282821 [IDA]) sugar-phosphatase activity (PMID:1429631 [IMP]…	Phytase AppA	appA|JW0963|b0980	protein	taxon:83333	EcoCyc	332	193	279	113	430	149
appB	-2.08562	-1.06048	0.00844	0.0484679	UniProtKB	P26458	appB	acts_upstream_of_or_within	aerobic electron transport chain (PMID:8626304 [IDA]) (PMID:21987791 [IDA]) (PMID:19542282 [IMP]) (PMID:21873635 [IBA] PANTHER:PTN000769195, UniProtKB:P0ABK2, UniProtKB:P26458) oxidative phosphorylation (PMID:8626304 [IDA]) (GO_REF:0000041 [IEA] UniPathway:UPA00705)	cytochrome complex (PMID:21873635 [IBA] PANTHER:PTN000769195, UniProtKB:P26458, UniProtKB:P0ABK2) (PMID:8626304 [IDA]) membrane (GO_REF:0000043 [IEA] UniProtKB-KW:KW-0472) (GO_REF:0000002 [IEA] InterPro:IPR003317) plasma membrane (GO_REF:0000044 [IEA] UniProtKB-SubCell:SL-0037) (PMID:1658595 [ISM]) (GO_REF:0000043 [IEA] UniProtKB-KW:KW-0997) (PMID:15919996 [IDA]) (PMID:8626304 [IDA]) (GO_REF:0000…	cytochrome bo3 ubiquinol oxidase activity (GO_REF:0000116 [IEA] RHEA:30251) (GO_REF:0000003 [IEA] EC:7.1.1.3) electron carrier activity (PMID:8626304 [IDA]) (PMID:21873635 [IBA] PANTHER:PTN000769195, UniProtKB:P0ABK2, UniProtKB:P26458) metal ion binding (GO_REF:0000043 [IEA] UniProtKB-KW:KW-0479) oxidoreductase activity, acting on diphenols and related substances as donors, oxygen as acceptor (PM…	Cytochrome bd-II ubiquinol oxidase subunit 2	appB|cbdB|cyxB|JW0961|b0979	protein	taxon:83333	EcoCyc	300	191	228	136	498	164
appC	-1.84891	-0.886674	0.0107706	0.0582651	UniProtKB	P26459	appC	acts_upstream_of_or_within	aerobic electron transport chain (PMID:8626304 [IDA]) (PMID:21987791 [IDA]) (PMID:21873635 [IBA] PANTHER:PTN000769172, UniProtKB:P0ABJ9, UniProtKB:P26459) (PMID:19542282 [IMP]) (GO_REF:0000002 [IEA] InterPro:IPR002585) oxidative phosphorylation (PMID:8626304 [IDA]) (GO_REF:0000041 [IEA] UniPathway:UPA00705)	cytochrome complex (PMID:21873635 [IBA] PANTHER:PTN000769172, UniProtKB:P0ABJ9, UniProtKB:P26459) (GO_REF:0000002 [IEA] InterPro:IPR002585) (PMID:8626304 [IDA]) membrane (PMID:16858726 [HDA]) (GO_REF:0000043 [IEA] UniProtKB-KW:KW-0472) plasma membrane (PMID:17309111 [IDA]) (PMID:21873635 [IBA] PANTHER:PTN000769172, UniProtKB:P26459, UniProtKB:P0ABJ9) (GO_REF:0000043 [IEA] UniProtKB-KW:KW-0997) (G…	cytochrome bo3 ubiquinol oxidase activity (GO_REF:0000116 [IEA] RHEA:30251) (GO_REF:0000003 [IEA] EC:7.1.1.3) electron carrier activity (GO_REF:0000002 [IEA] InterPro:IPR002585) (PMID:8626304 [IDA]) (PMID:21873635 [IBA] PANTHER:PTN000769172, UniProtKB:P0ABJ9, UniProtKB:P26459) heme binding (PMID:21873635 [IBA] PANTHER:PTN000769172, UniProtKB:P0ABJ9, UniProtKB:P26459) (PMID:8626304 [IDA]) metal io…	Cytochrome bd-II ubiquinol oxidase subunit 1	appC|cbdA|cyxA|JW0960|b0978	protein	taxon:83333	EcoCyc	397	228	332	245	677	258
apt	-1.91808	-0.939664	0.00798	0.0466878	UniProtKB	P69503	apt	acts_upstream_of_or_within	AMP salvage (PMID:793927 [IMP]) (GO_REF:0000041 [IEA] UniPathway:UPA00588) adenine salvage (GO_REF:0000002 [IEA] InterPro:IPR005764) (GO_REF:0000104 [IEA] UniRule:UR000038413) nucleoside metabolic process (GO_REF:0000104 [IEA] UniRule:UR000038413) purine ribonucleoside salvage (GO_REF:0000043 [IEA] UniProtKB-KW:KW-0660)	cytoplasm (GO_REF:0000002 [IEA] InterPro:IPR005764) (GO_REF:0000104 [IEA] UniRule:UR000038413) (GO_REF:0000044 [IEA] UniProtKB-SubCell:SL-0086) (GO_REF:0000043 [IEA] UniProtKB-KW:KW-0963) cytosol (PMID:16858726 [HDA]) (PMID:15911532 [IDA]) (PMID:21873635 [IBA] PANTHER:PTN000206901, UniProtKB:P69503) (PMID:365172 [IDA]) (PMID:18304323 [IDA])	adenine phosphoribosyltransferase activity (PMID:4328693 [IDA]) (GO_REF:0000003 [IEA] EC:2.4.2.7) (GO_REF:0000104 [IEA] UniRule:UR000038413) (GO_REF:0000116 [IEA] RHEA:16609) (PMID:21873635 [IBA] PANTHER:PTN000206807, TAIR:locus:2127480, TAIR:locus:2147967, TAIR:locus:2135550, UniProtKB:P69503, TAIR:locus:2016309, UniProtKB:P31166) (GO_REF:0000002 [IEA] InterPro:IPR005764) magnesium ion binding (…	Adenine phosphoribosyltransferase	apt|JW0458|b0469	protein	taxon:83333	EcoCyc	89	82	108	116	97	139
aqpZ	3.0487	1.60819	0.000219	0.00255	UniProtKB	P60844	aqpZ	acts_upstream_of_or_within	cellular water homeostasis (PMID:9520416 [IMP]) (PMID:10400575 [IMP]) response to osmotic stress (PMID:10400575 [IMP]) (PMID:9520416 [IEP]) transmembrane transport (GO_REF:0000002 [IEA] InterPro:IPR000425, InterPro:IPR023743) water transport (PMID:10400575 [IMP]) (PMID:10518952 [IDA]) (PMID:21873635 [IBA] PANTHER:PTN007668488, RGD:3090, RGD:2143, RGD:2141, MGI:MGI:103201, ZFIN:ZDB-GENE-040724-152…	membrane (GO_REF:0000043 [IEA] UniProtKB-KW:KW-0472) (GO_REF:0000002 [IEA] InterPro:IPR000425, InterPro:IPR023743) plasma membrane (GO_REF:0000104 [IEA] UniRule:UR000100767) (GO_REF:0000044 [IEA] UniProtKB-SubCell:SL-0037) (PMID:10518952 [IDA]) (GO_REF:0000043 [IEA] UniProtKB-KW:KW-0997) (PMID:10518952 [ISM]) (PMID:15919996 [IDA]) (PMID:21873635 [IBA] PANTHER:PTN002709492, FB:FBgn0015872, FB:FBgn…	channel activity (GO_REF:0000002 [IEA] InterPro:IPR000425) identical protein binding (PMID:24899312 [IPI] UniProtKB:P60844) (PMID:10518952 [IDA]) (PMID:20855585 [IPI] UniProtKB:P60844) (PMID:14691544 [IPI] UniProtKB:P60844) (PMID:16239219 [IDA]) (PMID:16239219 [IPI] UniProtKB:P60844) protein binding (PMID:16239219 [IPI] EcoliWiki:aqpZ) water channel activity (PMID:10518952 [IDA]) (PMID:10400575 […	Aquaporin Z	aqpZ|bniP|JW0859|b0875	protein	taxon:83333	EcoCyc	9	7	7	46	60	55
arcA	1.78673	0.837319	0.0102456	0.0561069	UniProtKB	P0A9Q1	arcA	acts_upstream_of_or_within	negative regulation of transcription, DNA-templated (PMID:14711822 [IDA]) (PMID:2964639 [IDA]) (PMID:2984198 [ISS] UniProtKB:P0AA16) phosphorelay signal transduction system (PMID:1512197 [IDA]) (GO_REF:0000043 [IEA] UniProtKB-KW:KW-0902) (GO_REF:0000002 [IEA] InterPro:IPR001789, InterPro:IPR001867) positive regulation of transcription, DNA-templated (PMID:14711822 [IDA]) (PMID:2964639 [IDA]) (PMI…	cytoplasm (GO_REF:0000044 [IEA] UniProtKB-SubCell:SL-0086) (GO_REF:0000043 [IEA] UniProtKB-KW:KW-0963) cytosol (PMID:21873635 [IBA] PANTHER:PTN000724188, UniProtKB:P23836, UniProtKB:P0A9Q1, UniProtKB:P0AE88, UniProtKB:P69228) (PMID:18304323 [IDA]) protein-DNA complex (PMID:21873635 [IBA] PANTHER:PTN000724188, UniProtKB:O24973, UniProtKB:P0A9Q1, UniProtKB:P23836, UniProtKB:Q8EHJ3, UniProtKB:Q8EE50…	DNA binding (GO_REF:0000002 [IEA] InterPro:IPR001867, InterPro:IPR016032) (GO_REF:0000043 [IEA] UniProtKB-KW:KW-0238) bacterial-type RNA polymerase transcriptional repressor activity, sequence-specific DNA binding (PMID:24146625 [IPI] RefSeq:NC_000913.3) identical protein binding (PMID:18631241 [IPI] UniProtKB:P0A9Q1) phosphorelay response regulator activity (PMID:1512197 [IDA]) (PMID:21873635 [I…	Aerobic respiration control protein ArcA	arcA|cpxC|dye|fexA|msp|seg|sfrA|JW4364|b4401	protein	taxon:83333	EcoCyc	371	237	256	946	1420	1067
argT	-2.5725	-1.36317	1.32e-05	0.000227	UniProtKB	P09551	argT	acts_upstream_of_or_within	L-lysine transport (PMID:3040734 [ISO] RefSeq:NP_461297.1) amino acid import across plasma membrane (PMID:8801422 [NAS]) amino acid transport (GO_REF:0000043 [IEA] UniProtKB-KW:KW-0029) cellular response to nitrogen starvation (PMID:11121068 [IEP]) cellular response to starvation (PMID:11683869 [IEP]) cellular response to zinc ion (PMID:17122063 [IEP]) nitrogen compound transport (GO_REF:0000002 …	ATP-binding cassette (ABC) transporter complex, substrate-binding subunit-containing (PMID:8801422 [NAS]) outer membrane-bounded periplasmic space (GO_REF:0000002 [IEA] InterPro:IPR005768) (GO_REF:0000117 [IEA] ARBA:ARBA00026684) (PMID:9298646 [IDA]) periplasmic space (GO_REF:0000043 [IEA] UniProtKB-KW:KW-0574) (GO_REF:0000044 [IEA] UniProtKB-SubCell:SL-0200)		Lysine/arginine/ornithine-binding periplasmic protein	argT|JW2307|b2310	protein	taxon:83333	EcoCyc	201	95	113	98	144	88
arnF	-5.57121	-2.47799	4.61e-06	9.11e-05	UniProtKB	P76474	arnF	acts_upstream_of_or_within	carbohydrate derivative transport (PMID:17928292 [IMP]) lipid A biosynthetic process (GO_REF:0000043 [IEA] UniProtKB-KW:KW-0441) (GO_REF:0000104 [IEA] UniRule:UR000064676) lipid metabolic process (GO_REF:0000043 [IEA] UniProtKB-KW:KW-0443) lipopolysaccharide biosynthetic process (GO_REF:0000043 [IEA] UniProtKB-KW:KW-0448) (GO_REF:0000002 [IEA] InterPro:IPR022832) (GO_REF:0000041 [IEA] UniPathway:…	membrane (GO_REF:0000002 [IEA] InterPro:IPR000390) (GO_REF:0000043 [IEA] UniProtKB-KW:KW-0472) plasma membrane (GO_REF:0000044 [IEA] UniProtKB-SubCell:SL-0037) (GO_REF:0000043 [IEA] UniProtKB-KW:KW-0997) (PMID:15919996 [IDA]) (GO_REF:0000104 [IEA] UniRule:UR000064676) (GO_REF:0000043 [IEA] UniProtKB-KW:KW-1003)	carbohydrate derivative transporter activity (PMID:17928292 [IMP]) (GO_REF:0000002 [IEA] InterPro:IPR022832) transmembrane transporter activity (GO_REF:0000104 [IEA] UniRule:UR000064676) (PMID:21873635 [IBA] PANTHER:PTN001254638, UniProtKB:P23895, UniProtKB:P76474, UniProtKB:P69212, UniProtKB:P69210, UniProtKB:P9WGF1, UniProtKB:Q47377) (GO_REF:0000002 [IEA] InterPro:IPR000390)	Probable 4-amino-4-deoxy-L-arabinose-phosphoundecaprenol flippase subunit ArnF	arnF|pmrM|yfbJ|JW5373|b2258	protein	taxon:83333	EcoCyc	15	7	8	2	5	4
aroA	2.1392	1.09707	0.00817	0.0474493	UniProtKB	P0A6D3	aroA	acts_upstream_of_or_within	aromatic amino acid family biosynthetic process (GO_REF:0000043 [IEA] UniProtKB-KW:KW-0057) (GO_REF:0000002 [IEA] InterPro:IPR006264) (GO_REF:0000104 [IEA] UniRule:UR000035371) cellular amino acid biosynthetic process (GO_REF:0000043 [IEA] UniProtKB-KW:KW-0028) chorismate biosynthetic process (PMID:21873635 [IBA] PANTHER:PTN000472635, UniProtKB:P0A6D3, UniProtKB:P9WPY5, TAIR:locus:2050812) (PMID:…	cytoplasm (GO_REF:0000044 [IEA] UniProtKB-SubCell:SL-0086) (GO_REF:0000043 [IEA] UniProtKB-KW:KW-0963) (GO_REF:0000104 [IEA] UniRule:UR000035371) cytosol (PMID:18304323 [IDA])	3-phosphoshikimate 1-carboxyvinyltransferase activity (PMID:21873635 [IBA] PANTHER:PTN000472635, UniProtKB:P0A6D3, SGD:S000002534, UniProtKB:P9WPY5, TAIR:locus:2050812) (PMID:6229418 [IDA]) (GO_REF:0000104 [IEA] UniRule:UR000035371) (GO_REF:0000116 [IEA] RHEA:21256) (PMID:4289188 [IDA]) (GO_REF:0000002 [IEA] InterPro:IPR006264) (GO_REF:0000003 [IEA] EC:2.5.1.19) catalytic activity (GO_REF:0000002…	3-phosphoshikimate 1-carboxyvinyltransferase	aroA|JW0891|b0908	protein	taxon:83333	EcoCyc	162	98	147	739	261	903
aroD	2.75253	1.46076	0.000614	0.00608	UniProtKB	P05194	aroD	enables	3,4-dihydroxybenzoate biosynthetic process (PMID:21873635 [IBA] PANTHER:PTN000472499, UniProtKB:P58687, UniProtKB:P05194) (PMID:7592767 [IDA]) (GO_REF:0000117 [IEA] ARBA:ARBA00028642) (PMID:13198937 [IDA]) aromatic amino acid family biosynthetic process (GO_REF:0000104 [IEA] UniRule:UR000081058) (GO_REF:0000043 [IEA] UniProtKB-KW:KW-0057) cellular amino acid biosynthetic process (GO_REF:0000043 […	cytosol (PMID:15911532 [IDA]) (PMID:18304323 [IDA])	3-dehydroquinate dehydratase activity (GO_REF:0000003 [IEA] EC:4.2.1.10) (GO_REF:0000117 [IEA] ARBA:ARBA00027694) (PMID:21873635 [IBA] PANTHER:PTN000472499, UniProtKB:P05194, UniProtKB:P58687) (PMID:7592767 [IDA]) (GO_REF:0000116 [IEA] RHEA:21096) (GO_REF:0000104 [IEA] UniRule:UR000081058) (PMID:2950851 [IDA]) (GO_REF:0000002 [IEA] InterPro:IPR001381, InterPro:IPR018508) lyase activity (GO_REF:00…	3-dehydroquinate dehydratase	aroD|JW1683|b1693	protein	taxon:83333	InterPro	22	17	9	88	64	133
aroP	-1.8678	-0.90134	0.0110498	0.0595018	UniProtKB	P15993	aroP	acts_upstream_of_or_within	amino acid transport (GO_REF:0000002 [IEA] InterPro:IPR004840) (GO_REF:0000043 [IEA] UniProtKB-KW:KW-0029) phenylalanine transport (PMID:9150230 [IMP]) (PMID:4919744 [IDA]) transmembrane transport (GO_REF:0000002 [IEA] InterPro:IPR004840, InterPro:IPR004841) tryptophan transport (PMID:4919744 [IDA]) tyrosine transport (PMID:9150230 [IMP]) (PMID:4919744 [IDA])	membrane (GO_REF:0000002 [IEA] InterPro:IPR004840, InterPro:IPR004841) (GO_REF:0000043 [IEA] UniProtKB-KW:KW-0472) plasma membrane (GO_REF:0000044 [IEA] UniProtKB-SubCell:SL-0037) (GO_REF:0000117 [IEA] ARBA:ARBA00027801) (GO_REF:0000043 [IEA] UniProtKB-KW:KW-0997) (PMID:15919996 [IDA]) (PMID:9150230 [IDA]) (GO_REF:0000043 [IEA] UniProtKB-KW:KW-1003)	L-phenylalanine transmembrane transporter activity (PMID:9150230 [IMP]) (PMID:4919744 [IDA]) L-tryptophan transmembrane transporter activity (PMID:4919744 [IDA]) L-tyrosine transmembrane transporter activity (PMID:9150230 [IMP]) (PMID:4919744 [IDA])	Aromatic amino acid transport protein AroP	aroP|JW0108|b0112	protein	taxon:83333	EcoCyc	378	210	199	273	235	366
artJ_2	2.69082	1.42804	1.49e-06	3.31e-05													67	37	64	279	425	328
artM	2.09616	1.06775	0.00182	0.0148625	UniProtKB	P0AE30	artM	enables	L-arginine import across plasma membrane (PMID:8801422 [NAS]) amino acid transport (PMID:21873635 [IBA] PANTHER:PTN000770159, UniProtKB:Q9I403, UniProtKB:P0AFT2, UniProtKB:Q9I404, UniProtKB:Q9I487) (GO_REF:0000043 [IEA] UniProtKB-KW:KW-0029) nitrogen compound transport (GO_REF:0000002 [IEA] InterPro:IPR010065) transmembrane transport (GO_REF:0000002 [IEA] InterPro:IPR000515, InterPro:IPR043429)	ATP-binding cassette (ABC) transporter complex (GO_REF:0000002 [IEA] InterPro:IPR010065) ATP-binding cassette (ABC) transporter complex, substrate-binding subunit-containing (PMID:8801422 [NAS]) (PMID:8801422 [RCA]) membrane (GO_REF:0000002 [IEA] InterPro:IPR000515, InterPro:IPR010065, InterPro:IPR043429) (GO_REF:0000043 [IEA] UniProtKB-KW:KW-0472) plasma membrane (GO_REF:0000044 [IEA] UniProtKB-…	transmembrane transporter activity (GO_REF:0000002 [IEA] InterPro:IPR010065)	Arginine ABC transporter permease protein ArtM	artM|JW0845|b0861	protein	taxon:83333	InterPro	52	31	39	151	215	207
artQ	1.7903	0.840203	0.0108939	0.0587295	UniProtKB	P0AE34	artQ	enables	L-arginine import across plasma membrane (PMID:8801422 [NAS]) amino acid transport (GO_REF:0000043 [IEA] UniProtKB-KW:KW-0029) nitrogen compound transport (GO_REF:0000002 [IEA] InterPro:IPR010065) transmembrane transport (GO_REF:0000002 [IEA] InterPro:IPR000515)	ATP-binding cassette (ABC) transporter complex (GO_REF:0000002 [IEA] InterPro:IPR010065) ATP-binding cassette (ABC) transporter complex, substrate-binding subunit-containing (PMID:8801422 [NAS]) (PMID:8801422 [RCA]) membrane (GO_REF:0000002 [IEA] InterPro:IPR000515, InterPro:IPR010065) (GO_REF:0000043 [IEA] UniProtKB-KW:KW-0472) plasma membrane (GO_REF:0000044 [IEA] UniProtKB-SubCell:SL-0037) (GO…	transmembrane transporter activity (GO_REF:0000002 [IEA] InterPro:IPR010065)	Arginine ABC transporter permease protein ArtQ	artQ|JW0846|b0862	protein	taxon:83333	InterPro	40	37	54	169	258	152
asd_1	1.9693	0.977686	0.00137	0.0118684													298	181	209	1019	730	1174
aslB	-2.87479	-1.52346	0.00019	0.00228	UniProtKB	P25550	aslB	acts_upstream_of_or_within	protein maturation (PMID:28882567 [ISO] UniProtKB:A0A140NG74) (PMID:16766528 [ISS])		4 iron, 4 sulfur cluster binding (GO_REF:0000002 [IEA] InterPro:IPR047207) (GO_REF:0000043 [IEA] UniProtKB-KW:KW-0004) catalytic activity (GO_REF:0000002 [IEA] InterPro:IPR007197) iron-sulfur cluster binding (GO_REF:0000002 [IEA] InterPro:IPR007197) (GO_REF:0000043 [IEA] UniProtKB-KW:KW-0411) metal ion binding (GO_REF:0000043 [IEA] UniProtKB-KW:KW-0479) oxidoreductase activity (GO_REF:0000002 [IE…	Anaerobic sulfatase-maturating enzyme homolog AslB	aslB|atsB|JW5594|b3800	protein	taxon:83333	EcoCyc	30	37	41	27	42	23
asnA	2.75183	1.46039	6.36e-05	0.000903	UniProtKB	P00963	asnA	acts_upstream_of_or_within	L-asparagine biosynthetic process (GO_REF:0000041 [IEA] UniPathway:UPA00134) asparagine biosynthetic process (GO_REF:0000104 [IEA] UniRule:UR000037442) (PMID:4895361 [IMP]) (GO_REF:0000002 [IEA] InterPro:IPR004618) (PMID:21873635 [IBA] PANTHER:PTN002012730, UniProtKB:P00963) (GO_REF:0000043 [IEA] UniProtKB-KW:KW-0061) cellular amino acid biosynthetic process (GO_REF:0000043 [IEA] UniProtKB-KW:KW-…	cytoplasm (GO_REF:0000104 [IEA] UniRule:UR000037442) (GO_REF:0000044 [IEA] UniProtKB-SubCell:SL-0086) (GO_REF:0000002 [IEA] InterPro:IPR004618) (GO_REF:0000043 [IEA] UniProtKB-KW:KW-0963) cytosol (PMID:15911532 [IDA]) (PMID:18304323 [IDA]) (PMID:21873635 [IBA] PANTHER:PTN002012730, UniProtKB:P00963)	ATP binding (GO_REF:0000043 [IEA] UniProtKB-KW:KW-0067) (GO_REF:0000104 [IEA] UniRule:UR000037442) aspartate-ammonia ligase activity (GO_REF:0000116 [IEA] RHEA:11372) (PMID:1369484 [IDA]) (GO_REF:0000003 [IEA] EC:6.3.1.1) (GO_REF:0000104 [IEA] UniRule:UR000037442) (GO_REF:0000002 [IEA] InterPro:IPR004618) (PMID:21873635 [IBA] PANTHER:PTN002012730, UniProtKB:P00963) (PMID:4895361 [IDA]) identical …	Aspartate--ammonia ligase	asnA|JW3722|b3744	protein	taxon:83333	EcoCyc	126	99	134	826	531	947
asnC	-3.2749	-1.71145	0.000675	0.00663	UniProtKB	P0ACI6	asnC	acts_upstream_of_or_within	negative regulation of transcription, DNA-templated (PMID:2864330 [IDA]) (PMID:2864330 [ISS] UniProtKB:P03034, UniProtKB:P03040) positive regulation of transcription, DNA-templated (PMID:2864330 [ISS] UniProtKB:P03034, UniProtKB:P03040) (PMID:2864330 [IDA]) regulation of transcription, DNA-templated (GO_REF:0000117 [IEA] ARBA:ARBA00028138) response to amino acid (PMID:2864330 [IDA])		DNA binding (GO_REF:0000043 [IEA] UniProtKB-KW:KW-0238) identical protein binding (PMID:16528101 [IDA]) protein binding (PMID:16606699 [IPI] UniProtKB:P31658) (PMID:24561554 [IPI] UniProtKB:P31658) sequence-specific DNA binding (PMID:2864330 [ISS] UniProtKB:P03034, UniProtKB:P03040) (GO_REF:0000002 [IEA] InterPro:IPR000485) transcription factor activity, sequence-specific DNA binding (PMID:286433…	Regulatory protein AsnC	asnC|JW3721|b3743	protein	taxon:83333	EcoCyc	14	9	19	8	15	7
astC	-1.80155	-0.849239	0.00834	0.048197	UniProtKB	P77581	astC	acts_upstream_of_or_within	arginine biosynthetic process via ornithine (PMID:25243376 [IGI] UniProtKB:P18335, UniProtKB:P22256) arginine catabolic process (GO_REF:0000002 [IEA] InterPro:IPR026330) (PMID:9696779 [IMP]) (PMID:21873635 [IBA] PANTHER:PTN001736444, UniProtKB:P77581) arginine catabolic process to glutamate (GO_REF:0000104 [IEA] UniRule:UR000100838) arginine catabolic process to succinate (PMID:9696780 [IMP]) (PM…		N2-acetyl-L-ornithine:2-oxoglutarate 5-aminotransferase activity (PMID:25243376 [IDA]) catalytic activity (GO_REF:0000117 [IEA] ARBA:ARBA00027533) (GO_REF:0000002 [IEA] InterPro:IPR015421, InterPro:IPR015422) identical protein binding (PMID:21873635 [IBA] PANTHER:PTN000241033, UniProtKB:P42588, UniProtKB:P04181) pyridoxal phosphate binding (PMID:21873635 [IBA] PANTHER:PTN000241033, UniProtKB:P425…	Succinylornithine transaminase	astC|argM|cstC|ydjW|JW1737|b1748	protein	taxon:83333	EcoliWiki	123	48	37	52	102	62
atpB	-2.02781	-1.01992	0.00702	0.0421939	UniProtKB	P0AB98	atpB	acts_upstream_of_or_within	ATP biosynthetic process (GO_REF:0000043 [IEA] UniProtKB-KW:KW-0066) ATP synthesis coupled proton transport (GO_REF:0000002 [IEA] InterPro:IPR000568, InterPro:IPR045082) (GO_REF:0000104 [IEA] UniRule:UR000050438) hydrogen ion transmembrane transport (GO_REF:0000043 [IEA] UniProtKB-KW:KW-0375) ion transport (GO_REF:0000043 [IEA] UniProtKB-KW:KW-0406) plasma membrane ATP synthesis coupled proton tr…	membrane (GO_REF:0000043 [IEA] UniProtKB-KW:KW-0472) plasma membrane (PMID:9632683 [IDA]) (PMID:10358096 [IDA]) (PMID:9632682 [IDA]) (GO_REF:0000043 [IEA] UniProtKB-KW:KW-0997) (GO_REF:0000044 [IEA] UniProtKB-SubCell:SL-0037) (GO_REF:0000104 [IEA] UniRule:UR000050438) (GO_REF:0000043 [IEA] UniProtKB-KW:KW-1003) proton-transporting ATP synthase complex (PMID:28001127 [IPI]) proton-transporting ATP…	hydrogen ion transmembrane transporter activity (GO_REF:0000002 [IEA] InterPro:IPR000568, InterPro:IPR045082) proton-transporting ATP synthase activity, rotational mechanism (GO_REF:0000104 [IEA] UniRule:UR000050438) (PMID:2863271 [IMP]) (PMID:2536742 [IMP]) (PMID:21873635 [IBA] PANTHER:PTN000151023, UniProtKB:P0AB98) proton-transporting ATPase activity, rotational mechanism (PMID:2863271 [IMP])	ATP synthase subunit a	atpB|papD|uncB|JW3716|b3738	protein	taxon:83333	EcoCyc	726	598	811	686	1021	827
atpI	-2.00082	-1.00059	0.00299	0.0219004	UniProtKB	P0ABC0	atpI	involved_in	hydrogen ion transmembrane transport (GO_REF:0000043 [IEA] UniProtKB-KW:KW-0375) ion transport (GO_REF:0000043 [IEA] UniProtKB-KW:KW-0406)	membrane (GO_REF:0000043 [IEA] UniProtKB-KW:KW-0472) plasma membrane (GO_REF:0000044 [IEA] UniProtKB-SubCell:SL-0037) (GO_REF:0000043 [IEA] UniProtKB-KW:KW-0997) (PMID:1835698 [IDA]) (PMID:15919996 [IDA]) (GO_REF:0000043 [IEA] UniProtKB-KW:KW-1003) proton-transporting ATP synthase complex, coupling factor F(o) (GO_REF:0000043 [IEA] UniProtKB-KW:KW-0138)		ATP synthase protein I	atpI|uncI|JW5611|b3739	protein	taxon:83333	UniProt	105	122	135	121	213	127
bax	-2.37166	-1.2459	0.000176	0.00214	UniProtKB	P27297	bax	enables			ATP binding (GO_REF:0000043 [IEA] UniProtKB-KW:KW-0067) amidase activity (GO_REF:0000002 [IEA] InterPro:IPR002901) nucleotide binding (GO_REF:0000043 [IEA] UniProtKB-KW:KW-0547)	Protein bax	bax|JW5653|b3570	protein	taxon:83333	UniProt	286	198	252	217	241	253
bcsE	2.19422	1.13371	9.6e-05	0.0013	UniProtKB	P37657	bcsE	enables	http://amigo.geneontology.org/amigo/term/GO:0030244		cyclic-di-GMP binding (GO_REF:0000002 [IEA] InterPro:IPR017745) (PMID:24942809 [IDA]) nucleotide binding (GO_REF:0000043 [IEA] UniProtKB-KW:KW-0547)	Cyclic di-GMP binding protein BcsE	bcsE|yhjS|JW3504|b3536	protein	taxon:83333	UniProt	100	49	68	283	406	352
bcsG	2.79803	1.48441	2.35e-06	5.05e-05	UniProtKB	P37659	bcsG	involved_in	http://amigo.geneontology.org/amigo/term/GO:0030244	membrane (GO_REF:0000043 [IEA] UniProtKB-KW:KW-0472) plasma membrane (GO_REF:0000044 [IEA] UniProtKB-SubCell:SL-0037) (GO_REF:0000043 [IEA] UniProtKB-KW:KW-0997) (PMID:15919996 [IDA]) (GO_REF:0000043 [IEA] UniProtKB-KW:KW-1003)		Cellulose biosynthesis protein BcsG	bcsG|yhjU|JW3506|b3538	protein	taxon:83333	UniProt	86	41	41	288	379	325
bcsZ	-2.23405	-1.15966	0.0075	0.0444602	UniProtKB	P37651	bcsZ	enables	carbohydrate metabolic process (GO_REF:0000043 [IEA] UniProtKB-KW:KW-0119) (GO_REF:0000002 [IEA] InterPro:IPR002037, InterPro:IPR008928, InterPro:IPR012341) cellulose catabolic process (GO_REF:0000043 [IEA] UniProtKB-KW:KW-0136) metabolic process (GO_REF:0000043 [IEA] UniProtKB-KW:KW-0326) polysaccharide catabolic process (GO_REF:0000043 [IEA] UniProtKB-KW:KW-0624)	extracellular region (GO_REF:0000044 [IEA] UniProtKB-SubCell:SL-0243) (PMID:10102357 [IDA]) (GO_REF:0000043 [IEA] UniProtKB-KW:KW-0964)	cellulase activity (GO_REF:0000003 [IEA] EC:3.2.1.4) (PMID:10102357 [IDA]) hydrolase activity (GO_REF:0000043 [IEA] UniProtKB-KW:KW-0378) hydrolase activity, acting on glycosyl bonds (GO_REF:0000043 [IEA] UniProtKB-KW:KW-0326) hydrolase activity, hydrolyzing O-glycosyl compounds (GO_REF:0000002 [IEA] InterPro:IPR002037)	Endoglucanase	bcsZ|bcsC|yhjM|JW3499|b3531	protein	taxon:83333	InterPro	29	9	13	16	16	14
bdcA	-2.35165	-1.23367	0.00449	0.0295969	UniProtKB	P39333	bdcA	acts_upstream_of_or_within	single-species biofilm formation (PMID:21059164 [IMP])		NADPH binding (PMID:25244619 [IDA]) cyclic-di-GMP binding (PMID:21059164 [IDA]) oxidoreductase activity (GO_REF:0000002 [IEA] InterPro:IPR020904) protein homodimerization activity (PMID:25244619 [IDA])	Cyclic-di-GMP-binding biofilm dispersal mediator protein	bdcA|yjgI|JW4207|b4249	protein	taxon:83333	EcoCyc	27	19	24	25	28	15
betA	-4.10166	-2.03621	1.93e-09	9.16e-08	UniProtKB	P17444	betA	acts_upstream_of_or_within	glycine betaine biosynthetic process from choline (GO_REF:0000002 [IEA] InterPro:IPR011533) (GO_REF:0000104 [IEA] UniRule:UR000100055) (GO_REF:0000041 [IEA] UniPathway:UPA00529) (PMID:3512526 [IMP]) (PMID:21873635 [IBA] PANTHER:PTN001694860, UniProtKB:P17444) response to osmotic stress (PMID:3512525 [IEP]) (PMID:3512526 [IMP]) (PMID:8626294 [IEP])	membrane (PMID:21873635 [IBA] PANTHER:PTN001694860, UniProtKB:P17444) (GO_REF:0000043 [IEA] UniProtKB-KW:KW-0472) (PMID:3512525 [IDA]) plasma membrane (GO_REF:0000044 [IEA] UniProtKB-SubCell:SL-0039) (GO_REF:0000043 [IEA] UniProtKB-KW:KW-1003)	betaine-aldehyde dehydrogenase activity (GO_REF:0000003 [IEA] EC:1.2.1.8) (GO_REF:0000116 [IEA] RHEA:15305) choline dehydrogenase activity (GO_REF:0000003 [IEA] EC:1.1.99.1) (PMID:21873635 [IBA] PANTHER:PTN001694860, UniProtKB:P17444) (GO_REF:0000116 [IEA] RHEA:17433) (GO_REF:0000104 [IEA] UniRule:UR000100055) (PMID:3512525 [IDA]) (GO_REF:0000002 [IEA] InterPro:IPR011533) flavin adenine dinucleot…	Oxygen-dependent choline dehydrogenase	betA|JW0303|b0311	protein	taxon:83333	EcoCyc	313	210	281	136	187	126
betB	-5.29326	-2.40416	5.72e-16	1.17e-13	UniProtKB	P17445	betB	acts_upstream_of_or_within	glycine betaine biosynthetic process from choline (GO_REF:0000041 [IEA] UniPathway:UPA00529) (GO_REF:0000104 [IEA] UniRule:UR000100232) (PMID:3512525 [IDA]) (GO_REF:0000002 [IEA] InterPro:IPR011264) protein homotetramerization (PMID:2194570 [IDA]) response to X-ray (PMID:27718375 [IMP]) response to osmotic stress (PMID:3512525 [IEP]) (PMID:3065456 [IEP])	cytosol (PMID:3512525 [IDA]) (PMID:18304323 [IDA]) macromolecular complex (PMID:2194570 [IDA])	betaine-aldehyde dehydrogenase activity (GO_REF:0000002 [IEA] InterPro:IPR011264) (PMID:3512525 [IDA]) (PMID:2194570 [IDA]) (GO_REF:0000104 [IEA] UniRule:UR000100232) (PMID:21873635 [IBA] PANTHER:PTN000193442, UniProtKB:P17445) (GO_REF:0000003 [IEA] EC:1.2.1.8) (GO_REF:0000116 [IEA] RHEA:15305) identical protein binding (PMID:2194570 [IDA]) metal ion binding (GO_REF:0000043 [IEA] UniProtKB-KW:KW-…	Betaine aldehyde dehydrogenase	betB|JW0304|b0312	protein	taxon:83333	EcoCyc	453	311	427	150	205	164
betI	-5.41369	-2.43661	1.09e-15	1.97e-13	UniProtKB	P17446	betI	acts_upstream_of_or_within	glycine betaine biosynthetic process from choline (GO_REF:0000041 [IEA] UniPathway:UPA00529) (GO_REF:0000104 [IEA] UniRule:UR000100081) negative regulation of transcription, DNA-templated (GO_REF:0000104 [IEA] UniRule:UR000100081) (PMID:8626294 [IEP]) regulation of transcription, DNA-templated (PMID:21873635 [IBA] PANTHER:PTN004738546, UniProtKB:P32265, UniProtKB:P9WMC1, UniProtKB:P39334, UniProt…		DNA binding (GO_REF:0000002 [IEA] InterPro:IPR001647) (GO_REF:0000043 [IEA] UniProtKB-KW:KW-0238) (PMID:8626295 [IDA]) transcription factor activity, sequence-specific DNA binding (PMID:21873635 [IBA] PANTHER:PTN004738546, UniProtKB:P0ACS9, UniProtKB:P95251, UniProtKB:Q9KR96, UniProtKB:P0ACU2) (GO_REF:0000104 [IEA] UniRule:UR000100081) transcription regulatory region sequence-specific DNA binding…	HTH-type transcriptional regulator BetI	betI|JW0305|b0313	protein	taxon:83333	EcoCyc	169	124	131	57	64	57
betT	-7.10255	-2.82834	1.98e-20	8.46e-18	UniProtKB	P0ABC9	betT	acts_upstream_of_or_within	cellular response to DNA damage stimulus (PMID:11967071 [IEP]) glycine betaine biosynthetic process from choline (GO_REF:0000041 [IEA] UniPathway:UPA00529) nitrogen compound transport (GO_REF:0000002 [IEA] InterPro:IPR000060) transmembrane transport (GO_REF:0000108 [IEA] GO:0022857) transport (PMID:21873635 [IBA] PANTHER:PTN001247333, UniProtKB:P31553, UniProtKB:Q9HTR3, UniProtKB:P54417)	membrane (GO_REF:0000002 [IEA] InterPro:IPR000060) (GO_REF:0000043 [IEA] UniProtKB-KW:KW-0472) plasma membrane (GO_REF:0000044 [IEA] UniProtKB-SubCell:SL-0037) (GO_REF:0000043 [IEA] UniProtKB-KW:KW-0997) (PMID:1956285 [ISM]) (PMID:15919996 [IDA]) (GO_REF:0000043 [IEA] UniProtKB-KW:KW-1003) (PMID:21873635 [IBA] PANTHER:PTN001247333, UniProtKB:P0ABD1, UniProtKB:P31553, UniProtKB:P0ABC9)	transmembrane transporter activity (PMID:21873635 [IBA] PANTHER:PTN001247333, UniProtKB:P31553, UniProtKB:Q9HTI9, UniProtKB:Q9HTR3, UniProtKB:Q9HX83) (GO_REF:0000002 [IEA] InterPro:IPR000060)	High-affinity choline transport protein	betT|JW0306|b0314	protein	taxon:83333	EcoliWiki	422	317	359	97	151	108
bglJ	-4.35473	-2.12258	8.85e-07	2.08e-05	UniProtKB	P39404	bglJ	acts_upstream_of_or_within	positive regulation of transcription, DNA-templated (PMID:8725214 [IDA]) (PMID:20952573 [IDA]) regulation of carbohydrate catabolic process (PMID:20952573 [IDA]) regulation of transcription, DNA-templated (GO_REF:0000002 [IEA] InterPro:IPR000792, InterPro:IPR016032) response to radiation (PMID:27718375 [IMP])	transcription factor complex (PMID:26635367 [IPI])	DNA binding (GO_REF:0000043 [IEA] UniProtKB-KW:KW-0238) (GO_REF:0000002 [IEA] InterPro:IPR016032) protein binding (PMID:26635367 [IPI] UniProtKB:P0DMC7) (PMID:20952573 [IPI] UniProtKB:P0DMC7) transcription factor activity, sequence-specific DNA binding (PMID:8725214 [IDA])	Transcriptional activator protein BglJ	bglJ|yjjR|JW5955|b4366	protein	taxon:83333	EcoCyc	57	39	57	24	39	18
bioC	-4.37814	-2.13032	0.000904	0.00839	UniProtKB	P12999	bioC	acts_upstream_of_or_within	biotin biosynthetic process (GO_REF:0000104 [IEA] UniRule:UR000100313) (GO_REF:0000041 [IEA] UniPathway:UPA00078) (GO_REF:0000002 [IEA] InterPro:IPR011814) (GO_REF:0000043 [IEA] UniProtKB-KW:KW-0093) (PMID:4864413 [IMP]) methylation (GO_REF:0000043 [IEA] UniProtKB-KW:KW-0489)		0102130 carboxyl-O-methyltransferase activity (GO_REF:0000104 [IEA] UniRule:UR000100313) (GO_REF:0000002 [IEA] InterPro:IPR011814) (PMID:20693992 [IMP]) methyltransferase activity (GO_REF:0000002 [IEA] InterPro:IPR013216) (PMID:21873635 [IBA] PANTHER:PTN002459972, FB:FBgn0028841, UniProtKB:P25397, TAIR:locus:2052761, UniProtKB:P17993, SGD:S000005456, UniProtKB:Q9NZJ6, RGD:2380, UniProtKB:P12999, …	Malonyl-[acyl-carrier protein] O-methyltransferase	bioC|JW0760|b0777	protein	taxon:83333	EcoCyc	7	5	3	2	4	1
btsT	6.11239	2.61174	1.05e-09	5.31e-08	UniProtKB	P39396	btsT	acts_upstream_of_or_within	cellular response to DNA damage stimulus (PMID:11967071 [IEP]) cellular response to nutrient levels (PMID:22685278 [IEP]) (PMID:21873635 [IBA] PANTHER:PTN000767362, UniProtKB:P39396, UniProtKB:P15078) (PMID:24659770 [IEP]) cellular response to starvation (PMID:29061664 [TAS]) (GO_REF:0000002 [IEA] InterPro:IPR003706) plasma membrane pyruvate transport (PMID:29061664 [IDA])	membrane (GO_REF:0000002 [IEA] InterPro:IPR003706) (GO_REF:0000043 [IEA] UniProtKB-KW:KW-0472) plasma membrane (PMID:17309111 [IDA]) (GO_REF:0000044 [IEA] UniProtKB-SubCell:SL-0037) (PMID:22685278 [IDA]) (GO_REF:0000043 [IEA] UniProtKB-KW:KW-0997) (PMID:15919996 [IDA]) (PMID:29061664 [RCA]) (GO_REF:0000043 [IEA] UniProtKB-KW:KW-1003)	pyruvate secondary active transmembrane transporter activity (PMID:29061664 [IDA]) symporter activity (GO_REF:0000043 [IEA] UniProtKB-KW:KW-0769)	Pyruvate/proton symporter BtsT	btsT|yjiY|JW5791|b4354	protein	taxon:83333	EcoCyc	56	35	49	732	321	826
carA	-3.15648	-1.65832	8.46e-09	3.55e-07	UniProtKB	P0A6F1	carA	acts_upstream_of_or_within	'de novo' UMP biosynthetic process (GO_REF:0000041 [IEA] UniPathway:UPA00070) 'de novo' pyrimidine nucleobase biosynthetic process (PMID:5319709 [IMP]) (GO_REF:0000002 [IEA] InterPro:IPR006274) arginine biosynthetic process (PMID:5319709 [IMP]) (GO_REF:0000041 [IEA] UniPathway:UPA00068) (PMID:6243630 [NAS]) (PMID:21873635 [IBA] PANTHER:PTN000150382, PomBase:SPBC56F2.09c, UniProtKB:P0A6F1, SGD:S00…	carbamoyl-phosphate synthase complex (PMID:4358555 [IDA]) (PMID:10428826 [IPI]) (PMID:21873635 [IBA] PANTHER:PTN000150382, TAIR:locus:2089149, SGD:S000005829, UniProtKB:P0A6F1) cytoplasm (PMID:2682645 [IDA]) (PMID:21873635 [IBA] PANTHER:PTN000150222, UniProtKB:P27708, UniProtKB:Q57U84, UniProtKB:P31327, UniProtKB:P00968, SGD:S000003666, SGD:S000003870, SGD:S000005829, UniProtKB:Q57U86, TAIR:locus…	ATP binding (GO_REF:0000043 [IEA] UniProtKB-KW:KW-0067) (GO_REF:0000104 [IEA] UniRule:UR000101158) carbamoyl-phosphate synthase (glutamine-hydrolyzing) activity (PMID:21873635 [IBA] PANTHER:PTN000150382, UniProtKB:P0A6F1, SGD:S000005829) (PMID:1827118 [IMP]) (GO_REF:0000116 [IEA] RHEA:18633) (PMID:1737023 [IDA]) (GO_REF:0000003 [IEA] EC:6.3.5.5) (PMID:4373646 [IMP]) (GO_REF:0000002 [IEA] InterPro…	Carbamoyl-phosphate synthase small chain	carA|pyrA|JW0030|b0032	protein	taxon:83333	EcoliWiki	356	316	357	219	296	259
carB	-3.01224	-1.59084	1.07e-05	0.000188	UniProtKB	P00968	carB	acts_upstream_of_or_within	'de novo' UMP biosynthetic process (GO_REF:0000041 [IEA] UniPathway:UPA00070) arginine biosynthetic process (GO_REF:0000041 [IEA] UniPathway:UPA00068) (PMID:6243630 [NAS]) (GO_REF:0000104 [IEA] UniRule:UR000101215) (PMID:4373646 [IMP]) (GO_REF:0000043 [IEA] UniProtKB-KW:KW-0055) cellular amino acid biosynthetic process (PMID:1737023 [IMP]) (GO_REF:0000043 [IEA] UniProtKB-KW:KW-0028) glutamine met…	carbamoyl-phosphate synthase complex (PMID:4358555 [IDA]) (PMID:10428826 [IPI]) cytoplasm (PMID:21873635 [IBA] PANTHER:PTN000150222, UniProtKB:P27708, UniProtKB:Q57U84, UniProtKB:P31327, UniProtKB:P00968, SGD:S000003666, SGD:S000003870, SGD:S000005829, UniProtKB:Q57U86, TAIR:locus:2089149, MGI:MGI:891996, UniProtKB:P0A6F1, RGD:2395, UniProtKB:P0A786, TAIR:locus:2019302) cytosol (PMID:15911532 [ID…	ATP binding (GO_REF:0000104 [IEA] UniRule:UR000101215) (PMID:14718657 [IMP]) (GO_REF:0000002 [IEA] InterPro:IPR005479, InterPro:IPR011761) (GO_REF:0000043 [IEA] UniProtKB-KW:KW-0067) (PMID:1737023 [IDA]) amino acid binding (PMID:7648201 [IDA]) carbamoyl-phosphate synthase (ammonia) activity (PMID:3549732 [IDA]) carbamoyl-phosphate synthase (glutamine-hydrolyzing) activity (PMID:14718657 [IDA]) (G…	Carbamoyl-phosphate synthase large chain	carB|pyrA|JW0031|b0033	protein	taxon:83333	EcoliWiki	1339	1140	1197	710	1404	830
cbl	2.2246	1.15354	0.0105502	0.0576032	UniProtKB	Q47083	cbl	acts_upstream_of_or_within	cysteine biosynthetic process (PMID:21873635 [IBA] PANTHER:PTN002824317, UniProtKB:G3XCU6) positive regulation of sulfur utilization (PMID:10506196 [IDA]) regulation of transcription, DNA-templated (GO_REF:0000002 [IEA] InterPro:IPR000847, InterPro:IPR037408) (PMID:21873635 [IBA] PANTHER:PTN001248394, UniProtKB:G3XCU6, UniProtKB:P67662, UniProtKB:P67660, UniProtKB:P0A9F9, UniProtKB:P39376, UniPro…		DNA binding (GO_REF:0000043 [IEA] UniProtKB-KW:KW-0238) transcription factor activity, sequence-specific DNA binding (GO_REF:0000002 [IEA] InterPro:IPR000847) transcription regulatory region sequence-specific DNA binding (PMID:21873635 [IBA] PANTHER:PTN001248394, UniProtKB:P39376)	HTH-type transcriptional regulator cbl	cbl|JW1966|b1987	protein	taxon:83333	EcoliWiki	29	13	27	100	71	163
ccp	2.71168	1.43919	0.000828	0.00779													23	9	14	48	156	59
cdaR	-3.04474	-1.60632	1.63e-05	0.000275	UniProtKB	P37047	cdaR	enables	positive regulation of transcription, DNA-templated (PMID:10762278 [IMP])		transcription factor activity, sequence-specific DNA binding (PMID:10762278 [IMP])	Carbohydrate diacid regulator	cdaR|sdaR|yaeG|JW5013|b0162	protein	taxon:83333	EcoCyc	97	74	72	50	94	40
cdsA	-2.03054	-1.02186	0.000325	0.00358	UniProtKB	P0ABG1	cdsA	acts_upstream_of_or_within	CDP-diacylglycerol biosynthetic process (PMID:30751 [IDA]) (GO_REF:0000041 [IEA] UniPathway:UPA00557) (PMID:6273438 [IMP]) (PMID:21873635 [IBA] PANTHER:PTN000349517, UniProtKB:P0ABG1) lipid metabolic process (GO_REF:0000043 [IEA] UniProtKB-KW:KW-0443) phospholipid biosynthetic process (GO_REF:0000043 [IEA] UniProtKB-KW:KW-0594)	membrane (GO_REF:0000043 [IEA] UniProtKB-KW:KW-0472) (GO_REF:0000002 [IEA] InterPro:IPR000374) plasma membrane (PMID:21873635 [IBA] PANTHER:PTN000349517, UniProtKB:P0ABG1) (GO_REF:0000044 [IEA] UniProtKB-SubCell:SL-0037) (PMID:30751 [IDA]) (GO_REF:0000043 [IEA] UniProtKB-KW:KW-0997) (PMID:15919996 [IDA]) (GO_REF:0000043 [IEA] UniProtKB-KW:KW-1003)	nucleotidyltransferase activity (GO_REF:0000043 [IEA] UniProtKB-KW:KW-0548) phosphatidate cytidylyltransferase activity (PMID:21873635 [IBA] PANTHER:PTN000349517, UniProtKB:P0ABG1) (PMID:30751 [IDA]) (GO_REF:0000116 [IEA] RHEA:16229) (GO_REF:0000003 [IEA] EC:2.7.7.41) transferase activity (GO_REF:0000043 [IEA] UniProtKB-KW:KW-0808) transferase activity, transferring phosphorus-containing groups (…	Phosphatidate cytidylyltransferase	cdsA|cds|JW5810|b0175	protein	taxon:83333	EcoCyc	379	328	414	411	426	484
cedA	-2.51083	-1.32816	0.00331	0.0234939	UniProtKB	P0AE60	cedA	acts_upstream_of_or_within	cell cycle (GO_REF:0000043 [IEA] UniProtKB-KW:KW-0131) cell division (GO_REF:0000002 [IEA] InterPro:IPR019666) (GO_REF:0000043 [IEA] UniProtKB-KW:KW-0132) (GO_REF:0000104 [IEA] UniRule:UR000079117) regulation of cell division (PMID:9427399 [IGI] UniProtKB:P03004)		DNA binding (GO_REF:0000002 [IEA] InterPro:IPR019666) (GO_REF:0000043 [IEA] UniProtKB-KW:KW-0238) (GO_REF:0000104 [IEA] UniRule:UR000079117) double-stranded DNA binding (PMID:15865419 [IDA]) protein binding (PMID:16606699 [IPI] UniProtKB:Q47149, UniProtKB:Q47685)	Cell division activator CedA	cedA|ydjP|JW1720|b1731	protein	taxon:83333	EcoCyc	6	6	9	5	7	8
cfa	4.12308	2.04372	5.17e-07	1.3e-05	UniProtKB	P0A9H7	cfa	acts_upstream_of_or_within	fatty acid biosynthetic process (GO_REF:0000041 [IEA] UniPathway:UPA00094) lipid biosynthetic process (GO_REF:0000002 [IEA] InterPro:IPR003333) lipid metabolic process (GO_REF:0000043 [IEA] UniProtKB-KW:KW-0443) lipid modification (PMID:6325391 [IDA]) methylation (GO_REF:0000043 [IEA] UniProtKB-KW:KW-0489)	cytoplasm (GO_REF:0000044 [IEA] UniProtKB-SubCell:SL-0086) (GO_REF:0000043 [IEA] UniProtKB-KW:KW-0963) cytosol (PMID:18304323 [IDA]) extrinsic component of cytoplasmic side of plasma membrane (PMID:380648 [IC])	bicarbonate binding (PMID:30057024 [IDA]) cyclopropane-fatty-acyl-phospholipid synthase activity (GO_REF:0000116 [IEA] RHEA:11988) (PMID:1445840 [IDA]) (GO_REF:0000003 [IEA] EC:2.1.1.79) methyltransferase activity (GO_REF:0000043 [IEA] UniProtKB-KW:KW-0489) protein homodimerization activity (PMID:380648 [IDA]) transferase activity (GO_REF:0000043 [IEA] UniProtKB-KW:KW-0808)	Cyclopropane-fatty-acyl-phospholipid synthase	cfa|cdfA|JW1653|b1661	protein	taxon:83333	EcoCyc	90	45	54	400	780	486
chaA	-5.68531	-2.50724	1.42e-15	2.39e-13	UniProtKB	P31801	chaA	acts_upstream_of_or_within	hydrogen ion transmembrane transport (GO_REF:0000108 [IEA] GO:0015386) ion transport (GO_REF:0000043 [IEA] UniProtKB-KW:KW-0406) potassium ion transmembrane transport (GO_REF:0000108 [IEA] GO:0015386) response to alkaline pH (PMID:8496184 [IDA]) (PMID:16687400 [IDA]) sodium ion transmembrane transport (GO_REF:0000108 [IEA] GO:0015385) transmembrane transport (GO_REF:0000002 [IEA] InterPro:IPR0048…	membrane (GO_REF:0000002 [IEA] InterPro:IPR004837) (GO_REF:0000043 [IEA] UniProtKB-KW:KW-0472) plasma membrane (GO_REF:0000044 [IEA] UniProtKB-SubCell:SL-0037) (PMID:8496184 [ISM]) (GO_REF:0000043 [IEA] UniProtKB-KW:KW-0997) (PMID:15919996 [IDA]) (GO_REF:0000043 [IEA] UniProtKB-KW:KW-1003)	antiporter activity (GO_REF:0000043 [IEA] UniProtKB-KW:KW-0050) potassium:proton antiporter activity (PMID:16687400 [IDA]) (PMID:21873635 [IBA] PANTHER:PTN002210173, UniProtKB:P31801) sodium:proton antiporter activity (PMID:8496184 [IDA]) (PMID:21873635 [IBA] PANTHER:PTN002210173, UniProtKB:P31801)	Sodium-potassium/proton antiporter ChaA	chaA|JW1207|b1216	protein	taxon:83333	EcoCyc	489	315	350	144	117	185
cheZ	2.83128	1.50145	0.0047	0.0308304	UniProtKB	P0A9H9	cheZ	acts_upstream_of_or_within	archaeal or bacterial-type flagellum-dependent cell motility (GO_REF:0000043 [IEA] UniProtKB-KW:KW-0283) bacterial-type flagellum-dependent swarming motility (PMID:30890609 [IDA]) chemotaxis (PMID:353036 [IMP]) (GO_REF:0000043 [IEA] UniProtKB-KW:KW-0145) protein dephosphorylation (PMID:2832069 [IDA]) (PMID:8892829 [IMP]) (PMID:3313398 [IDA]) regulation of bacterial-type flagellum-dependent cell m…	bacterial-type flagellum (GO_REF:0000002 [IEA] InterPro:IPR007439) cytoplasm (GO_REF:0000044 [IEA] UniProtKB-SubCell:SL-0086) (GO_REF:0000043 [IEA] UniProtKB-KW:KW-0963) cytosol (PMID:334749 [IDA]) methyl accepting chemotaxis protein complex (PMID:18931127 [IDA]) plasma membrane (PMID:334749 [IDA]) (PMID:18931127 [IDA])	catalytic activity (GO_REF:0000002 [IEA] InterPro:IPR007439) hydrolase activity (GO_REF:0000043 [IEA] UniProtKB-KW:KW-0378) identical protein binding (PMID:11278903 [IPI] UniProtKB:P0A9H9) (PMID:19834901 [IPI] UniProtKB:P0A9H9) phosphoprotein phosphatase activity (GO_REF:0000043 [IEA] UniProtKB-KW:KW-0904) (PMID:12080332 [IDA]) (PMID:3313398 [IDA]) (PMID:17998207 [IDA]) protein binding (PMID:1950…	Protein phosphatase CheZ	cheZ|JW1870|b1881	protein	taxon:83333	EcoCyc	0	3	4	24	19	14
chiQ	-2.51443	-1.33023	0.00866	0.0493707	UniProtKB	P75734	chiQ	located_in		membrane (GO_REF:0000043 [IEA] UniProtKB-KW:KW-0472) plasma membrane (GO_REF:0000044 [IEA] UniProtKB-SubCell:SL-0039) (GO_REF:0000043 [IEA] UniProtKB-KW:KW-1003)		Uncharacterized lipoprotein ChiQ	chiQ|ybfN|JW0668|b0682	protein	taxon:83333	UniProt	5	5	7	6	6	4
chuA	13.7429	3.78062	1.64e-16	3.68e-14													103	63	100	3176	1218	3676
chuS	9.80526	3.29356	7.08e-13	6.52e-11													112	86	127	2959	1164	3245
chuY	10.7037	3.42003	8e-16	1.57e-13													42	25	24	733	421	892
cirA	2.2745	1.18555	0.000463	0.00483	UniProtKB	P17315	cirA	acts_upstream_of_or_within	bacteriocin transport (GO_REF:0000108 [IEA] GO:0042912) ion transport (GO_REF:0000043 [IEA] UniProtKB-KW:KW-0406) iron assimilation by chelation and transport (GO_REF:0000108 [IEA] GO:0015343) (GO_REF:0000108 [IEA] GO:0015344) iron ion transmembrane transport (GO_REF:0000043 [IEA] UniProtKB-KW:KW-0410) siderophore transmembrane transport (PMID:21873635 [IBA] PANTHER:PTN004738955, UniProtKB:P17315…	cell outer membrane (PMID:6337134 [IDA]) (GO_REF:0000044 [IEA] UniProtKB-SubCell:SL-0040) (GO_REF:0000043 [IEA] UniProtKB-KW:KW-0998) membrane (GO_REF:0000043 [IEA] UniProtKB-KW:KW-0472) transmembrane transporter complex (PMID:2139424 [NAS])	colicin transmembrane transporter activity (PMID:6337134 [IDA]) siderophore transmembrane transporter activity (PMID:2139424 [IMP]) siderophore uptake transmembrane transporter activity (PMID:21873635 [IBA] PANTHER:PTN004738955, UniProtKB:Q9I527, UniProtKB:Q05098, UniProtKB:Q9HVC0, UniProtKB:Q9HWM5)	Colicin I receptor	cirA|cir|feuA|JW2142|b2155	protein	taxon:83333	EcoCyc	148	137	284	1183	593	1452
coaA	-1.74045	-0.799464	0.00899	0.0508129	UniProtKB	P0A6I3	coaA	acts_upstream_of_or_within	coenzyme A biosynthetic process (GO_REF:0000002 [IEA] InterPro:IPR004566) (PMID:21873635 [IBA] PANTHER:PTN000032311, UniProtKB:P9WPA7, UniProtKB:P0A6I3) (GO_REF:0000043 [IEA] UniProtKB-KW:KW-0173) (GO_REF:0000104 [IEA] UniRule:UR000081060) (PMID:2824448 [IMP]) (GO_REF:0000041 [IEA] UniPathway:UPA00241) phosphorylation (GO_REF:0000043 [IEA] UniProtKB-KW:KW-0418)	cytoplasm (PMID:21873635 [IBA] PANTHER:PTN000032154, TAIR:locus:2049567, TAIR:locus:2028809, TAIR:locus:2031541, TAIR:locus:2086523, TAIR:locus:2195366, UniProtKB:P0A8F4, TAIR:locus:2164516, UniProtKB:P0A8F0, TAIR:locus:2034260) (GO_REF:0000104 [IEA] UniRule:UR000081060) (GO_REF:0000044 [IEA] UniProtKB-SubCell:SL-0086) (GO_REF:0000043 [IEA] UniProtKB-KW:KW-0963)	ATP binding (GO_REF:0000002 [IEA] InterPro:IPR006083) (GO_REF:0000043 [IEA] UniProtKB-KW:KW-0067) (GO_REF:0000104 [IEA] UniRule:UR000081060) kinase activity (GO_REF:0000002 [IEA] InterPro:IPR006083) (GO_REF:0000043 [IEA] UniProtKB-KW:KW-0418) nucleotide binding (GO_REF:0000043 [IEA] UniProtKB-KW:KW-0547) pantetheine kinase activity (PMID:16357994 [IDA]) pantothenate kinase activity (GO_REF:000010…	Pantothenate kinase	coaA|panK|rts|JW3942|b3974	protein	taxon:83333	EcoCyc	96	94	107	138	130	141
copA	1.75714	0.813233	0.00948	0.0530358	UniProtKB	Q59385	copA	enables	cation transmembrane transport (GO_REF:0000108 [IEA] GO:0019829) cation transport (GO_REF:0000002 [IEA] InterPro:IPR027256) copper ion homeostasis (PMID:21873635 [IBA] PANTHER:PTN000642961, FB:FBgn0030343, TAIR:locus:2119265, CGD:CAL0000174668, MGI:MGI:99400, MGI:MGI:103297, UniProtKB:Q04656) copper ion transmembrane transport (GO_REF:0000108 [IEA] GO:0140581) (GO_REF:0000108 [IEA] GO:0043682) co…	cytoplasm (GO_REF:0000044 [IEA] UniProtKB-SubCell:SL-0086) (GO_REF:0000043 [IEA] UniProtKB-KW:KW-0963) membrane (PMID:16858726 [HDA]) (GO_REF:0000043 [IEA] UniProtKB-KW:KW-0472) (PMID:21873635 [IBA] PANTHER:PTN000642961, UniProtKB:Q8I3A0, WB:WBGene00000834, RGD:2179, TAIR:locus:504956435, UniProtKB:Q04656, CGD:CAL0000174668, UniProtKB:P35670, FB:FBgn0030343, RGD:2180, SGD:S000002678, MGI:MGI:1032…	0140581 ATP binding (GO_REF:0000002 [IEA] InterPro:IPR001757) (GO_REF:0000043 [IEA] UniProtKB-KW:KW-0067) ATPase activity (GO_REF:0000002 [IEA] InterPro:IPR001757) ATPase activity, coupled to transmembrane movement of ions, phosphorylative mechanism (GO_REF:0000117 [IEA] ARBA:ARBA00027840) cation-transporting ATPase activity (GO_REF:0000002 [IEA] InterPro:IPR027256) copper ion binding (PMID:21873…	Copper-exporting P-type ATPase	copA|atcU|f834|ybaR|JW0473|b0484	protein	taxon:83333	InterPro	187	151	208	669	756	856
copD	-2.08652	-1.0611	0.00716	0.0428448													198	112	161	169	138	188
corA	-2.76374	-1.46662	2.43e-05	0.000393	UniProtKB	P0ABI4	corA	acts_upstream_of_or_within	cobalt ion transport (GO_REF:0000002 [IEA] InterPro:IPR004488) (PMID:16835234 [IDA]) (PMID:780341 [IMP]) ion transport (GO_REF:0000043 [IEA] UniProtKB-KW:KW-0406) magnesium ion transmembrane transport (GO_REF:0000108 [IEA] GO:0015095) magnesium ion transport (PMID:780341 [IMP]) (PMID:16835234 [IDA]) (GO_REF:0000002 [IEA] InterPro:IPR004488) metal ion transport (GO_REF:0000002 [IEA] InterPro:IPR00…	membrane (GO_REF:0000043 [IEA] UniProtKB-KW:KW-0472) (GO_REF:0000002 [IEA] InterPro:IPR002523, InterPro:IPR004488) plasma membrane (GO_REF:0000044 [IEA] UniProtKB-SubCell:SL-0037) (PMID:8314774 [RCA]) (GO_REF:0000043 [IEA] UniProtKB-KW:KW-0997) (GO_REF:0000043 [IEA] UniProtKB-KW:KW-1003)	cobalt ion transmembrane transporter activity (PMID:780341 [IMP]) (GO_REF:0000002 [IEA] InterPro:IPR004488) (PMID:21873635 [IBA] PANTHER:PTN002329435, UniProtKB:P0ABI4) (PMID:16835234 [IDA]) magnesium ion transmembrane transporter activity (PMID:16835234 [IDA]) (GO_REF:0000002 [IEA] InterPro:IPR004488) (PMID:21873635 [IBA] PANTHER:PTN002329435, UniProtKB:P0ABI4) (PMID:780341 [IMP]) metal ion tran…	Magnesium transport protein CorA	corA|JW3789|b3816	protein	taxon:83333	EcoCyc	91	91	114	78	84	97
cpdB	2.02781	1.01992	0.00375	0.0258916	UniProtKB	P08331	cpdB	acts_upstream_of_or_within	cellular response to DNA damage stimulus (PMID:11967071 [IEP]) metabolic process (GO_REF:0000043 [IEA] UniProtKB-KW:KW-0511) nucleotide catabolic process (GO_REF:0000002 [IEA] InterPro:IPR006179, InterPro:IPR008334, InterPro:IPR036907) nucleotide metabolic process (GO_REF:0000002 [IEA] InterPro:IPR006294)	0110165 outer membrane-bounded periplasmic space (PMID:24140104 [IDA]) (PMID:15911532 [IDA]) (PMID:21873635 [IBA] PANTHER:PTN008520763, UniProtKB:P07024, UniProtKB:P08331) (PMID:3005231 [IDA]) periplasmic space (GO_REF:0000043 [IEA] UniProtKB-KW:KW-0574) (GO_REF:0000044 [IEA] UniProtKB-SubCell:SL-0200)	2',3'-cyclic-nucleotide 2'-phosphodiesterase activity (PMID:6251162 [IMP]) (GO_REF:0000002 [IEA] InterPro:IPR006294) (GO_REF:0000003 [IEA] EC:3.1.4.16) (GO_REF:0000116 [IEA] RHEA:19621) 3'-nucleotidase activity (GO_REF:0000116 [IEA] RHEA:10144) (PMID:6251162 [IMP]) (GO_REF:0000003 [IEA] EC:3.1.3.6) catalytic activity (GO_REF:0000043 [IEA] UniProtKB-KW:KW-0511) hydrolase activity (GO_REF:0000002 […	2',3'-cyclic-nucleotide 2'-phosphodiesterase/3'-nucleotidase	cpdB|JW4171|b4213	protein	taxon:83333	EcoliWiki	66	23	35	83	301	123
cpsB	9.386	3.23051	1.08e-09	5.36e-08													13	4	12	219	54	284
cpsG_2	16.8889	4.078	3.96e-10	2.27e-08													5	3	5	204	29	253
cpxA	-1.83009	-0.871912	0.00201	0.0158267	UniProtKB	P0AE82	cpxA	acts_upstream_of_or_within	cell adhesion (GO_REF:0000043 [IEA] UniProtKB-KW:KW-0130) cell adhesion involved in biofilm formation (PMID:10483736 [IMP]) cellular response to cell envelope stress (PMID:22092948 [TAS]) cellular response to stimulus (GO_REF:0000117 [IEA] ARBA:ARBA00029143) peptidyl-histidine phosphorylation (PMID:9401031 [ISM]) phosphorelay signal transduction system (GO_REF:0000043 [IEA] UniProtKB-KW:KW-0902) …	membrane (GO_REF:0000043 [IEA] UniProtKB-KW:KW-0472) (GO_REF:0000002 [IEA] InterPro:IPR003660) plasma membrane (PMID:17309111 [IDA]) (GO_REF:0000044 [IEA] UniProtKB-SubCell:SL-0037) (PMID:21873635 [IBA] PANTHER:PTN002557430, UniProtKB:P0AE82) (GO_REF:0000043 [IEA] UniProtKB-KW:KW-0997) (PMID:15919996 [IDA]) (PMID:20081027 [IDA]) (PMID:3058985 [IDA]) (GO_REF:0000043 [IEA] UniProtKB-KW:KW-1003)	ATP binding (GO_REF:0000043 [IEA] UniProtKB-KW:KW-0067) identical protein binding (PMID:24492262 [IPI] UniProtKB:P0AE82) kinase activity (GO_REF:0000043 [IEA] UniProtKB-KW:KW-0418) nucleotide binding (GO_REF:0000043 [IEA] UniProtKB-KW:KW-0547) phosphoprotein phosphatase activity (PMID:17259177 [IDA]) (PMID:9401031 [IDA]) phosphorelay sensor kinase activity (PMID:21873635 [IBA] PANTHER:PTN00255743…	Sensor histidine kinase CpxA	cpxA|ecfB|eup|ssd|JW3882|b3911	protein	taxon:83333	EcoCyc	394	262	369	397	479	411
cpxP	-17.4683	-4.12666	6.34e-27	7.45e-24	UniProtKB	P0AE85	cpxP	enables		outer membrane-bounded periplasmic space (PMID:9473036 [IDA]) (PMID:21873635 [IBA] PANTHER:PTN002445564, UniProtKB:P77754, UniProtKB:P0AE85) periplasmic space (GO_REF:0000002 [IEA] InterPro:IPR012899) (GO_REF:0000043 [IEA] UniProtKB-KW:KW-0574) (GO_REF:0000044 [IEA] UniProtKB-SubCell:SL-0200)	identical protein binding (PMID:21317318 [IPI] UniProtKB:P0AE85) protein binding (PMID:25207645 [IDA]) (PMID:17259177 [IDA]) unfolded protein binding (PMID:21239493 [ISM]) (PMID:21239493 [IDA]) (PMID:21873635 [IBA] PANTHER:PTN002445564, UniProtKB:P0AE85, UniProtKB:P77754)	Periplasmic protein CpxP	cpxP|yiiO|JW5558|b4484	protein	taxon:83333	EcoCyc	862	786	1046	97	155	125
crl	-2.12683	-1.0887	0.000325	0.00358													132	100	104	87	170	109
crr	3.05687	1.61205	1.42e-05	0.000243	UniProtKB	P69783	crr	acts_upstream_of_or_within	carbohydrate transport (GO_REF:0000043 [IEA] UniProtKB-KW:KW-0762) negative regulation of carbohydrate metabolic process (PMID:16453452 [IDA]) (PMID:2985549 [IDA]) (PMID:2250006 [IDA]) negative regulation of maltose transport (PMID:23770568 [NAS]) negative regulation of transmembrane transport (PMID:23770568 [NAS]) phosphoenolpyruvate-dependent sugar phosphotransferase system (PMID:2160944 [IMP])…	cytoplasm (GO_REF:0000044 [IEA] UniProtKB-SubCell:SL-0086) (GO_REF:0000043 [IEA] UniProtKB-KW:KW-0963) cytoplasmic side of plasma membrane (PMID:23770568 [IDA]) cytosol (PMID:16858726 [HDA]) (PMID:15911532 [IDA]) (PMID:18304323 [IDA]) enzyme IIA-maltose transporter complex (PMID:23770568 [IPI]) membrane (PMID:16858726 [HDA]) transmembrane transporter complex (PMID:12716891 [IPI])	kinase activity (PMID:6383826 [IDA]) (GO_REF:0000043 [IEA] UniProtKB-KW:KW-0418) (PMID:21873635 [IBA] PANTHER:PTN002553439, UniProtKB:P69783) (PMID:12716891 [IDA]) (PMID:2657735 [IMP]) (PMID:11060015 [IDA]) metal ion binding (GO_REF:0000043 [IEA] UniProtKB-KW:KW-0479) protein binding (PMID:2985549 [IPI] UniProtKB:P0A6F3) (PMID:23821551 [IPI] UniProtKB:P68187) (PMID:25296751 [IPI] UniProtKB:P02921…	PTS system glucose-specific EIIA component	crr|gsr|iex|tgs|treD|JW2410|b2417	protein	taxon:83333	EcoCyc	316	165	237	1445	1518	1789
csgA	2.44359	1.289	0.000172	0.00209	UniProtKB	P28307	csgA	acts_upstream_of_or_within	1905906 amyloid fibril formation (PMID:22493266 [IDA]) (PMID:17164238 [IDA]) (PMID:11823641 [IDA]) cell adhesion (GO_REF:0000002 [IEA] InterPro:IPR009742) single-species biofilm formation (PMID:16172544 [IMP])	pilus (GO_REF:0000043 [IEA] UniProtKB-KW:KW-0281) (GO_REF:0000002 [IEA] InterPro:IPR009742) (GO_REF:0000044 [IEA] UniProtKB-SubCell:SL-0113)	identical protein binding (PMID:19966296 [IPI] UniProtKB:P28307) protein binding (PMID:32398666 [IPI] UniProtKB:P0AEA2) (PMID:30018113 [IPI] UniProtKB:P0AE95)	Major curlin subunit	csgA|JW1025|b1042	protein	taxon:83333	EcoCyc	2622	1450	1645	8330	12329	9293
csiR	-2.53482	-1.34188	0.00314	0.0225984													31	28	20	16	34	21
cspG	-6.53709	-2.70865	3.17e-16	6.77e-14	UniProtKB	P0A978	cspG	acts_upstream_of_or_within	regulation of gene expression (PMID:21873635 [IBA] PANTHER:PTN000166442, UniProtKB:P0A9X9, UniProtKB:P0A9Y6, MGI:MGI:99146, MGI:MGI:1096372, MGI:MGI:2137670, UniProtKB:P0A357, UniProtKB:P0A972, RGD:61843, UniProtKB:P67809, RGD:621056, ZFIN:ZDB-GENE-000629-3) response to cold (PMID:10074075 [IEP]) (PMID:8631696 [IDA])	cytoplasm (GO_REF:0000044 [IEA] UniProtKB-SubCell:SL-0086) (GO_REF:0000043 [IEA] UniProtKB-KW:KW-0963) cytosol (GO_REF:0000117 [IEA] ARBA:ARBA00029243) (PMID:18304323 [IDA])	DNA binding (GO_REF:0000043 [IEA] UniProtKB-KW:KW-0238) nucleic acid binding (GO_REF:0000002 [IEA] InterPro:IPR002059, InterPro:IPR011129, InterPro:IPR012156) (PMID:21873635 [IBA] PANTHER:PTN000166442, UniProtKB:P36995, UniProtKB:P0A972, UniProtKB:P67809, ZFIN:ZDB-GENE-000629-3, RGD:621056, UniProtKB:P0A968, RGD:61843, UniProtKB:Q57UC8, UniProtKB:P0A9X9, MGI:MGI:99146, UniProtKB:P0A9Y6, MGI:MGI:2…	Cold shock-like protein CspG	cspG|cspI|JW0974|b0990	protein	taxon:83333	EcoCyc	167	172	281	74	80	86
cspH	-17.3684	-4.11839	1.34e-06	3e-05	UniProtKB	P0A982	cspH	enables	regulation of gene expression (PMID:21873635 [IBA] PANTHER:PTN000166442, UniProtKB:P0A9X9, UniProtKB:P0A9Y6, MGI:MGI:99146, MGI:MGI:1096372, MGI:MGI:2137670, UniProtKB:P0A357, UniProtKB:P0A972, RGD:61843, UniProtKB:P67809, RGD:621056, ZFIN:ZDB-GENE-000629-3)	cytoplasm (GO_REF:0000044 [IEA] UniProtKB-SubCell:SL-0086) (GO_REF:0000043 [IEA] UniProtKB-KW:KW-0963) cytosol (GO_REF:0000117 [IEA] ARBA:ARBA00029243)	DNA binding (GO_REF:0000043 [IEA] UniProtKB-KW:KW-0238) nucleic acid binding (GO_REF:0000002 [IEA] InterPro:IPR002059, InterPro:IPR011129, InterPro:IPR012156) (PMID:21873635 [IBA] PANTHER:PTN000166442, UniProtKB:P36995, UniProtKB:P0A972, UniProtKB:P67809, ZFIN:ZDB-GENE-000629-3, RGD:621056, UniProtKB:P0A968, RGD:61843, UniProtKB:Q57UC8, UniProtKB:P0A9X9, MGI:MGI:99146, UniProtKB:P0A9Y6, MGI:MGI:2…	Cold shock-like protein CspH	cspH|cspK|JW5134|b0989	protein	taxon:83333	InterPro	5	6	13	0	3	0
curA	2.10172	1.07157	0.0106844	0.0579326	UniProtKB	P76113	curA	enables			oxidoreductase activity (GO_REF:0000002 [IEA] InterPro:IPR020843) (GO_REF:0000043 [IEA] UniProtKB-KW:KW-0560) oxidoreductase activity, acting on the CH-CH group of donors, NAD or NADP as acceptor (GO_REF:0000002 [IEA] InterPro:IPR045010)	NADPH-dependent curcumin reductase	curA|yncB|JW5907|b1449	protein	taxon:83333	InterPro	39	19	12	74	136	84
cusC	-3.53653	-1.82234	0.00789	0.0463444	UniProtKB	P77211	cusC	acts_upstream_of_or_within	cellular copper ion homeostasis (PMID:12813074 [IGI] UniProtKB:P36649) copper ion export (PMID:12813074 [IGI] UniProtKB:P36649) (PMID:12813074 [NAS]) (PMID:11283292 [IEP]) copper ion transmembrane transport (PMID:12813074 [NAS]) detoxification of copper ion (PMID:12813074 [IGI] UniProtKB:P36649) ion transport (GO_REF:0000043 [IEA] UniProtKB-KW:KW-0406) protein homotrimerization (PMID:21249122 [ID…	cell outer membrane (GO_REF:0000044 [IEA] UniProtKB-SubCell:SL-0040) (GO_REF:0000043 [IEA] UniProtKB-KW:KW-0998) (PMID:11004187 [RCA]) membrane (GO_REF:0000002 [IEA] InterPro:IPR010131) (GO_REF:0000043 [IEA] UniProtKB-KW:KW-0472) (PMID:21873635 [IBA] PANTHER:PTN008411809, UniProtKB:Q9I189) pore complex (GO_REF:0000043 [IEA] UniProtKB-KW:KW-0626)	copper ion binding (PMID:12813074 [IGI] UniProtKB:P36649) copper ion transmembrane transporter activity (PMID:12813074 [IGI] UniProtKB:P36649) diacylglycerol binding (PMID:21249122 [IDA]) efflux transmembrane transporter activity (GO_REF:0000002 [IEA] InterPro:IPR003423) identical protein binding (PMID:21249122 [IDA]) porin activity (GO_REF:0000043 [IEA] UniProtKB-KW:KW-0626) protein binding (PMI…	Cation efflux system protein CusC	cusC|ibeB|ylcB|JW0561|b0572	protein	taxon:83333	EcoCyc	8	2	7	3	1	6
cutC	-2.24179	-1.16465	0.000126	0.00163	UniProtKB	P67826	cutC	located_in		http://amigo.geneontology.org/amigo/term/GO:0005737	copper ion binding (PMID:21873635 [IBA] PANTHER:PTN000287864, UniProtKB:Q9NTM9)	PF03932 family protein CutC	cutC|JW1863|b1874	protein	taxon:83333	UniProt	345	258	350	321	277	392
cycA	-2.1406	-1.09802	0.00074	0.00712	UniProtKB	P0AAE0	cycA	acts_upstream_of_or_within	D-alanine transport (PMID:4574696 [IMP]) D-serine transport (PMID:4574696 [IMP]) L-alanine transport (PMID:4574696 [IMP]) amino acid transport (GO_REF:0000002 [IEA] InterPro:IPR004840) (GO_REF:0000043 [IEA] UniProtKB-KW:KW-0029) beta-alanine transport (PMID:15221223 [IMP]) glycine transport (PMID:4574696 [IMP]) transmembrane transport (GO_REF:0000002 [IEA] InterPro:IPR004840, InterPro:IPR004841)	membrane (GO_REF:0000002 [IEA] InterPro:IPR004840, InterPro:IPR004841) (GO_REF:0000043 [IEA] UniProtKB-KW:KW-0472) plasma membrane (PMID:17309111 [IDA]) (GO_REF:0000044 [IEA] UniProtKB-SubCell:SL-0037) (GO_REF:0000117 [IEA] ARBA:ARBA00027801) (GO_REF:0000043 [IEA] UniProtKB-KW:KW-0997) (PMID:15919996 [IDA]) (PMID:15221223 [ISM]) (GO_REF:0000043 [IEA] UniProtKB-KW:KW-1003)	D-alanine transmembrane transporter activity (PMID:4574696 [IMP]) D-serine transmembrane transporter activity (PMID:4574696 [IMP]) L-alanine transmembrane transporter activity (PMID:4574696 [IMP]) beta-alanine transmembrane transporter activity (PMID:15221223 [IMP]) glycine transmembrane transporter activity (PMID:4574696 [IMP]) symporter activity (GO_REF:0000043 [IEA] UniProtKB-KW:KW-0769)	D-serine/D-alanine/glycine transporter	cycA|dagA|ytfD|JW4166|b4208	protein	taxon:83333	EcoCyc	650	397	353	378	603	428
cydA	3.22979	1.69144	1.05e-06	2.39e-05	UniProtKB	P0ABJ9	cydA	acts_upstream_of_or_within	aerobic electron transport chain (PMID:2414286 [IDA]) (PMID:6321507 [IDA]) (PMID:21873635 [IBA] PANTHER:PTN000769172, UniProtKB:P0ABJ9, UniProtKB:P26459) (PMID:23749980 [NAS]) (GO_REF:0000002 [IEA] InterPro:IPR002585) oxidative phosphorylation (PMID:23749980 [NAS]) (GO_REF:0000041 [IEA] UniPathway:UPA00705)	cytochrome complex (PMID:21873635 [IBA] PANTHER:PTN000769172, UniProtKB:P0ABJ9, UniProtKB:P26459) (GO_REF:0000002 [IEA] InterPro:IPR002585) (PMID:6321507 [IDA]) (PMID:6376497 [IMP]) (PMID:24681096 [IDA]) (PMID:6307994 [IDA]) membrane (PMID:16858726 [HDA]) (GO_REF:0000043 [IEA] UniProtKB-KW:KW-0472) plasma membrane (PMID:17309111 [IDA]) (PMID:3013298 [IDA]) (PMID:21873635 [IBA] PANTHER:PTN00076917…	electron carrier activity (GO_REF:0000002 [IEA] InterPro:IPR002585) (PMID:21873635 [IBA] PANTHER:PTN000769172, UniProtKB:P0ABJ9, UniProtKB:P26459) (PMID:6321507 [IDA]) heme binding (PMID:31604309 [IDA]) (PMID:6376497 [IMP]) (PMID:3013298 [IDA]) (PMID:8516338 [IDA]) (PMID:21873635 [IBA] PANTHER:PTN000769172, UniProtKB:P0ABJ9, UniProtKB:P26459) (PMID:2656671 [IMP]) metal ion binding (GO_REF:0000043…	Cytochrome bd-I ubiquinol oxidase subunit 1	cydA|cyd-1|JW0722|b0733	protein	taxon:83333	EcoCyc	696	502	602	4162	4276	4865
cydB	2.66546	1.41438	0.000398	0.00427	UniProtKB	P0ABK2	cydB	enables	aerobic electron transport chain (PMID:2414286 [IDA]) (PMID:6321507 [IDA]) (PMID:23749980 [NAS]) (PMID:21873635 [IBA] PANTHER:PTN000769195, UniProtKB:P0ABK2, UniProtKB:P26458) oxidative phosphorylation (PMID:23749980 [NAS]) (GO_REF:0000041 [IEA] UniPathway:UPA00705)	cytochrome complex (PMID:6321507 [IDA]) (PMID:31604309 [IDA]) (PMID:21873635 [IBA] PANTHER:PTN000769195, UniProtKB:P26458, UniProtKB:P0ABK2) (PMID:24681096 [IDA]) (PMID:6307994 [IDA]) membrane (GO_REF:0000002 [IEA] InterPro:IPR003317) (GO_REF:0000043 [IEA] UniProtKB-KW:KW-0472) (PMID:1851043 [IDA]) plasma membrane (PMID:17309111 [IDA]) (GO_REF:0000043 [IEA] UniProtKB-KW:KW-0997) (PMID:10076013 [I…	electron carrier activity (PMID:6321507 [IDA]) (PMID:21873635 [IBA] PANTHER:PTN000769195, UniProtKB:P0ABK2, UniProtKB:P26458) metal ion binding (GO_REF:0000043 [IEA] UniProtKB-KW:KW-0479) oxidoreductase activity, acting on diphenols and related substances as donors, oxygen as acceptor (PMID:21873635 [IBA] PANTHER:PTN000769195, UniProtKB:P26458, UniProtKB:P0ABK2) (PMID:6321507 [IDA]) protein bindi…	Cytochrome bd-I ubiquinol oxidase subunit 2	cydB|cyd-2|JW0723|b0734	protein	taxon:83333	IntAct	487	322	435	2380	2332	2801
cyoA	-2.73915	-1.45373	1.18e-05	0.000206	UniProtKB	P0ABJ1	cyoA	acts_upstream_of_or_within	ATP synthesis coupled electron transport (PMID:21873635 [IBA] PANTHER:PTN000527128, SGD:S000007281, PomBase:SPMIT.11, UniProtKB:Q81HT3) aerobic electron transport chain (PMID:11017202 [IDA]) (PMID:3013300 [IDA]) aerobic respiration (PMID:2981797 [IMP]) (PMID:9378722 [IMP]) (PMID:2172211 [IEP]) electron transport chain (GO_REF:0000002 [IEA] InterPro:IPR010514, InterPro:IPR011759) electron transpor…	cytochrome o ubiquinol oxidase complex (PMID:11017202 [IDA]) (PMID:11017202 [IPI]) (PMID:9378722 [IDA]) membrane (GO_REF:0000002 [IEA] InterPro:IPR002429, InterPro:IPR006333, InterPro:IPR010514, InterPro:IPR011759) (GO_REF:0000043 [IEA] UniProtKB-KW:KW-0472) plasma membrane (PMID:17309111 [IDA]) (PMID:2162836 [IDA]) (GO_REF:0000043 [IEA] UniProtKB-KW:KW-0997) (PMID:2854403 [ISM]) (GO_REF:0000044 …	copper ion binding (GO_REF:0000002 [IEA] InterPro:IPR002429) cytochrome bo3 ubiquinol oxidase activity (GO_REF:0000002 [IEA] InterPro:IPR010514) (PMID:6308657 [IDA]) (PMID:7045115 [IDA]) cytochrome-c oxidase activity (GO_REF:0000002 [IEA] InterPro:IPR002429, InterPro:IPR045187) (PMID:21873635 [IBA] PANTHER:PTN000527128, UniProtKB:P00403, SGD:S000007281, PomBase:SPMIT.11) electron carrier activity…	Cytochrome bo(3) ubiquinol oxidase subunit 2	cyoA|JW0422|b0432	protein	taxon:83333	EcoCyc	457	265	283	187	384	229
cyoB	-3.1624	-1.66102	4.24e-05	0.000625	UniProtKB	P0ABI8	cyoB	acts_upstream_of_or_within	aerobic electron transport chain (PMID:11017202 [IDA]) (PMID:3013300 [IDA]) aerobic respiration (PMID:21873635 [IBA] PANTHER:PTN000046094, UniProtKB:P0ABI8, SGD:S000007260, PomBase:SPMIT.01, FB:FBgn0013674) (GO_REF:0000002 [IEA] InterPro:IPR000883) (PMID:2981797 [IMP]) (PMID:9378722 [IMP]) (PMID:2172211 [IEP]) electron transport coupled proton transport (PMID:2544445 [IDA]) (PMID:11017202 [IDA]) …	cytochrome o ubiquinol oxidase complex (PMID:11017202 [IDA]) (PMID:11017202 [IPI]) (PMID:6308657 [IDA]) membrane (GO_REF:0000002 [IEA] InterPro:IPR000883) (GO_REF:0000043 [IEA] UniProtKB-KW:KW-0472) plasma membrane (PMID:17309111 [IDA]) (PMID:2162836 [IDA]) (GO_REF:0000043 [IEA] UniProtKB-KW:KW-0997) (PMID:11017202 [IDA]) (PMID:2854403 [ISM]) (GO_REF:0000044 [IEA] UniProtKB-SubCell:SL-0037) (PMID…	copper ion binding (PMID:6365921 [IDA]) (PMID:11017202 [IDA]) (PMID:1309808 [IMP]) cytochrome bo3 ubiquinol oxidase activity (GO_REF:0000003 [IEA] EC:7.1.1.3) (PMID:21873635 [IBA] PANTHER:PTN000046163, UniProtKB:P0ABI8) (PMID:7045115 [IDA]) (GO_REF:0000116 [IEA] RHEA:30251) (PMID:6308657 [IDA]) cytochrome-c oxidase activity (PMID:21873635 [IBA] PANTHER:PTN000046094, UniProtKB:P00395, PomBase:SPMI…	Cytochrome bo(3) ubiquinol oxidase subunit 1	cyoB|JW0421|b0431	protein	taxon:83333	EcoCyc	713	446	571	288	619	338
cyoC	-3.0916	-1.62836	3.22e-06	6.55e-05	UniProtKB	P0ABJ3	cyoC	acts_upstream_of_or_within	aerobic electron transport chain (PMID:11017202 [IDA]) (GO_REF:0000002 [IEA] InterPro:IPR014206, InterPro:IPR024791) (PMID:3013300 [IDA]) (PMID:21873635 [IBA] PANTHER:PTN008517370, UniProtKB:P0ABJ3) aerobic respiration (PMID:2981797 [IMP]) (PMID:9378722 [IMP]) (PMID:2172211 [IEP]) electron transport coupled proton transport (PMID:2544445 [IDA]) (PMID:11017202 [IDA]) (PMID:21873635 [IBA] PANTHER:P…	cytochrome o ubiquinol oxidase complex (PMID:11017202 [IDA]) (PMID:11017202 [IPI]) (PMID:21873635 [IBA] PANTHER:PTN008517370, UniProtKB:P0ABJ3) (PMID:9378722 [IDA]) membrane (GO_REF:0000002 [IEA] InterPro:IPR000298, InterPro:IPR013833, InterPro:IPR024791, InterPro:IPR035973) (GO_REF:0000043 [IEA] UniProtKB-KW:KW-0472) plasma membrane (PMID:17309111 [IDA]) (GO_REF:0000044 [IEA] UniProtKB-SubCell:S…	cytochrome bo3 ubiquinol oxidase activity (GO_REF:0000002 [IEA] InterPro:IPR014206) (PMID:21873635 [IBA] PANTHER:PTN008517370, UniProtKB:P0ABJ3) (PMID:6308657 [IDA]) (PMID:7045115 [IDA]) cytochrome-c oxidase activity (GO_REF:0000002 [IEA] InterPro:IPR000298, InterPro:IPR013833) (PMID:21873635 [IBA] PANTHER:PTN000150044, SGD:S000007283, PomBase:SPMIT.04) electron carrier activity (GO_REF:0000002 […	Cytochrome bo(3) ubiquinol oxidase subunit 3	cyoC|JW0420|b0430	protein	taxon:83333	EcoCyc	123	82	91	62	99	54
cyoD	-2.63251	-1.39644	0.000354	0.00386	UniProtKB	P0ABJ6	cyoD	acts_upstream_of_or_within	aerobic electron transport chain (PMID:11017202 [IDA]) (PMID:21873635 [IBA] PANTHER:PTN002198273, UniProtKB:P0ABJ6) (PMID:3013300 [IDA]) aerobic respiration (PMID:2981797 [IMP]) (PMID:9378722 [IMP]) (PMID:2172211 [IEP]) electron transport coupled proton transport (PMID:2544445 [IDA]) (PMID:11017202 [IDA]) (GO_REF:0000002 [IEA] InterPro:IPR014210) (PMID:21873635 [IBA] PANTHER:PTN002198273, UniProt…	cytochrome o ubiquinol oxidase complex (PMID:21873635 [IBA] PANTHER:PTN002198273, UniProtKB:P0ABJ6) (PMID:11017202 [IDA]) (PMID:11017202 [IPI]) (PMID:9378722 [IDA]) membrane (GO_REF:0000002 [IEA] InterPro:IPR005171, InterPro:IPR014210) (GO_REF:0000043 [IEA] UniProtKB-KW:KW-0472) plasma membrane (PMID:17309111 [IDA]) (GO_REF:0000043 [IEA] UniProtKB-KW:KW-0997) (PMID:11017202 [IDA]) (PMID:2854403 […	cytochrome bo3 ubiquinol oxidase activity (GO_REF:0000002 [IEA] InterPro:IPR014210) (PMID:21873635 [IBA] PANTHER:PTN002198273, UniProtKB:P0ABJ6) (PMID:6308657 [IDA]) (PMID:7045115 [IDA]) electron carrier activity (PMID:7045115 [IDA]) (PMID:1850294 [IDA]) (PMID:6093862 [IDA]) (PMID:6308657 [IDA]) hydrogen ion transmembrane transporter activity (PMID:1850294 [IDA]) (PMID:2544445 [IDA]) (PMID:218736…	Cytochrome bo(3) ubiquinol oxidase subunit 4	cyoD|JW0419|b0429	protein	taxon:83333	EcoCyc	56	26	50	27	57	27
cyoE	-2.54469	-1.34749	3.13e-05	0.000484	UniProtKB	P0AEA5	cyoE	acts_upstream_of_or_within	heme O biosynthetic process (GO_REF:0000104 [IEA] UniRule:UR000079077) (PMID:21873635 [IBA] PANTHER:PTN002535495, UniProtKB:P0AEA5) (GO_REF:0000041 [IEA] UniPathway:UPA00834) (PMID:8253713 [IDA]) heme biosynthetic process (GO_REF:0000002 [IEA] InterPro:IPR006369) (GO_REF:0000043 [IEA] UniProtKB-KW:KW-0350)	membrane (GO_REF:0000002 [IEA] InterPro:IPR000537, InterPro:IPR006369) (GO_REF:0000043 [IEA] UniProtKB-KW:KW-0472) plasma membrane (GO_REF:0000044 [IEA] UniProtKB-SubCell:SL-0037) (GO_REF:0000104 [IEA] UniRule:UR000079077) (PMID:8253713 [IDA]) (PMID:21873635 [IBA] PANTHER:PTN002535495, UniProtKB:P0AEA5) (GO_REF:0000043 [IEA] UniProtKB-KW:KW-0997) (PMID:15919996 [IDA]) (GO_REF:0000043 [IEA] UniPro…	protoheme IX farnesyltransferase activity (GO_REF:0000002 [IEA] InterPro:IPR006369) (PMID:21873635 [IBA] PANTHER:PTN000114243, UniProtKB:P0AEA5) (GO_REF:0000003 [IEA] EC:2.5.1.141) (GO_REF:0000104 [IEA] UniRule:UR000079077) (PMID:8253713 [IDA]) (GO_REF:0000116 [IEA] RHEA:28070) transferase activity (GO_REF:0000043 [IEA] UniProtKB-KW:KW-0808) transferase activity, transferring alkyl or aryl (other…	Protoheme IX farnesyltransferase	cyoE|JW0418|b0428	protein	taxon:83333	EcoliWiki	247	173	187	132	242	170
cysP	-2.90093	-1.53651	0.00263	0.0198597	UniProtKB	P16700	cysP	acts_upstream_of_or_within	sulfate transmembrane transport (GO_REF:0000002 [IEA] InterPro:IPR005669) (PMID:7608089 [NAS]) sulfate transport (GO_REF:0000043 [IEA] UniProtKB-KW:KW-0764) (PMID:2188959 [IMP]) sulfur compound metabolic process (PMID:2188959 [IMP]) thiosulfate transport (PMID:7608089 [NAS]) (PMID:2188959 [IMP])	ATP-binding cassette (ABC) transporter complex, transmembrane substrate-binding subunit-containing (PMID:7608089 [NAS]) outer membrane-bounded periplasmic space (PMID:2188959 [IDA]) (PMID:24140104 [IDA]) periplasmic space (GO_REF:0000043 [IEA] UniProtKB-KW:KW-0574) (GO_REF:0000044 [IEA] UniProtKB-SubCell:SL-0200)	sulfate binding (PMID:2188959 [IDA]) sulfur compound binding (GO_REF:0000002 [IEA] InterPro:IPR034408) thiosulfate binding (PMID:2188959 [IDA])	Thiosulfate-binding protein	cysP|JW2418|b2425	protein	taxon:83333	EcoCyc	14	22	22	6	38	11
dadA	-2.55456	-1.35307	0.000445	0.00468	UniProtKB	P0A6J5	dadA	enables	D-alanine catabolic process (PMID:6113535 [IMP]) (PMID:21873635 [IBA] PANTHER:PTN008552203, UniProtKB:P0A6J5) (GO_REF:0000041 [IEA] UniPathway:UPA00043) D-amino acid catabolic process (GO_REF:0000104 [IEA] UniRule:UR000100955) (GO_REF:0000002 [IEA] InterPro:IPR023080) L-alanine oxidation to pyruvate via D-alanine (PMID:4571807 [IMP]) (PMID:6113535 [IMP])	cytoplasm (PMID:21873635 [IBA] PANTHER:PTN000354057, UniProtKB:P33940, SGD:S000001051, UniProtKB:Q9UI17, UniProtKB:Q5JFG7, RGD:621125, MGI:MGI:2183102, UniProtKB:Q96CU9) membrane (GO_REF:0000043 [IEA] UniProtKB-KW:KW-0472) plasma membrane (PMID:21873635 [IBA] PANTHER:PTN008552203, UniProtKB:P0A6J5) (GO_REF:0000044 [IEA] UniProtKB-SubCell:SL-0037) (PMID:13292 [IDA]) (GO_REF:0000043 [IEA] UniProtKB…	D-amino-acid dehydrogenase activity (PMID:21873635 [IBA] PANTHER:PTN008552203, UniProtKB:P0A6J5, UniProtKB:Q9HU99, UniProtKB:Q9HTQ0) (GO_REF:0000116 [IEA] RHEA:18125) (PMID:13292 [IDA]) (PMID:6131836 [IDA]) (GO_REF:0000104 [IEA] UniRule:UR000100955) (GO_REF:0000002 [IEA] InterPro:IPR023080) oxidoreductase activity (GO_REF:0000043 [IEA] UniProtKB-KW:KW-0560) (GO_REF:0000002 [IEA] InterPro:IPR00607…	D-amino acid dehydrogenase	dadA|dadR|JW1178|b1189	protein	taxon:83333	InterPro	311	212	138	119	312	139
dadX	-3.43796	-1.78155	5.72e-08	1.84e-06	UniProtKB	P29012	dadX	enables	D-alanine biosynthetic process (PMID:21873635 [IBA] PANTHER:PTN001253738, UniProtKB:P9WQA9, UniProtKB:P0A6B4) L-alanine oxidation to pyruvate via D-alanine (PMID:3920477 [IMP]) alanine metabolic process (GO_REF:0000104 [IEA] UniRule:UR000100948) (GO_REF:0000002 [IEA] InterPro:IPR000821)	cytosol (PMID:21873635 [IBA] PANTHER:PTN000775508, UniProtKB:P29012) (PMID:13292 [IDA])	alanine racemase activity (GO_REF:0000116 [IEA] RHEA:20249) (GO_REF:0000003 [IEA] EC:5.1.1.1) (PMID:21873635 [IBA] PANTHER:PTN000775508, UniProtKB:Q9HTQ2, PomBase:SPCC965.08c, UniProtKB:P29012, UniProtKB:Q9HUN4, UniProtKB:P9WQA9, UniProtKB:P0A6B4) (GO_REF:0000117 [IEA] ARBA:ARBA00026646) (PMID:1527514 [IDA]) (GO_REF:0000104 [IEA] UniRule:UR000100948) (GO_REF:0000002 [IEA] InterPro:IPR000821) cata…	Alanine racemase, catabolic	dadX|alnB|dadB|JW1179|b1190	protein	taxon:83333	InterPro	213	111	117	57	144	71
dapD	2.57589	1.36507	9.46e-05	0.00128	UniProtKB	P0A9D8	dapD	acts_upstream_of_or_within	cellular amino acid biosynthetic process (GO_REF:0000043 [IEA] UniProtKB-KW:KW-0028) diaminopimelate biosynthetic process (PMID:4926684 [IMP]) (PMID:21873635 [IBA] PANTHER:PTN001057733, UniProtKB:P0A9D8) (GO_REF:0000043 [IEA] UniProtKB-KW:KW-0220) (GO_REF:0000104 [IEA] UniRule:UR000100254) lysine biosynthetic process (GO_REF:0000043 [IEA] UniProtKB-KW:KW-0457) (PMID:6365916 [IDA]) (PMID:21873635 …	cytoplasm (GO_REF:0000044 [IEA] UniProtKB-SubCell:SL-0086) (GO_REF:0000104 [IEA] UniRule:UR000100254) (GO_REF:0000043 [IEA] UniProtKB-KW:KW-0963) cytosol (PMID:15911532 [IDA]) (PMID:18304323 [IDA])	2,3,4,5-tetrahydropyridine-2,6-dicarboxylate N-succinyltransferase activity (GO_REF:0000003 [IEA] EC:2.3.1.117) (GO_REF:0000002 [IEA] InterPro:IPR005664) (PMID:6365916 [IDA]) (GO_REF:0000116 [IEA] RHEA:17325) (GO_REF:0000104 [IEA] UniRule:UR000100254) nucleotidyltransferase activity (PMID:21873635 [IBA] PANTHER:PTN001452257, UniProtKB:O67379, UniProtKB:Q5JDA9, UniProtKB:Q58517, UniProtKB:P32173) …	2,3,4,5-tetrahydropyridine-2,6-dicarboxylate N-succinyltransferase	dapD|JW0161|b0166	protein	taxon:83333	EcoCyc	212	151	146	1079	553	1245
dapE	2.02592	1.01858	0.00199	0.0157161	UniProtKB	P0AED7	dapE	acts_upstream_of_or_within	cellular amino acid biosynthetic process (GO_REF:0000043 [IEA] UniProtKB-KW:KW-0028) diaminopimelate biosynthetic process (GO_REF:0000104 [IEA] UniRule:UR000084128) (GO_REF:0000043 [IEA] UniProtKB-KW:KW-0220) lysine biosynthetic process (GO_REF:0000043 [IEA] UniProtKB-KW:KW-0457) lysine biosynthetic process via diaminopimelate (PMID:21873635 [IBA] PANTHER:PTN000110566, UniProtKB:P0AED7) (PMID:492…	cell division site (PMID:28470834 [IDA]) cytosol (PMID:21873635 [IBA] PANTHER:PTN000110566, UniProtKB:P0AED7) (PMID:18304323 [IDA])	cobalt ion binding (GO_REF:0000104 [IEA] UniRule:UR000084128) (PMID:3276674 [IDA]) hydrolase activity (GO_REF:0000002 [IEA] InterPro:IPR002933) (GO_REF:0000117 [IEA] ARBA:ARBA00026276) (GO_REF:0000043 [IEA] UniProtKB-KW:KW-0378) identical protein binding (PMID:3276674 [IDA]) metal ion binding (GO_REF:0000043 [IEA] UniProtKB-KW:KW-0479) protein binding (PMID:28470834 [IPI] UniProtKB:P0AF36) succin…	Succinyl-diaminopimelate desuccinylase	dapE|msgB|JW2456|b2472	protein	taxon:83333	EcoCyc	67	43	50	236	233	256
dcrB	2.59761	1.37719	4.22e-05	0.000623	UniProtKB	P0AEE1	dcrB	located_in		membrane (GO_REF:0000043 [IEA] UniProtKB-KW:KW-0472) periplasmic space (PMID:8752353 [IDA]) plasma membrane (GO_REF:0000104 [IEA] UniRule:UR001580761) (GO_REF:0000044 [IEA] UniProtKB-SubCell:SL-0039) (GO_REF:0000043 [IEA] UniProtKB-KW:KW-1003)		Inner membrane lipoprotein DcrB	dcrB|yhhR|JW5682|b3472	protein	taxon:83333	UniProt	60	51	72	345	400	389
dctR	6.1093	2.61101	1e-08	3.99e-07	UniProtKB	P37195	dctR	acts_upstream_of_or_within	cellular stress response to acidic pH (PMID:17259322 [IMP]) regulation of transcription, DNA-templated (GO_REF:0000002 [IEA] InterPro:IPR000792, InterPro:IPR016032)		DNA binding (GO_REF:0000043 [IEA] UniProtKB-KW:KW-0238) (GO_REF:0000002 [IEA] InterPro:IPR016032) protein binding (PMID:26635367 [IPI] UniProtKB:P0DMC7) (PMID:15690043 [IPI] UniProtKB:P0DMC7)	HTH-type transcriptional regulator DctR	dctR|yhiF|JW3475|b3507	protein	taxon:83333	EcoCyc	11	8	14	154	133	191
dcuC	2.90937	1.54071	0.000587	0.00587	UniProtKB	P0ABP3	dcuC	acts_upstream_of_or_within	C4-dicarboxylate transport (PMID:21873635 [IBA] PANTHER:PTN002223201, UniProtKB:P0ABP3) (PMID:8955408 [IGI] EcoliWiki:dcuA, EcoliWiki:dcuB) (GO_REF:0000002 [IEA] InterPro:IPR004669) fumarate transport (GO_REF:0000108 [IEA] GO:0005469) mixed acid fermentation (PMID:10368146 [IEP]) succinate transmembrane transport (GO_REF:0000108 [IEA] GO:0005469) transmembrane transport (GO_REF:0000108 [IEA] GO:0…	membrane (GO_REF:0000043 [IEA] UniProtKB-KW:KW-0472) (GO_REF:0000002 [IEA] InterPro:IPR004669, InterPro:IPR018385) plasma membrane (PMID:17309111 [IDA]) (GO_REF:0000044 [IEA] UniProtKB-SubCell:SL-0037) (PMID:21873635 [IBA] PANTHER:PTN002223199, UniProtKB:P0ABP3, UniProtKB:P45428) (GO_REF:0000043 [IEA] UniProtKB-KW:KW-0997) (PMID:15919996 [IDA]) (GO_REF:0000043 [IEA] UniProtKB-KW:KW-1003) (PMID:10…	C4-dicarboxylate transmembrane transporter activity (GO_REF:0000002 [IEA] InterPro:IPR004669) antiporter activity (GO_REF:0000043 [IEA] UniProtKB-KW:KW-0050) succinate:fumarate antiporter activity (PMID:10368146 [IDA]) symporter activity (GO_REF:0000043 [IEA] UniProtKB-KW:KW-0769)	Anaerobic C4-dicarboxylate transporter DcuC	dcuC|JW0613/JW0616|b0621	protein	taxon:83333	EcoliWiki	14	5	8	60	46	57
deoC	1.90269	0.928038	0.00942	0.0527962	UniProtKB	P0A6L0	deoC	acts_upstream_of_or_within	carbohydrate catabolic process (PMID:6749498 [IDA]) (PMID:21873635 [IBA] PANTHER:PTN000095292, UniProtKB:P0A6L0) (GO_REF:0000104 [IEA] UniRule:UR000098106) cellular response to DNA damage stimulus (PMID:11967071 [IEP]) deoxyribonucleotide catabolic process (PMID:5340684 [IMP]) (PMID:21873635 [IBA] PANTHER:PTN000095292, UniProtKB:P0A6L0) (GO_REF:0000002 [IEA] InterPro:IPR011343, InterPro:IPR023649…	cytoplasm (GO_REF:0000002 [IEA] InterPro:IPR011343, InterPro:IPR023649) (GO_REF:0000104 [IEA] UniRule:UR000098106) (GO_REF:0000044 [IEA] UniProtKB-SubCell:SL-0086) (GO_REF:0000043 [IEA] UniProtKB-KW:KW-0963) cytosol (PMID:16858726 [HDA]) (PMID:18304323 [IDA]) membrane (PMID:16858726 [HDA])	catalytic activity (GO_REF:0000117 [IEA] ARBA:ARBA00027533) deoxyribose-phosphate aldolase activity (PMID:11598300 [IDA]) (GO_REF:0000104 [IEA] UniRule:UR000098106) (PMID:6749498 [IDA]) (GO_REF:0000003 [IEA] EC:4.1.2.4) (GO_REF:0000002 [IEA] InterPro:IPR011343, InterPro:IPR023649) (PMID:21873635 [IBA] PANTHER:PTN000095292, UniProtKB:P0A6L0, UniProtKB:Q9Y315) (GO_REF:0000116 [IEA] RHEA:12821) lyas…	Deoxyribose-phosphate aldolase	deoC|dra|thyR|JW4344|b4381	protein	taxon:83333	EcoliWiki	38	27	53	144	252	151
dgcZ	-5.18533	-2.37444	3.95e-15	5.8e-13	UniProtKB	P31129	dgcZ	acts_upstream_of_or_within	cell adhesion involved in single-species biofilm formation (PMID:19460094 [IMP]) (PMID:21873635 [IBA] PANTHER:PTN002895351, UniProtKB:P31129) metabolic process (GO_REF:0000043 [IEA] UniProtKB-KW:KW-0021) negative regulation of bacterial-type flagellum assembly (PMID:18713317 [IMP]) negative regulation of bacterial-type flagellum-dependent cell motility (PMID:21873635 [IBA] PANTHER:PTN002895351, U…	cell pole (PMID:27402625 [IDA]) plasma membrane (PMID:21873635 [IBA] PANTHER:PTN002895351, UniProtKB:P76236, UniProtKB:P76147, UniProtKB:P76237, UniProtKB:P75801, UniProtKB:P46139, UniProtKB:P76330)	GTP binding (GO_REF:0000043 [IEA] UniProtKB-KW:KW-0342) catalytic activity (GO_REF:0000043 [IEA] UniProtKB-KW:KW-0021) diguanylate cyclase activity (GO_REF:0000003 [IEA] EC:2.7.7.65) (PMID:21873635 [IBA] PANTHER:PTN002895344, UniProtKB:P31129, UniProtKB:P76330, UniProtKB:Q9I4M8, UniProtKB:Q9HXT9, UniProtKB:P46139, UniProtKB:Q9HZ57, UniProtKB:P76245, UniProtKB:Q9HT84, UniProtKB:P0AAP1, UniProtKB:Q…	Diguanylate cyclase DgcZ	dgcZ|ydeG|ydeH|JW1528|b1535	protein	taxon:83333	EcoCyc	532	395	512	190	237	219
dld	1.76943	0.823286	0.00395	0.02685	UniProtKB	P06149	dld	acts_upstream_of_or_within	aerobic respiration (PMID:3013300 [IDA]) (PMID:195602 [IDA]) (PMID:13628604 [IDA]) anaerobic respiration (PMID:4587250 [IDA]) (PMID:195602 [IDA]) lactate metabolic process (GO_REF:0000002 [IEA] InterPro:IPR016172, InterPro:IPR016173) lactate oxidation (PMID:4575624 [IDA]) (GO_REF:0000002 [IEA] InterPro:IPR012256) (PMID:4582730 [IDA]) (PMID:21873635 [IBA] PANTHER:PTN000202405, UniProtKB:P06149) (G…	cytoplasmic side of plasma membrane (PMID:10944213 [IDA]) extrinsic component of cytoplasmic side of plasma membrane (GO_REF:0000104 [IEA] UniRule:UR000635130) membrane (GO_REF:0000043 [IEA] UniProtKB-KW:KW-0472) plasma membrane (GO_REF:0000002 [IEA] InterPro:IPR012256) (GO_REF:0000044 [IEA] UniProtKB-SubCell:SL-0037) (PMID:4582730 [IDA]) (PMID:4575624 [IDA]) (GO_REF:0000043 [IEA] UniProtKB-KW:KW…	0102029 FAD binding (GO_REF:0000002 [IEA] InterPro:IPR016166) catalytic activity (GO_REF:0000002 [IEA] InterPro:IPR016164) electron carrier activity (PMID:3013300 [IDA]) (PMID:7578233 [IDA]) flavin adenine dinucleotide binding (GO_REF:0000104 [IEA] UniRule:UR000635130) (PMID:4575624 [IDA]) (PMID:4582730 [IDA]) (GO_REF:0000002 [IEA] InterPro:IPR006094, InterPro:IPR012256, InterPro:IPR015409, Inter…	Quinone-dependent D-lactate dehydrogenase	dld|JW2121|b2133	protein	taxon:83333	EcoCyc	290	177	199	871	714	964
dmsA	2.10101	1.07108	0.00485	0.0313212	UniProtKB	P18775	dmsA	acts_upstream_of_or_within	anaerobic electron transport chain (PMID:1917829 [IDA]) anaerobic respiration (PMID:2544558 [IEP]) (PMID:21873635 [IBA] PANTHER:PTN000177395, UniProtKB:P33225, UniProtKB:P46923, UniProtKB:P18775) dimethyl sulfoxide metabolic process (PMID:1917829 [IDA])	dimethyl sulfoxide reductase complex (PMID:21357619 [IPI]) (PMID:3280546 [IDA]) membrane (GO_REF:0000043 [IEA] UniProtKB-KW:KW-0472) outer membrane-bounded periplasmic space (PMID:21873635 [IBA] PANTHER:PTN000177395, UniProtKB:P46923, UniProtKB:P33225) plasma membrane (GO_REF:0000044 [IEA] UniProtKB-SubCell:SL-0039) (GO_REF:0000043 [IEA] UniProtKB-KW:KW-1003)	4 iron, 4 sulfur cluster binding (GO_REF:0000043 [IEA] UniProtKB-KW:KW-0004) (GO_REF:0000002 [IEA] InterPro:IPR011888, InterPro:IPR027467) (PMID:21357619 [IMP]) dimethyl sulfoxide reductase activity (GO_REF:0000002 [IEA] InterPro:IPR011888) electron carrier activity (PMID:21873635 [IBA] PANTHER:PTN000177395, UniProtKB:P18775, UniProtKB:P33225) (PMID:8125918 [IMP]) iron-sulfur cluster binding (GO_…	Dimethyl sulfoxide reductase DmsA	dmsA|JW5118|b0894	protein	taxon:83333	EcoCyc	28	21	36	85	264	95
dnaJ	-2.18837	-1.12986	0.00497	0.0319755	UniProtKB	P08622	dnaJ	acts_upstream_of_or_within	DNA replication (PMID:2144273 [IMP]) (GO_REF:0000043 [IEA] UniProtKB-KW:KW-0235) chaperone mediated protein folding requiring cofactor (PMID:21873635 [IBA] PANTHER:PTN002454318, UniProtKB:P08622, TAIR:locus:2162692, UniProtKB:P36659) (PMID:7900997 [IDA]) (PMID:7937953 [IDA]) (PMID:9103205 [IDA]) macromolecular complex assembly (PMID:9103205 [IDA]) negative regulation of transcription, DNA-templat…	cytoplasm (PMID:6220698 [IDA]) (PMID:21873635 [IBA] PANTHER:PTN002454318, TAIR:locus:2140035, SGD:S000001878, TAIR:locus:2172374, UniProtKB:A0A1P8BB64, TAIR:locus:2088585, UniProtKB:Q583X4, TAIR:locus:2016234, TAIR:locus:2041258, UniProtKB:P08622, TAIR:locus:2162692, UniProtKB:Q9U0J2, PomBase:SPBC11B10.05c) (GO_REF:0000044 [IEA] UniProtKB-SubCell:SL-0086) (GO_REF:0000104 [IEA] UniRule:UR000100773…	ATP binding (GO_REF:0000002 [IEA] InterPro:IPR012724) chaperone binding (PMID:9103205 [IPI] UniProtKB:P0A6Y8) heat shock protein binding (GO_REF:0000002 [IEA] InterPro:IPR001305) metal ion binding (GO_REF:0000043 [IEA] UniProtKB-KW:KW-0479) protein binding (PMID:18394994 [IPI] UniProtKB:P0A6Y8) (PMID:18995833 [IPI] UniProtKB:P0AGB3) (PMID:19439666 [IPI] UniProtKB:P0A6Y8) (PMID:15690043 [IPI] UniP…	Chaperone protein DnaJ	dnaJ|groP|JW0014|b0015	protein	taxon:83333	EcoliWiki	678	525	633	480	1001	523
dppA	-2.55967	-1.35596	0.000681	0.00665	UniProtKB	P23847	dppA	acts_upstream_of_or_within	chaperone-mediated protein folding (PMID:26003922 [IDA]) chemotaxis (GO_REF:0000043 [IEA] UniProtKB-KW:KW-0145) dipeptide transmembrane transport (GO_REF:0000108 [IEA] GO:0071916) dipeptide transport (PMID:1702779 [IMP]) (PMID:21873635 [IBA] PANTHER:PTN000767709, UniProtKB:P23847) (PMID:1956284 [IMP]) (PMID:11147841 [NAS]) heme transmembrane transport (PMID:16905647 [NAS]) peptide transport (GO_R…	ATP-binding cassette (ABC) transporter complex (GO_REF:0000002 [IEA] InterPro:IPR030678) ATP-binding cassette (ABC) transporter complex, substrate-binding subunit-containing (PMID:7536291 [NAS]) outer membrane-bounded periplasmic space (GO_REF:0000117 [IEA] ARBA:ARBA00026684) (PMID:1702779 [EXP]) (PMID:24140104 [IDA]) (PMID:21873635 [IBA] PANTHER:PTN008624512, UniProtKB:P77348, UniProtKB:P75797, …	dipeptide transmembrane transporter activity (PMID:1702779 [IMP]) (PMID:1956284 [IMP]) heme binding (PMID:16905647 [IPI] CHEBI:30413) peptide binding (PMID:10537211 [IDA]) peptide transmembrane transporter activity (PMID:21873635 [IBA] PANTHER:PTN008624512, UniProtKB:P23847, UniProtKB:P9WGU5)	Dipeptide-binding protein	dppA|JW3513|b3544	protein	taxon:83333	EcoCyc	1119	614	574	522	683	676
dppB	-2.83671	-1.50422	2.43e-05	0.000393	UniProtKB	P0AEF8	dppB	acts_upstream_of_or_within	dipeptide transmembrane transport (PMID:7536291 [RCA]) dipeptide transport (PMID:11147841 [NAS]) (PMID:16905647 [NAS]) heme transmembrane transport (PMID:16905647 [NAS]) peptide transport (GO_REF:0000043 [IEA] UniProtKB-KW:KW-0571) protein transport (GO_REF:0000043 [IEA] UniProtKB-KW:KW-0653) transmembrane transport (GO_REF:0000002 [IEA] InterPro:IPR000515)	ATP-binding cassette (ABC) transporter complex, substrate-binding subunit-containing (PMID:7536291 [RCA]) (PMID:16905647 [NAS]) (PMID:7536291 [NAS]) membrane (GO_REF:0000043 [IEA] UniProtKB-KW:KW-0472) (GO_REF:0000002 [IEA] InterPro:IPR000515) plasma membrane (PMID:17309111 [IDA]) (GO_REF:0000044 [IEA] UniProtKB-SubCell:SL-0037) (GO_REF:0000117 [IEA] ARBA:ARBA00027801) (GO_REF:0000043 [IEA] UniPr…	dipeptide transmembrane transporter activity (PMID:21873635 [IBA] PANTHER:PTN000765601, UniProtKB:Q9HVR8) (PMID:7536291 [RCA])	Dipeptide transport system permease protein DppB	dppB|JW3512|b3543	protein	taxon:83333	EcoCyc	184	66	89	47	83	103
dppC	-1.87292	-0.905292	0.00803	0.0468132	UniProtKB	P0AEG1	dppC	acts_upstream_of_or_within	dipeptide transmembrane transport (PMID:7536291 [RCA]) dipeptide transport (PMID:11147841 [NAS]) (PMID:16905647 [NAS]) heme transmembrane transport (PMID:16905647 [NAS]) peptide transport (GO_REF:0000043 [IEA] UniProtKB-KW:KW-0571) protein transport (GO_REF:0000043 [IEA] UniProtKB-KW:KW-0653) transmembrane transport (GO_REF:0000002 [IEA] InterPro:IPR000515)	ATP-binding cassette (ABC) transporter complex, substrate-binding subunit-containing (PMID:7536291 [RCA]) (PMID:16905647 [NAS]) (PMID:7536291 [NAS]) membrane (GO_REF:0000043 [IEA] UniProtKB-KW:KW-0472) (GO_REF:0000002 [IEA] InterPro:IPR000515) plasma membrane (GO_REF:0000044 [IEA] UniProtKB-SubCell:SL-0037) (GO_REF:0000117 [IEA] ARBA:ARBA00027801) (GO_REF:0000043 [IEA] UniProtKB-KW:KW-0997) (PMID…	dipeptide transmembrane transporter activity (PMID:21873635 [IBA] PANTHER:PTN000766696, UniProtKB:Q9HVR7) (PMID:7536291 [RCA])	Dipeptide transport system permease protein DppC	dppC|JW3511|b3542	protein	taxon:83333	EcoCyc	164	60	52	85	100	87
dppD	-2.06019	-1.04278	0.00165	0.0137789	UniProtKB	P0AAG0	dppD	acts_upstream_of_or_within	dipeptide transmembrane transport (PMID:7536291 [RCA]) dipeptide transport (PMID:11147841 [NAS]) (PMID:16905647 [NAS]) heme transmembrane transport (PMID:16905647 [NAS]) peptide transport (GO_REF:0000002 [IEA] InterPro:IPR013563) (GO_REF:0000043 [IEA] UniProtKB-KW:KW-0571) protein transport (GO_REF:0000043 [IEA] UniProtKB-KW:KW-0653)	ATP-binding cassette (ABC) transporter complex, substrate-binding subunit-containing (PMID:7536291 [RCA]) (PMID:16905647 [NAS]) (PMID:7536291 [NAS]) membrane (GO_REF:0000043 [IEA] UniProtKB-KW:KW-0472) plasma membrane (PMID:17309111 [IDA]) (GO_REF:0000044 [IEA] UniProtKB-SubCell:SL-0037) (GO_REF:0000043 [IEA] UniProtKB-KW:KW-0997) (GO_REF:0000043 [IEA] UniProtKB-KW:KW-1003)	ATP binding (GO_REF:0000002 [IEA] InterPro:IPR003439, InterPro:IPR013563, InterPro:IPR017871) (PMID:7536291 [ISM]) (GO_REF:0000043 [IEA] UniProtKB-KW:KW-0067) ATPase activity (GO_REF:0000002 [IEA] InterPro:IPR017871) dipeptide transmembrane transporter activity (PMID:7536291 [RCA]) heme transporter activity (PMID:16905647 [IMP]) nucleotide binding (GO_REF:0000043 [IEA] UniProtKB-KW:KW-0547) (GO_R…	Dipeptide transport ATP-binding protein DppD	dppD|JW3510|b3541	protein	taxon:83333	EcoCyc	151	63	90	83	128	101
dppF	-2.18681	-1.12883	0.000596	0.00592	UniProtKB	P37313	dppF	acts_upstream_of_or_within	dipeptide transmembrane transport (PMID:7536291 [RCA]) dipeptide transport (PMID:11147841 [NAS]) (PMID:16905647 [NAS]) heme transmembrane transport (PMID:16905647 [NAS]) peptide transport (GO_REF:0000002 [IEA] InterPro:IPR013563) (GO_REF:0000043 [IEA] UniProtKB-KW:KW-0571) protein transport (GO_REF:0000043 [IEA] UniProtKB-KW:KW-0653) response to radiation (PMID:27718375 [IMP])	ATP-binding cassette (ABC) transporter complex, substrate-binding subunit-containing (PMID:7536291 [RCA]) (PMID:16905647 [NAS]) (PMID:7536291 [NAS]) membrane (GO_REF:0000043 [IEA] UniProtKB-KW:KW-0472) plasma membrane (GO_REF:0000044 [IEA] UniProtKB-SubCell:SL-0037) (GO_REF:0000043 [IEA] UniProtKB-KW:KW-0997) (GO_REF:0000043 [IEA] UniProtKB-KW:KW-1003)	ATP binding (GO_REF:0000002 [IEA] InterPro:IPR003439, InterPro:IPR013563, InterPro:IPR017871) (PMID:7536291 [ISM]) (GO_REF:0000043 [IEA] UniProtKB-KW:KW-0067) ATPase activity (GO_REF:0000002 [IEA] InterPro:IPR017871) dipeptide transmembrane transporter activity (PMID:7536291 [RCA]) heme transporter activity (PMID:16905647 [IMP]) nucleotide binding (GO_REF:0000043 [IEA] UniProtKB-KW:KW-0547) (GO_R…	Dipeptide transport ATP-binding protein DppF	dppF|dppE|JW3509|b3540	protein	taxon:83333	EcoCyc	140	68	90	77	110	108
dps	7.03925	2.81542	3.42e-08	1.2e-06	UniProtKB	P0ABT2	dps	acts_upstream_of_or_within	cellular iron ion homeostasis (GO_REF:0000043 [IEA] UniProtKB-KW:KW-0409) chromosome condensation (GO_REF:0000043 [IEA] UniProtKB-KW:KW-0226) negative regulation of DNA-dependent DNA replication initiation (PMID:18284581 [IDA]) response to starvation (PMID:1340475 [IMP])	DnaA-Dps complex (PMID:18284581 [IPI]) cytoplasm (GO_REF:0000104 [IEA] UniRule:UR000078115) (GO_REF:0000043 [IEA] UniProtKB-KW:KW-0963) membrane (PMID:16858726 [HDA]) nucleoid (GO_REF:0000044 [IEA] UniProtKB-SubCell:SL-0187)	DNA binding (PMID:1340475 [IDA]) (PMID:10551881 [IDA]) (GO_REF:0000043 [IEA] UniProtKB-KW:KW-0238) (GO_REF:0000104 [IEA] UniRule:UR000078115) ferric iron binding (GO_REF:0000104 [IEA] UniRule:UR000078115) (GO_REF:0000002 [IEA] InterPro:IPR008331) (PMID:12163499 [IDA]) identical protein binding (PMID:33033219 [IPI] UniProtKB:P0ABT2) (PMID:16858726 [IPI] UniProtKB:P0ABT2) (PMID:9546221 [IPI] UniPro…	DNA protection during starvation protein	dps|pexB|vtm|JW0797|b0812	protein	taxon:83333	EcoCyc	286	88	86	646	4539	773
eamB	3.11284	1.63823	0.00206	0.0161143	UniProtKB	P38101	eamB	acts_upstream_of_or_within	amino acid transport (GO_REF:0000002 [IEA] InterPro:IPR001123) (GO_REF:0000043 [IEA] UniProtKB-KW:KW-0029) cysteine export (PMID:12562784 [IMP]) (PMID:21873635 [IBA] PANTHER:PTN002012895, UniProtKB:P38101)	membrane (GO_REF:0000043 [IEA] UniProtKB-KW:KW-0472) (GO_REF:0000002 [IEA] InterPro:IPR001123) plasma membrane (GO_REF:0000044 [IEA] UniProtKB-SubCell:SL-0037) (GO_REF:0000043 [IEA] UniProtKB-KW:KW-0997) (PMID:12562784 [ISM]) (PMID:15919996 [IDA]) (PMID:12562784 [IDA]) (GO_REF:0000043 [IEA] UniProtKB-KW:KW-1003)	amino acid transmembrane transporter activity (PMID:21873635 [IBA] PANTHER:PTN008624050, UniProtKB:P0AG34, UniProtKB:P11667, UniProtKB:P0AG38, UniProtKB:P76249) efflux transmembrane transporter activity (PMID:12562784 [IMP])	Cysteine/O-acetylserine efflux protein	eamB|yfiK|JW2562|b2578	protein	taxon:83333	EcoCyc	5	2	5	33	19	31
efeB	8.09574	3.01716	2.85e-12	2.31e-10	UniProtKB	P31545	efeB	acts_upstream_of_or_within	cellular oxidant detoxification (GO_REF:0000108 [IEA] GO:0004601) cellular response to DNA damage stimulus (PMID:11967071 [IEP]) iron assimilation (GO_REF:0000002 [IEA] InterPro:IPR006313)	cytosol (PMID:21873635 [IBA] PANTHER:PTN001577071, UniProtKB:P76536) outer membrane-bounded periplasmic space (PMID:16551627 [IDA]) periplasmic space (PMID:16551627 [IDA]) (GO_REF:0000043 [IEA] UniProtKB-KW:KW-0574) (GO_REF:0000044 [IEA] UniProtKB-SubCell:SL-0200)	ferrochelatase activity (GO_REF:0000116 [IEA] RHEA:22584) heme binding (GO_REF:0000002 [IEA] InterPro:IPR006313, InterPro:IPR006314) (PMID:21873635 [IBA] PANTHER:PTN001577071, UniProtKB:I6Y4U9, UniProtKB:P76536, dictyBase:DDB_G0273083, UniProtKB:P31545) (PMID:16551627 [IDA]) lyase activity (GO_REF:0000043 [IEA] UniProtKB-KW:KW-0456) metal ion binding (GO_REF:0000043 [IEA] UniProtKB-KW:KW-0479) ox…	Deferrochelatase	efeB|ycdB|JW1004|b1019	protein	taxon:83333	EcoliWiki	112	88	146	2485	1191	2944
efeO	10.6389	3.41127	2.07e-14	2.48e-12	UniProtKB	P0AB24	efeO	acts_upstream_of_or_within	response to UV (PMID:20128927 [IMP]) response to antibiotic (PMID:20128927 [IMP]) response to oxidative stress (PMID:20128927 [IMP]) response to toxic substance (PMID:20128927 [IMP])	outer membrane-bounded periplasmic space (PMID:16551627 [IMP]) periplasmic space (GO_REF:0000043 [IEA] UniProtKB-KW:KW-0574) (GO_REF:0000044 [IEA] UniProtKB-SubCell:SL-0200)		Iron uptake system component EfeO	efeO|ycdO|JW1003|b1018	protein	taxon:83333	EcoCyc	87	90	113	2862	1368	3314
efp	2.26649	1.18046	0.000379	0.0041	UniProtKB	P0A6N4	efp	acts_upstream_of_or_within	negative regulation of translational frameshifting (PMID:26009254 [IMP]) peptide biosynthetic process (GO_REF:0000002 [IEA] InterPro:IPR015365) rescue of stalled ribosome (PMID:25843707 [IMP]) translation (GO_REF:0000043 [IEA] UniProtKB-KW:KW-0648) translational elongation (GO_REF:0000104 [IEA] UniRule:UR000331600) (PMID:23239623 [IDA]) (PMID:23239624 [IDA]) (GO_REF:0000041 [IEA] UniPathway:UPA00…	cytoplasm (GO_REF:0000002 [IEA] InterPro:IPR011768, InterPro:IPR015365) (GO_REF:0000104 [IEA] UniRule:UR000331600) (PMID:1105576 [IDA]) (GO_REF:0000044 [IEA] UniProtKB-SubCell:SL-0086) (PMID:21873635 [IBA] PANTHER:PTN000769376, UniProtKB:P0A6N8, UniProtKB:P0A6N4) (GO_REF:0000043 [IEA] UniProtKB-KW:KW-0963) cytosol (GO_REF:0000117 [IEA] ARBA:ARBA00029243) (PMID:1105576 [IDA])	ribosome binding (PMID:18201202 [IDA]) translation elongation factor activity (GO_REF:0000104 [IEA] UniRule:UR000331600) (PMID:23239624 [IDA]) (PMID:23239623 [IDA]) (GO_REF:0000002 [IEA] InterPro:IPR001059, InterPro:IPR011768) (PMID:1105576 [IDA]) (GO_REF:0000043 [IEA] UniProtKB-KW:KW-0251) (PMID:21873635 [IBA] PANTHER:PTN000769376, UniProtKB:P0A6N4)	Elongation factor P	efp|JW4107|b4147	protein	taxon:83333	EcoCyc	265	165	200	1130	608	1358
ehxA	2.55647	1.35415	2.91e-06	5.98e-05													231	162	201	1147	910	1382
ehxC	2.67057	1.41715	0.000136	0.00172													22	11	12	83	71	100
elaB	2.09838	1.06927	0.00102	0.00935	UniProtKB	P0AEH5	elaB	acts_upstream_of_or_within	cellular response to DNA damage stimulus (PMID:11967071 [IEP])	cytosol (PMID:17309111 [IDA]) (PMID:18304323 [IDA]) membrane (GO_REF:0000043 [IEA] UniProtKB-KW:KW-0472) plasma membrane (PMID:27510400 [RCA]) (GO_REF:0000044 [IEA] UniProtKB-SubCell:SL-0037) (PMID:28242719 [IDA]) (GO_REF:0000043 [IEA] UniProtKB-KW:KW-0997) (GO_REF:0000043 [IEA] UniProtKB-KW:KW-1003)	protein binding (PMID:15690043 [IPI] UniProtKB:P0AEY3) ribosome binding (GO_REF:0000002 [IEA] InterPro:IPR010279)	Protein ElaB	elaB|yfbD|JW2261|b2266	protein	taxon:83333	EcoliWiki	107	44	56	210	422	254
elfA	2.55145	1.35132	0.00862	0.0491641	UniProtKB	P75855	elfA	acts_upstream_of_or_within	cell adhesion (GO_REF:0000002 [IEA] InterPro:IPR000259, InterPro:IPR036937) cell adhesion involved in single-species biofilm formation (PMID:20345943 [IMP]) (PMID:21873635 [IBA] PANTHER:PTN002123704, UniProtKB:P75855, UniProtKB:P37016, UniProtKB:P31058, UniProtKB:P75858, UniProtKB:P43319, UniProtKB:P75860, UniProtKB:P75859) pilus organization (PMID:21873635 [IBA] PANTHER:PTN002123704, UniProtKB:P…	pilus (GO_REF:0000002 [IEA] InterPro:IPR000259, InterPro:IPR036937) (PMID:20345943 [IDA]) (PMID:21873635 [IBA] PANTHER:PTN002123704, UniProtKB:P37016, UniProtKB:P08190, UniProtKB:P75855, UniProtKB:P08189, UniProtKB:P31058, UniProtKB:P33343, UniProtKB:P08191, UniProtKB:P37050) (GO_REF:0000043 [IEA] UniProtKB-KW:KW-0281) (GO_REF:0000044 [IEA] UniProtKB-SubCell:SL-0113)		Fimbrial subunit ElfA	elfA|ycbQ|JW5122|b0938	protein	taxon:83333	EcoCyc	3	4	3	16	29	17
eno	5.14321	2.36267	1.14e-09	5.6e-08	UniProtKB	P0A6P9	eno	acts_upstream_of_or_within	RNA catabolic process (PMID:29136196 [NAS]) RNA processing (PMID:29136196 [NAS]) glycolytic process (GO_REF:0000104 [IEA] UniRule:UR000083263) (GO_REF:0000041 [IEA] UniPathway:UPA00109) (PMID:21873635 [IBA] PANTHER:PTN000224401, CGD:CAL0000185645, RGD:2554, UniProtKB:P0A6P9, RGD:2553, MGI:MGI:2441717, SGD:S000003486, SGD:S000001217, TAIR:locus:2044851, MGI:MGI:95395, UniProtKB:P06733) (PMID:41078…	bacterial degradosome (PMID:20729366 [IPI]) cell surface (GO_REF:0000104 [IEA] UniRule:UR000083263) (GO_REF:0000044 [IEA] UniProtKB-SubCell:SL-0310) cytoplasm (GO_REF:0000104 [IEA] UniRule:UR000083263) (GO_REF:0000043 [IEA] UniProtKB-KW:KW-0963) cytoskeleton (PMID:17242352 [IPI] UniProtKB:P05055, UniProtKB:P0A8J8, UniProtKB:P21513) (GO_REF:0000044 [IEA] UniProtKB-SubCell:SL-0090) (GO_REF:0000043 …	identical protein binding (PMID:16858726 [IPI] UniProtKB:P0A6P9) (PMID:15236960 [IPI] UniProtKB:P0A6P9) lyase activity (GO_REF:0000043 [IEA] UniProtKB-KW:KW-0456) magnesium ion binding (GO_REF:0000002 [IEA] InterPro:IPR000941) (PMID:16516921 [IDA]) (GO_REF:0000104 [IEA] UniRule:UR000083263) metal ion binding (GO_REF:0000043 [IEA] UniProtKB-KW:KW-0479) phosphopyruvate hydratase activity (GO_REF:00…	Enolase	eno|JW2750|b2779	protein	taxon:83333	EcoliWiki	1289	940	1163	15122	6359	17797
entA	2.62071	1.38996	0.000196	0.00233	UniProtKB	P15047	entA	acts_upstream_of_or_within	enterobactin biosynthetic process (GO_REF:0000041 [IEA] UniPathway:UPA00017) (GO_REF:0000043 [IEA] UniProtKB-KW:KW-0259) (PMID:21166461 [IDA]) (PMID:4928016 [IMP]) siderophore biosynthetic process (GO_REF:0000002 [IEA] InterPro:IPR003560)	cytosol (PMID:15911532 [IDA]) (PMID:18304323 [IDA]) macromolecular complex (PMID:21166461 [IDA])	2,3-dihydro-2,3-dihydroxybenzoate dehydrogenase activity (GO_REF:0000116 [IEA] RHEA:23824) (GO_REF:0000003 [IEA] EC:1.3.1.28) (GO_REF:0000002 [IEA] InterPro:IPR003560) (PMID:2521622 [IDA]) identical protein binding (PMID:2521622 [IDA]) (PMID:21166461 [IPI] UniProtKB:P15047) oxidoreductase activity (GO_REF:0000043 [IEA] UniProtKB-KW:KW-0560) (GO_REF:0000002 [IEA] InterPro:IPR020904) protein bindin…	2,3-dihydro-2,3-dihydroxybenzoate dehydrogenase	entA|JW0588|b0596	protein	taxon:83333	EcoCyc	110	113	143	810	556	997
entB	2.40556	1.26637	3.29e-05	0.000503	UniProtKB	P0ADI4	entB	enables	enterobactin biosynthetic process (PMID:19699210 [IDA]) (PMID:9485415 [IDA]) (GO_REF:0000041 [IEA] UniPathway:UPA00017) (GO_REF:0000043 [IEA] UniProtKB-KW:KW-0259) metabolic process (GO_REF:0000043 [IEA] UniProtKB-KW:KW-0511)	cytoplasm (GO_REF:0000044 [IEA] UniProtKB-SubCell:SL-0086) (GO_REF:0000043 [IEA] UniProtKB-KW:KW-0963) cytosol (PMID:10692387 [IDA]) (PMID:18304323 [IDA]) plasma membrane (PMID:10692387 [IDA])	2,3-dihydroxybenzoate-serine ligase activity (GO_REF:0000003 [IEA] EC:6.3.2.14) (GO_REF:0000116 [IEA] RHEA:30571) (PMID:9485415 [IDA]) catalytic activity (GO_REF:0000043 [IEA] UniProtKB-KW:KW-0511) hydrolase activity (GO_REF:0000043 [IEA] UniProtKB-KW:KW-0378) identical protein binding (PMID:17675380 [IPI] UniProtKB:P0ADI4) (PMID:24561554 [IPI] UniProtKB:P0ADI4) isochorismatase activity (GO_REF:0…	Enterobactin synthase component B	entB|entG|JW0587|b0595	protein	taxon:83333	UniProt	167	149	202	1030	778	1194
entF	4.52967	2.17941	9.31e-09	3.81e-07	UniProtKB	P11454	entF	acts_upstream_of_or_within	amide biosynthetic process (GO_REF:0000117 [IEA] ARBA:ARBA00028836) amino acid activation for nonribosomal peptide biosynthetic process (PMID:21873635 [IBA] PANTHER:PTN002378821, UniProtKB:P11454) (PMID:1826089 [IDA]) biosynthetic process (GO_REF:0000002 [IEA] InterPro:IPR001031, InterPro:IPR020802) carboxylic acid metabolic process (GO_REF:0000117 [IEA] ARBA:ARBA00027276) enterobactin biosynthet…	cytoplasm (GO_REF:0000044 [IEA] UniProtKB-SubCell:SL-0086) (PMID:21873635 [IBA] PANTHER:PTN002378821, UniProtKB:P11454, UniProtKB:Q4WLW8) (GO_REF:0000043 [IEA] UniProtKB-KW:KW-0963) cytosol (PMID:10692387 [IDA]) (PMID:18304323 [IDA]) enterobactin synthetase complex (PMID:21873635 [IBA] PANTHER:PTN002378853, UniProtKB:P11454) (PMID:9485415 [IDA]) plasma membrane (PMID:10692387 [IDA])	2,3-dihydroxybenzoate-serine ligase activity (GO_REF:0000116 [IEA] RHEA:30571) (PMID:21873635 [IBA] PANTHER:PTN002378853, UniProtKB:P11454) (PMID:9485415 [IDA]) ATP binding (GO_REF:0000043 [IEA] UniProtKB-KW:KW-0067) catalytic activity (GO_REF:0000002 [IEA] InterPro:IPR001242) (GO_REF:0000043 [IEA] UniProtKB-KW:KW-0511) ligase activity (GO_REF:0000043 [IEA] UniProtKB-KW:KW-0436) (GO_REF:0000117 […	Enterobactin synthase component F	entF|JW0578|b0586	protein	taxon:83333	EcoCyc	426	307	446	4414	2767	5102
entH	2.46544	1.30185	0.000714	0.00695	UniProtKB	P0A8Y8	entH	acts_upstream_of_or_within	enterobactin biosynthetic process (PMID:17675380 [IMP]) (GO_REF:0000104 [IEA] UniRule:UR000100337) (GO_REF:0000002 [IEA] InterPro:IPR026576) (GO_REF:0000041 [IEA] UniPathway:UPA00017)	cytoplasm (GO_REF:0000104 [IEA] UniRule:UR000100337) (GO_REF:0000044 [IEA] UniProtKB-SubCell:SL-0086) (GO_REF:0000043 [IEA] UniProtKB-KW:KW-0963) cytosol (PMID:21873635 [IBA] PANTHER:PTN001752084, UniProtKB:P0A8Y8) (PMID:18304323 [IDA])	1,4-dihydroxy-2-naphthoyl-CoA thioesterase activity (PMID:21873635 [IBA] PANTHER:PTN001752084, UniProtKB:P77781) CoA hydrolase activity (PMID:19193103 [IDA]) hydrolase activity (GO_REF:0000043 [IEA] UniProtKB-KW:KW-0378) hydrolase activity, acting on ester bonds (PMID:15808744 [IDA]) identical protein binding (PMID:19193103 [IDA]) protein binding (PMID:17675380 [IPI] UniProtKB:P0ADI4) thiolester …	Proofreading thioesterase EntH	entH|ybdB|JW0589|b0597	protein	taxon:83333	EcoCyc	76	58	74	379	253	555
envY	-3.53371	-1.82118	4.53e-05	0.000657	UniProtKB	P10805	envY	acts_upstream_of_or_within	regulation of transcription, DNA-templated (GO_REF:0000002 [IEA] InterPro:IPR018060, InterPro:IPR018062, InterPro:IPR020449) response to temperature stimulus (PMID:6317653 [IDA])	membrane (PMID:6317653 [IDA])	DNA binding (GO_REF:0000043 [IEA] UniProtKB-KW:KW-0238) sequence-specific DNA binding (GO_REF:0000002 [IEA] InterPro:IPR018060, InterPro:IPR018062) transcription factor activity, sequence-specific DNA binding (GO_REF:0000002 [IEA] InterPro:IPR018060, InterPro:IPR018062, InterPro:IPR020449)	Porin thermoregulatory protein EnvY	envY|JW0555|b0566	protein	taxon:83333	EcoCyc	14	10	22	7	13	11
eptA	-2.45854	-1.2978	0.00166	0.0138003	UniProtKB	P30845	eptA	acts_upstream_of_or_within	lipid A biosynthetic process (GO_REF:0000043 [IEA] UniProtKB-KW:KW-0441) lipid metabolic process (GO_REF:0000043 [IEA] UniProtKB-KW:KW-0443) lipopolysaccharide biosynthetic process (PMID:12184950 [TAS]) (GO_REF:0000043 [IEA] UniProtKB-KW:KW-0448) lipopolysaccharide core region biosynthetic process (PMID:21873635 [IBA] PANTHER:PTN000764902, UniProtKB:P0CB39) response to antibiotic (GO_REF:0000043 …	membrane (GO_REF:0000002 [IEA] InterPro:IPR012549) (GO_REF:0000043 [IEA] UniProtKB-KW:KW-0472) plasma membrane (GO_REF:0000044 [IEA] UniProtKB-SubCell:SL-0037) (GO_REF:0000043 [IEA] UniProtKB-KW:KW-0997) (PMID:21873635 [IBA] PANTHER:PTN000764902, UniProtKB:P30845, UniProtKB:P37661, UniProtKB:P0CB39, UniProtKB:P42640) (PMID:15919996 [IDA]) (GO_REF:0000043 [IEA] UniProtKB-KW:KW-1003)	phosphotransferase activity, phosphate group as acceptor (PMID:21873635 [IBA] PANTHER:PTN000764902, UniProtKB:P0CB39) (PMID:12184950 [TAS]) sulfuric ester hydrolase activity (GO_REF:0000002 [IEA] InterPro:IPR000917) transferase activity (GO_REF:0000043 [IEA] UniProtKB-KW:KW-0808) transferase activity, transferring phosphorus-containing groups (GO_REF:0000002 [IEA] InterPro:IPR040423)	Phosphoethanolamine transferase EptA	eptA|pmrC|yjdB|JW5730|b4114	protein	taxon:83333	EcoCyc	39	14	24	24	20	22
eptB	-2.13993	-1.09757	0.00164	0.0136817	UniProtKB	P37661	eptB	acts_upstream_of_or_within	lipid A biosynthetic process (PMID:15795227 [IDA]) (PMID:21873635 [IBA] PANTHER:PTN002019546, UniProtKB:P37661) (GO_REF:0000043 [IEA] UniProtKB-KW:KW-0441) lipid metabolic process (GO_REF:0000043 [IEA] UniProtKB-KW:KW-0443) lipopolysaccharide biosynthetic process (GO_REF:0000043 [IEA] UniProtKB-KW:KW-0448) lipopolysaccharide core region biosynthetic process (PMID:21873635 [IBA] PANTHER:PTN0007649…	membrane (GO_REF:0000002 [IEA] InterPro:IPR012549) (GO_REF:0000043 [IEA] UniProtKB-KW:KW-0472) plasma membrane (PMID:15795227 [IDA]) (GO_REF:0000044 [IEA] UniProtKB-SubCell:SL-0037) (GO_REF:0000043 [IEA] UniProtKB-KW:KW-0997) (PMID:21873635 [IBA] PANTHER:PTN000764902, UniProtKB:P30845, UniProtKB:P37661, UniProtKB:P0CB39, UniProtKB:P42640) (GO_REF:0000043 [IEA] UniProtKB-KW:KW-1003)	phosphatidylethanolamine:Kdo2-lipid A phosphoethanolamine transferase activity (PMID:15795227 [IDA]) (PMID:21873635 [IBA] PANTHER:PTN002019546, UniProtKB:P37661) sulfuric ester hydrolase activity (GO_REF:0000002 [IEA] InterPro:IPR000917) transferase activity (GO_REF:0000043 [IEA] UniProtKB-KW:KW-0808) transferase activity, transferring phosphorus-containing groups (GO_REF:0000002 [IEA] InterPro:I…	Kdo(2)-lipid A phosphoethanolamine 7''-transferase	eptB|yhjW|JW5660|b3546	protein	taxon:83333	EcoCyc	292	219	328	335	221	358
eptO	1.87384	0.905999	0.00541	0.0342751													34	32	29	137	103	178
escR	-3.43419	-1.77997	0.00616	0.0377437													6	3	3	2	2	3
espL2	3.83696	1.93996	2.43e-05	0.000393													12	6	4	44	79	52
espL4	-3.79545	-1.92427	0.000492	0.00507													40	11	14	3	24	4
espM1	2.56059	1.35648	0.000555	0.00558													262	108	137	523	1580	551
espM2	7.42208	2.89182	4.92e-18	1.36e-15													35	17	28	423	388	486
espW	2.33125	1.2211	0.00389	0.0266047													35	12	16	104	63	113
espX2	-2.67976	-1.42211	0.00546	0.0343918													12	9	8	9	4	11
exoX	-2.47738	-1.30881	0.00176	0.0145031	UniProtKB	P0AEK0	exoX	acts_upstream_of_or_within	DNA repair (GO_REF:0000043 [IEA] UniProtKB-KW:KW-0234) DNA replication proofreading (PMID:21873635 [IBA] PANTHER:PTN001249959, UniProtKB:P03007) cellular response to DNA damage stimulus (GO_REF:0000043 [IEA] UniProtKB-KW:KW-0227) mismatch repair (PMID:10514496 [IDA])	cytosol (PMID:21873635 [IBA] PANTHER:PTN001249947, UniProtKB:P30014)	3'-5' exonuclease activity (PMID:10514496 [IDA]) (PMID:21873635 [IBA] PANTHER:PTN001249948, UniProtKB:P0AEK0, UniProtKB:P30014) exonuclease activity (GO_REF:0000117 [IEA] ARBA:ARBA00029226) (GO_REF:0000043 [IEA] UniProtKB-KW:KW-0269) hydrolase activity (GO_REF:0000043 [IEA] UniProtKB-KW:KW-0378) nuclease activity (GO_REF:0000043 [IEA] UniProtKB-KW:KW-0540) nucleic acid binding (GO_REF:0000002 [IE…	Exodeoxyribonuclease 10	exoX|yobC|JW1833|b1844	protein	taxon:83333	EcoCyc	51	34	47	36	43	43
exuR	-1.93303	-0.950867	0.00214	0.0166675	UniProtKB	P0ACL2	exuR	acts_upstream_of_or_within	negative regulation of transcription, DNA-templated (PMID:7007313 [IMP]) regulation of transcription, DNA-templated (GO_REF:0000002 [IEA] InterPro:IPR000524)		DNA binding (GO_REF:0000043 [IEA] UniProtKB-KW:KW-0238) transcription factor activity, sequence-specific DNA binding (GO_REF:0000002 [IEA] InterPro:IPR000524)	Exu regulon transcriptional regulator	exuR|JW3065|b3094	protein	taxon:83333	EcoCyc	96	97	127	98	201	119
exuT	-2.63391	-1.39721	0.00398	0.0269401	UniProtKB	P0AA78	exuT	acts_upstream_of_or_within	hexuronate transport (PMID:783117 [IMP]) hexuronide transport (GO_REF:0000108 [IEA] GO:0015134) transmembrane transport (GO_REF:0000002 [IEA] InterPro:IPR011701)	membrane (GO_REF:0000043 [IEA] UniProtKB-KW:KW-0472) plasma membrane (GO_REF:0000044 [IEA] UniProtKB-SubCell:SL-0037) (PMID:9529885 [RCA]) (GO_REF:0000043 [IEA] UniProtKB-KW:KW-0997) (PMID:15919996 [IDA]) (GO_REF:0000043 [IEA] UniProtKB-KW:KW-1003)	hexuronate transmembrane transporter activity (PMID:21873635 [IBA] PANTHER:PTN001362044, UniProtKB:P0AA78) (PMID:783117 [IMP]) transmembrane transporter activity (GO_REF:0000002 [IEA] InterPro:IPR011701, InterPro:IPR020846)	Hexuronate transporter	exuT|JW3064|b3093	protein	taxon:83333	EcoCyc	29	19	34	12	48	15
fabI	2.29843	1.20065	0.000423	0.0045	UniProtKB	P0AEK4	fabI	acts_upstream_of_or_within	biotin biosynthetic process (GO_REF:0000041 [IEA] UniPathway:UPA00078) (PMID:20693992 [IMP]) fatty acid biosynthetic process (GO_REF:0000041 [IEA] UniPathway:UPA00094) (GO_REF:0000043 [IEA] UniProtKB-KW:KW-0275) (GO_REF:0000002 [IEA] InterPro:IPR014358) fatty acid elongation (PMID:8567624 [IMP]) (PMID:7592873 [IDA]) fatty acid metabolic process (GO_REF:0000043 [IEA] UniProtKB-KW:KW-0276) lipid bi…	catalytic complex (PMID:10493822 [IDA]) cytosol (PMID:15911532 [IDA]) (PMID:18304323 [IDA]) macromolecular complex (PMID:10398587 [IDA]) membrane (PMID:16858726 [HDA])	NADH binding (PMID:10398587 [IDA]) enoyl-[acyl-carrier-protein] reductase (NADH) activity (GO_REF:0000002 [IEA] InterPro:IPR014358) (PMID:10493822 [IDA]) (PMID:8119879 [IDA]) (PMID:9022698 [IDA]) (GO_REF:0000003 [IEA] EC:1.3.1.9) enoyl-[acyl-carrier-protein] reductase activity (GO_REF:0000003 [IEA] EC:1.3.1.9) (PMID:9022698 [IDA]) identical protein binding (PMID:15491144 [IDA]) (PMID:10398587 [IP…	Enoyl-[acyl-carrier-protein] reductase [NADH] FabI	fabI|envM|JW1281|b1288	protein	taxon:83333	EcoCyc	233	169	266	1305	724	1527
fadA	-2.76563	-1.46761	0.000452	0.00474	UniProtKB	P21151	fadA	acts_upstream_of_or_within	fatty acid beta-oxidation (PMID:12535077 [IMP]) (GO_REF:0000041 [IEA] UniPathway:UPA00659) (PMID:21873635 [IBA] PANTHER:PTN001823071, RGD:67379, UniProtKB:P21151, SGD:S000001422, UniProtKB:P09110) (PMID:368024 [IDA]) fatty acid catabolic process (PMID:4928881 [IMP]) fatty acid metabolic process (GO_REF:0000002 [IEA] InterPro:IPR012805) (GO_REF:0000104 [IEA] UniRule:UR000080052) (GO_REF:0000043 [I…	cytoplasm (PMID:334745 [IDA]) (GO_REF:0000104 [IEA] UniRule:UR000080052) (GO_REF:0000002 [IEA] InterPro:IPR012805) (GO_REF:0000044 [IEA] UniProtKB-SubCell:SL-0086) (GO_REF:0000043 [IEA] UniProtKB-KW:KW-0963) fatty acid beta-oxidation multienzyme complex (PMID:368024 [IPI]) (PMID:3286611 [IDA])	acetyl-CoA C-acyltransferase activity (PMID:4919548 [IDA]) (GO_REF:0000104 [IEA] UniRule:UR000080052) (PMID:368024 [IDA]) (PMID:4861587 [IMP]) (GO_REF:0000002 [IEA] InterPro:IPR012805) (GO_REF:0000116 [IEA] RHEA:21564) (PMID:21873635 [IBA] PANTHER:PTN001823071, SGD:S000001422, UniProtKB:P21151, RGD:67379, TAIR:locus:2046565) (GO_REF:0000003 [IEA] EC:2.3.1.16) protein binding (PMID:8454629 [IPI] U…	3-ketoacyl-CoA thiolase FadA	fadA|oldA|JW5578|b3845	protein	taxon:83333	EcoCyc	68	22	36	14	55	21
fadB	-4.95991	-2.31031	2.43e-06	5.15e-05	UniProtKB	P21177	fadB	acts_upstream_of_or_within	cellular catabolic process (GO_REF:0000117 [IEA] ARBA:ARBA00028272) fatty acid beta-oxidation (GO_REF:0000041 [IEA] UniPathway:UPA00659) (PMID:368024 [IDA]) (PMID:21873635 [IBA] PANTHER:PTN000592895, RGD:620512, UniProtKB:P77399, FB:FBgn0028479, UniProtKB:P21177, UniProtKB:P40939, MGI:MGI:2135593) fatty acid catabolic process (GO_REF:0000002 [IEA] InterPro:IPR012799) fatty acid metabolic process …	fatty acid beta-oxidation multienzyme complex (PMID:368024 [IPI]) (PMID:3286611 [IDA]) (GO_REF:0000002 [IEA] InterPro:IPR012799)	3-hydroxyacyl-CoA dehydrogenase activity (PMID:6402028 [IMP]) (PMID:8755745 [IDA]) (GO_REF:0000116 [IEA] RHEA:22432) (PMID:8454629 [IDA]) (GO_REF:0000104 [IEA] UniRule:UR000080054) (GO_REF:0000003 [IEA] EC:1.1.1.35) (GO_REF:0000002 [IEA] InterPro:IPR012799) 3-hydroxybutyryl-CoA epimerase activity (GO_REF:0000104 [IEA] UniRule:UR000080054) (GO_REF:0000116 [IEA] RHEA:21760) (GO_REF:0000003 [IEA] EC…	Fatty acid oxidation complex subunit alpha	fadB|oldB|JW3822|b3846	protein	taxon:83333	EcoCyc	173	90	89	24	116	13
fadI	-2.37598	-1.24852	0.00431	0.0286905	UniProtKB	P76503	fadI	acts_upstream_of_or_within	fatty acid beta-oxidation (PMID:12535077 [IGI] UniProtKB:P21151) (PMID:12270828 [IDA]) (GO_REF:0000041 [IEA] UniPathway:UPA00659) fatty acid beta-oxidation, unsaturated, even number (PMID:12535077 [IMP]) fatty acid metabolic process (GO_REF:0000043 [IEA] UniProtKB-KW:KW-0276) (GO_REF:0000104 [IEA] UniRule:UR000079272) (GO_REF:0000002 [IEA] InterPro:IPR012806) lipid catabolic process (GO_REF:00000…	cytoplasm (GO_REF:0000104 [IEA] UniRule:UR000079272) (PMID:12270828 [IDA]) (GO_REF:0000002 [IEA] InterPro:IPR012806) (GO_REF:0000044 [IEA] UniProtKB-SubCell:SL-0086) (GO_REF:0000043 [IEA] UniProtKB-KW:KW-0963) cytosol (PMID:21873635 [IBA] PANTHER:PTN001823166, UniProtKB:P76503) (PMID:18304323 [IDA]) fatty acid beta-oxidation multienzyme complex (PMID:12270828 [IDA])	3-hydroxyacyl-CoA dehydrogenase activity (PMID:12270828 [IDA]) acetyl-CoA C-acyltransferase activity (GO_REF:0000116 [IEA] RHEA:21564) (GO_REF:0000002 [IEA] InterPro:IPR012806) (PMID:12270828 [IDA]) (GO_REF:0000003 [IEA] EC:2.3.1.16) (GO_REF:0000104 [IEA] UniRule:UR000079272) enoyl-CoA hydratase activity (PMID:12270828 [IDA]) transferase activity (GO_REF:0000043 [IEA] UniProtKB-KW:KW-0808) transf…	3-ketoacyl-CoA thiolase FadI	fadI|yfcY|JW2339|b2342	protein	taxon:83333	EcoCyc	138	81	78	48	189	40
fadK	-2.83156	-1.5016	0.000182	0.0022	UniProtKB	P38135	fadK	enables	fatty acid beta-oxidation (GO_REF:0000041 [IEA] UniPathway:UPA00659) fatty acid metabolic process (GO_REF:0000043 [IEA] UniProtKB-KW:KW-0276) lipid metabolic process (GO_REF:0000043 [IEA] UniProtKB-KW:KW-0443)	membrane (GO_REF:0000043 [IEA] UniProtKB-KW:KW-0472) plasma membrane (GO_REF:0000044 [IEA] UniProtKB-SubCell:SL-0039) (GO_REF:0000043 [IEA] UniProtKB-KW:KW-1003)	ATP binding (GO_REF:0000043 [IEA] UniProtKB-KW:KW-0067) ligase activity (GO_REF:0000043 [IEA] UniProtKB-KW:KW-0436) (GO_REF:0000117 [IEA] ARBA:ARBA00028597) medium-chain fatty acid-CoA ligase activity (PMID:15213221 [IDA]) nucleotide binding (GO_REF:0000043 [IEA] UniProtKB-KW:KW-0547)	Medium-chain fatty-acid--CoA ligase	fadK|ydiD|JW5910|b1701	protein	taxon:83333	UniProt	18	22	25	16	24	16
fau	-2.72462	-1.44605	7.04e-06	0.000133													102	82	134	71	113	96
fbaA	4.59553	2.20023	8.22e-09	3.48e-07	UniProtKB	P0AB71	fbaA	acts_upstream_of_or_within	carbohydrate metabolic process (GO_REF:0000002 [IEA] InterPro:IPR000771) gluconeogenesis (PMID:21873635 [IBA] PANTHER:PTN001254576, SGD:S000001543) glycolytic process (PMID:16562136 [IMP]) (GO_REF:0000002 [IEA] InterPro:IPR006411) (GO_REF:0000041 [IEA] UniPathway:UPA00109) (PMID:21873635 [IBA] PANTHER:PTN001254576, SGD:S000001543, UniProtKB:P0AB71) (GO_REF:0000043 [IEA] UniProtKB-KW:KW-0324)	0110165 cytosol (PMID:15911532 [IDA]) (PMID:21873635 [IBA] PANTHER:PTN007827492, SGD:S000001543, UniProtKB:P0AB71) (PMID:18304323 [IDA])	aldehyde-lyase activity (GO_REF:0000002 [IEA] InterPro:IPR000771) fructose-bisphosphate aldolase activity (GO_REF:0000116 [IEA] RHEA:14729) (PMID:16562136 [IMP]) (PMID:8436219 [IDA]) (GO_REF:0000003 [IEA] EC:4.1.2.13) (GO_REF:0000002 [IEA] InterPro:IPR006411) (PMID:21873635 [IBA] PANTHER:PTN001254576, UniProtKB:P0AB71, SGD:S000001543) (PMID:6996735 [IDA]) identical protein binding (PMID:8939754 […	Fructose-bisphosphate aldolase class 2	fbaA|fba|fda|JW2892|b2925	protein	taxon:83333	EcoCyc	660	391	467	5430	3150	6327
fbaB	2.84004	1.50591	1.07e-06	2.42e-05	UniProtKB	P0A991	fbaB	enables	http://amigo.geneontology.org/amigo/term/GO:0006096	cytoplasm (GO_REF:0000044 [IEA] UniProtKB-SubCell:SL-0086) (GO_REF:0000043 [IEA] UniProtKB-KW:KW-0963) cytosol (PMID:16858726 [HDA]) (PMID:18304323 [IDA]) membrane (PMID:16858726 [HDA])	catalytic activity (GO_REF:0000117 [IEA] ARBA:ARBA00027533) fructose-bisphosphate aldolase activity (GO_REF:0000002 [IEA] InterPro:IPR041720) (GO_REF:0000116 [IEA] RHEA:14729) (GO_REF:0000003 [IEA] EC:4.1.2.13) (PMID:9531482 [IDA]) identical protein binding (PMID:16858726 [IPI] UniProtKB:P0A991) (PMID:9531482 [IPI] UniProtKB:P0A991) lyase activity (GO_REF:0000043 [IEA] UniProtKB-KW:KW-0456) (GO_R…	Fructose-bisphosphate aldolase class 1	fbaB|dhnA|JW5344|b2097	protein	taxon:83333	UniProt	95	43	45	279	482	301
fcl	17.5	4.12928	1.53e-13	1.67e-11	UniProtKB	P32055	fcl	enables	'de novo' GDP-L-fucose biosynthetic process (GO_REF:0000104 [IEA] UniRule:UR000106745) (GO_REF:0000041 [IEA] UniPathway:UPA00128) colanic acid biosynthetic process (GO_REF:0000041 [IEA] UniPathway:UPA00980) metabolic process (GO_REF:0000043 [IEA] UniProtKB-KW:KW-0511) nucleotide-sugar biosynthetic process (GO_REF:0000002 [IEA] InterPro:IPR028614)	http://amigo.geneontology.org/amigo/term/GO:0005737	GDP-L-fucose synthase activity (GO_REF:0000116 [IEA] RHEA:18885) (PMID:21873635 [IBA] PANTHER:PTN000041677, WB:WBGene00019813, UniProtKB:P32055, dictyBase:DDB_G0270184, UniProtKB:Q13630, TAIR:locus:2197264, FB:FBgn0267823, UniProtKB:A0A143ZXB3) (GO_REF:0000003 [IEA] EC:1.1.1.271) (PMID:10480878 [IDA]) (GO_REF:0000104 [IEA] UniRule:UR000106745) NADP+ binding (GO_REF:0000104 [IEA] UniRule:UR0001067…	GDP-L-fucose synthase	fcl|wcaG|yefB|JW2037|b2052	protein	taxon:83333	UniProt	8	5	6	310	46	356
fdhF	9.73658	3.28342	2.31e-12	1.94e-10	UniProtKB	P07658	fdhF	acts_upstream_of_or_within	anaerobic electron transport chain (PMID:25157147 [IDA]) (PMID:22771922 [NAS]) anaerobic respiration (PMID:25157147 [IDA]) (PMID:22771922 [NAS]) cellular respiration (PMID:21873635 [IBA] PANTHER:PTN008678683, UniProtKB:P07658, UniProtKB:P33602) formate metabolic process (GO_REF:0000002 [IEA] InterPro:IPR006478) formate oxidation (PMID:25157147 [IDA]) (PMID:22771922 [NAS]) glucose catabolic proces…	cytosol (PMID:7009577 [IDA]) formate dehydrogenase complex (PMID:22771922 [NAS]) (PMID:25157147 [IPI]) plasma membrane respiratory chain complex I (PMID:21873635 [IBA] PANTHER:PTN008678683, UniProtKB:P33602)	4 iron, 4 sulfur cluster binding (GO_REF:0000002 [IEA] InterPro:IPR027467) (PMID:9036855 [IDA]) (GO_REF:0000043 [IEA] UniProtKB-KW:KW-0004) NADH dehydrogenase activity (PMID:21873635 [IBA] PANTHER:PTN008678683, UniProtKB:P33602) formate dehydrogenase (NAD+) activity (GO_REF:0000002 [IEA] InterPro:IPR006478) iron-sulfur cluster binding (GO_REF:0000043 [IEA] UniProtKB-KW:KW-0411) metal ion binding …	Formate dehydrogenase H	fdhF|JW4040|b4079	protein	taxon:83333	EcoCyc	87	117	117	3205	1110	3577
fdnG_1	2.71595	1.44146	0.00163	0.0135914													22	5	8	33	96	47
fdnH	2.45131	1.29356	0.00877	0.0498364	UniProtKB	P0AAJ3	fdnH	acts_upstream_of_or_within	anaerobic electron transport chain (PMID:11884747 [NAS]) anaerobic respiration (PMID:2168848 [IEP]) cellular respiration (GO_REF:0000002 [IEA] InterPro:IPR006470, InterPro:IPR014603) formate oxidation (GO_REF:0000002 [IEA] InterPro:IPR006470, InterPro:IPR014603) (PMID:1099093 [IDA]) (PMID:11884747 [NAS]) heme oxidation (PMID:11884747 [NAS])	formate dehydrogenase complex (PMID:11884747 [IPI]) (PMID:1099093 [IDA]) (PMID:11884747 [IDA]) membrane (PMID:16858726 [HDA]) (GO_REF:0000043 [IEA] UniProtKB-KW:KW-0472) (GO_REF:0000002 [IEA] InterPro:IPR006470) plasma membrane (GO_REF:0000044 [IEA] UniProtKB-SubCell:SL-0037) (GO_REF:0000043 [IEA] UniProtKB-KW:KW-0997) (GO_REF:0000043 [IEA] UniProtKB-KW:KW-1003)	4 iron, 4 sulfur cluster binding (GO_REF:0000043 [IEA] UniProtKB-KW:KW-0004) (GO_REF:0000002 [IEA] InterPro:IPR006470, InterPro:IPR014603) (PMID:11884747 [IDA]) electron carrier activity (PMID:11884747 [IDA]) formate dehydrogenase (quinone) activity (PMID:1099093 [IDA]) iron-sulfur cluster binding (GO_REF:0000043 [IEA] UniProtKB-KW:KW-0411) metal ion binding (GO_REF:0000043 [IEA] UniProtKB-KW:KW-…	Formate dehydrogenase, nitrate-inducible, iron-sulfur subunit	fdnH|JW1471|b1475	protein	taxon:83333	EcoCyc	6	3	2	17	23	16
fdoH	-2.13352	-1.09324	0.00263	0.0198597	UniProtKB	P0AAJ5	fdoH	acts_upstream_of_or_within	anaerobic electron transport chain (PMID:1504073 [NAS]) cellular respiration (PMID:8522521 [IEP]) (GO_REF:0000002 [IEA] InterPro:IPR006470, InterPro:IPR014603) formate oxidation (GO_REF:0000002 [IEA] InterPro:IPR006470, InterPro:IPR014603) (PMID:1504073 [IDA]) (PMID:1504073 [NAS]) (PMID:8522521 [IDA]) heme oxidation (PMID:1504073 [NAS])	formate dehydrogenase complex (PMID:8522521 [IDA]) (PMID:1504073 [IDA]) (GO_REF:0000114 [ISS] ComplexPortal:CPX-1975) membrane (PMID:16858726 [HDA]) (GO_REF:0000043 [IEA] UniProtKB-KW:KW-0472) (GO_REF:0000002 [IEA] InterPro:IPR006470) plasma membrane (GO_REF:0000044 [IEA] UniProtKB-SubCell:SL-0039) (GO_REF:0000043 [IEA] UniProtKB-KW:KW-1003)	4 iron, 4 sulfur cluster binding (GO_REF:0000043 [IEA] UniProtKB-KW:KW-0004) (GO_REF:0000002 [IEA] InterPro:IPR006470, InterPro:IPR014603) formate dehydrogenase (quinone) activity (PMID:1504073 [IDA]) iron-sulfur cluster binding (GO_REF:0000043 [IEA] UniProtKB-KW:KW-0411) metal ion binding (GO_REF:0000043 [IEA] UniProtKB-KW:KW-0479)	Formate dehydrogenase-O iron-sulfur subunit	fdoH|JW3864|b3893	protein	taxon:83333	EcoCyc	444	298	394	209	814	244
fdx	-3.53425	-1.82141	3.13e-07	8.31e-06	UniProtKB	P0A9R4	fdx	acts_upstream_of_or_within	0140647 electron transport chain (PMID:21873635 [IBA] PANTHER:PTN002511924, TAIR:locus:2115939, TAIR:locus:2094882, UniProtKB:P00257, TAIR:locus:2079611) iron-sulfur cluster assembly (PMID:11432781 [IMP]) (PMID:23682711 [IPI] UniProtKB:P0A6B7)	cytosol (PMID:21873635 [IBA] PANTHER:PTN002361620, UniProtKB:P0A9R4) (PMID:18304323 [IDA])	2 iron, 2 sulfur cluster binding (GO_REF:0000002 [IEA] InterPro:IPR001055, InterPro:IPR011536, InterPro:IPR018298) (PMID:4375562 [IDA]) (GO_REF:0000043 [IEA] UniProtKB-KW:KW-0001) electron carrier activity (PMID:21873635 [IBA] PANTHER:PTN002511924, TAIR:locus:2079611, UniProtKB:P0A9R4, UniProtKB:Q6P4F2, UniProtKB:P10109, RGD:62036, UniProtKB:P00257) (PMID:23682711 [IDA]) (GO_REF:0000002 [IEA] Int…	2Fe-2S ferredoxin	fdx|JW2509|b2525	protein	taxon:83333	EcoCyc	309	284	309	218	131	257
feoA	16.7837	4.06899	8e-09	3.42e-07	UniProtKB	P0AEL3	feoA	acts_upstream_of_or_within	cellular response to DNA damage stimulus (PMID:11967071 [IEP]) ion transport (GO_REF:0000043 [IEA] UniProtKB-KW:KW-0406) iron ion transmembrane transport (GO_REF:0000043 [IEA] UniProtKB-KW:KW-0410)	http://amigo.geneontology.org/amigo/term/GO:0005737	transition metal ion binding (GO_REF:0000002 [IEA] InterPro:IPR007167)	Fe(2+) transport protein A	feoA|JW3371|b3408	protein	taxon:83333	EcoliWiki	2	1	1	54	36	55
feoB	9.58625	3.26097	2.25e-22	1.18e-19	UniProtKB	P33650	feoB	acts_upstream_of_or_within	cellular response to DNA damage stimulus (PMID:11967071 [IEP]) ion transport (GO_REF:0000043 [IEA] UniProtKB-KW:KW-0406) iron ion import across plasma membrane (PMID:12446835 [IMP]) (PMID:8407793 [IDA]) iron ion transmembrane transport (GO_REF:0000043 [IEA] UniProtKB-KW:KW-0410) iron ion transport (GO_REF:0000002 [IEA] InterPro:IPR003373, InterPro:IPR011640)	membrane (GO_REF:0000002 [IEA] InterPro:IPR003373, InterPro:IPR011640) (GO_REF:0000043 [IEA] UniProtKB-KW:KW-0472) plasma membrane (PMID:17309111 [IDA]) (PMID:8407793 [ISM]) (PMID:21873635 [IBA] PANTHER:PTN000182838, UniProtKB:P33650) (GO_REF:0000044 [IEA] UniProtKB-SubCell:SL-0037) (GO_REF:0000043 [IEA] UniProtKB-KW:KW-0997) (PMID:8407793 [IDA]) (PMID:15919996 [IDA]) (GO_REF:0000043 [IEA] UniPro…	GTP binding (PMID:12446835 [ISM]) (GO_REF:0000002 [IEA] InterPro:IPR003373, InterPro:IPR030389) (GO_REF:0000043 [IEA] UniProtKB-KW:KW-0342) (PMID:12446835 [IMP]) ferrous iron transmembrane transporter activity (GO_REF:0000002 [IEA] InterPro:IPR003373, InterPro:IPR011640) (PMID:8407793 [IDA]) (PMID:12446835 [IMP]) (PMID:21873635 [IBA] PANTHER:PTN000182838, UniProtKB:P33650) identical protein bindi…	Fe(2+) transporter FeoB	feoB|JW3372|b3409	protein	taxon:83333	EcoliWiki	82	63	111	1886	1823	2190
feoC	3.28492	1.71586	0.00116	0.010326	UniProtKB	P64638	feoC	acts_upstream_of_or_within	iron assimilation (PMID:16718600 [IGC])		4 iron, 4 sulfur cluster binding (PMID:31713418 [IDA]) DNA binding (GO_REF:0000043 [IEA] UniProtKB-KW:KW-0238) iron ion binding (GO_REF:0000104 [IEA] UniRule:UR000079165) iron-sulfur cluster binding (GO_REF:0000043 [IEA] UniProtKB-KW:KW-0411) metal ion binding (GO_REF:0000043 [IEA] UniProtKB-KW:KW-0479)	Probable [Fe-S]-dependent transcriptional repressor FeoC	feoC|yhgG|JW3373|b3410	protein	taxon:83333	EcoCyc	2	4	5	30	28	36
fepA	2.35445	1.23539	0.00185	0.0151054	UniProtKB	P05825	fepA	acts_upstream_of_or_within	colicin transport (PMID:2201687 [IMP]) (PMID:9114029 [IMP]) (PMID:139147 [IDA]) enterobactin transport (PMID:21873635 [IBA] PANTHER:PTN000763909, UniProtKB:Q05098) ferric-enterobactin transport (PMID:2201687 [IMP]) (PMID:9114029 [IMP]) (PMID:8471822 [IDA]) ion transport (GO_REF:0000043 [IEA] UniProtKB-KW:KW-0406) iron assimilation by chelation and transport (PMID:2201687 [IMP]) iron ion transmemb…	cell envelope (PMID:23798405 [IDA]) cell outer membrane (PMID:22534293 [IDA]) (PMID:10806384 [IDA]) (GO_REF:0000002 [IEA] InterPro:IPR010105) (GO_REF:0000044 [IEA] UniProtKB-SubCell:SL-0040) (GO_REF:0000043 [IEA] UniProtKB-KW:KW-0998) (PMID:6215063 [IDA]) membrane (GO_REF:0000043 [IEA] UniProtKB-KW:KW-0472) transmembrane transporter complex (PMID:28264993 [NAS])	colicin transmembrane transporter activity (PMID:21873635 [IBA] PANTHER:PTN000763909, UniProtKB:P05825) (PMID:139147 [IDA]) (PMID:2201687 [IMP]) (PMID:9114029 [IMP]) enterobactin transporter activity (PMID:21873635 [IBA] PANTHER:PTN000763909, UniProtKB:Q05098) ferric-enterobactin transmembrane transporter activity (PMID:8471822 [IDA]) (PMID:2201687 [IMP]) (PMID:9114029 [IMP]) ligand-gated channel…	Ferrienterobactin receptor	fepA|fep|feuB|JW5086|b0584	protein	taxon:83333	EcoCyc	419	414	590	3038	1429	3743
fepB	3.11511	1.63928	7.07e-07	1.74e-05	UniProtKB	P0AEL6	fepB	acts_upstream_of_or_within	cellular response to DNA damage stimulus (PMID:11967071 [IEP]) ferric-enterobactin transport (PMID:3011753 [IMP]) ion transport (GO_REF:0000043 [IEA] UniProtKB-KW:KW-0406) iron assimilation (PMID:10986237 [NAS]) iron ion transmembrane transport (GO_REF:0000043 [IEA] UniProtKB-KW:KW-0410)	ATP-binding cassette (ABC) transporter complex, substrate-binding subunit-containing (PMID:10986237 [NAS]) outer membrane-bounded periplasmic space (PMID:21873635 [IBA] PANTHER:PTN001254050, UniProtKB:P07822, UniProtKB:P0AEL6) (PMID:2956250 [IDA]) (PMID:3011753 [IDA]) periplasmic space (GO_REF:0000043 [IEA] UniProtKB-KW:KW-0574) (GO_REF:0000044 [IEA] UniProtKB-SubCell:SL-0200)		Ferric enterobactin-binding periplasmic protein FepB	fepB|JW0584|b0592	protein	taxon:83333	EcoliWiki	65	32	54	350	260	404
fhuA	2.21461	1.14705	0.00435	0.0288687	UniProtKB	P06971	fhuA	enables	ion transport (GO_REF:0000043 [IEA] UniProtKB-KW:KW-0406) iron assimilation by chelation and transport (GO_REF:0000108 [IEA] GO:0015343) (GO_REF:0000108 [IEA] GO:0015344) iron ion transmembrane transport (GO_REF:0000043 [IEA] UniProtKB-KW:KW-0410) siderophore transmembrane transport (PMID:9613584 [IDA]) (PMID:1089064 [IMP]) siderophore transport (GO_REF:0000002 [IEA] InterPro:IPR010105)	cell outer membrane (PMID:21873635 [IBA] PANTHER:PTN000793005, UniProtKB:P16869, UniProtKB:P06971) (GO_REF:0000002 [IEA] InterPro:IPR010105) (GO_REF:0000044 [IEA] UniProtKB-SubCell:SL-0040) (GO_REF:0000043 [IEA] UniProtKB-KW:KW-0998) (PMID:2156805 [IMP]) membrane (GO_REF:0000043 [IEA] UniProtKB-KW:KW-0472) transmembrane transporter complex (PMID:9353297 [NAS])	iron ion binding (PMID:12944258 [IPI] CHEBI:18248) protein binding (PMID:16741125 [IPI] UniProtKB:P02929) (PMID:9353297 [IPI] UniProtKB:P02929) (PMID:24705590 [IPI] UniProtKB:Q9X2V7) protein domain specific binding (PMID:15644214 [IPI] UniProtKB:P02929) siderophore transmembrane transporter activity (GO_REF:0000002 [IEA] InterPro:IPR010105) siderophore uptake transmembrane transporter activity (P…	Ferrichrome outer membrane transporter/phage receptor	fhuA|tonA|JW0146|b0150	protein	taxon:83333	EcoliWiki	487	386	464	2443	1602	2807
fhuC	2.3284	1.21934	0.000404	0.00433	UniProtKB	P07821	fhuC	enables	ion transport (GO_REF:0000043 [IEA] UniProtKB-KW:KW-0406) iron assimilation by chelation and transport (GO_REF:0000108 [IEA] GO:0015625) iron ion import across plasma membrane (PMID:1551849 [NAS]) iron ion transmembrane transport (GO_REF:0000043 [IEA] UniProtKB-KW:KW-0410)	ATP-binding cassette (ABC) transporter complex (PMID:1830209 [TAS]) ATP-binding cassette (ABC) transporter complex, substrate-binding subunit-containing (PMID:1551849 [NAS]) membrane (GO_REF:0000043 [IEA] UniProtKB-KW:KW-0472) plasma membrane (GO_REF:0000044 [IEA] UniProtKB-SubCell:SL-0037) (GO_REF:0000043 [IEA] UniProtKB-KW:KW-0997) (GO_REF:0000043 [IEA] UniProtKB-KW:KW-1003)	ATP binding (GO_REF:0000002 [IEA] InterPro:IPR003439, InterPro:IPR017871) (PMID:2823072 [ISM]) (GO_REF:0000043 [IEA] UniProtKB-KW:KW-0067) (PMID:9593292 [ISM]) ATPase activity (GO_REF:0000002 [IEA] InterPro:IPR017871) ferric-hydroxamate-transporting ATPase activity (GO_REF:0000003 [IEA] EC:7.2.2.16) nucleotide binding (GO_REF:0000043 [IEA] UniProtKB-KW:KW-0547)	Iron(3+)-hydroxamate import ATP-binding protein FhuC	fhuC|JW0147|b0151	protein	taxon:83333	UniProt	51	54	52	291	255	337
fhuD	2.006	1.00432	0.00189	0.0151717	UniProtKB	P07822	fhuD	enables	ion transport (GO_REF:0000043 [IEA] UniProtKB-KW:KW-0406) iron ion import across plasma membrane (PMID:1551849 [NAS]) iron ion transmembrane transport (GO_REF:0000043 [IEA] UniProtKB-KW:KW-0410)	ATP-binding cassette (ABC) transporter complex, substrate-binding subunit-containing (PMID:1551849 [NAS]) outer membrane-bounded periplasmic space (PMID:21873635 [IBA] PANTHER:PTN001254050, UniProtKB:P07822, UniProtKB:P0AEL6) (PMID:2549374 [IDA]) periplasmic space (GO_REF:0000043 [IEA] UniProtKB-KW:KW-0574) (GO_REF:0000044 [IEA] UniProtKB-SubCell:SL-0200)	protein binding (PMID:8522527 [IPI] UniProtKB:P06972)	Iron(3+)-hydroxamate-binding protein FhuD	fhuD|JW0148|b0152	protein	taxon:83333	EcoCyc	45	51	73	286	228	342
fhuE	12.5482	3.64941	2.11e-14	2.48e-12	UniProtKB	P16869	fhuE	NOT|involved_in	cellular response to hydroxyurea (PMID:20005847 [IEP]) ferric-hydroxamate transport (PMID:31098021 [IMP]) ferrichrome transport (PMID:31098021 [IDA]) ion transport (GO_REF:0000043 [IEA] UniProtKB-KW:KW-0406) iron ion transmembrane transport (GO_REF:0000043 [IEA] UniProtKB-KW:KW-0410) siderophore transmembrane transport (PMID:31098021 [IMP]) siderophore transport (GO_REF:0000002 [IEA] InterPro:IPR…	cell outer membrane (PMID:10806384 [IDA]) (PMID:21873635 [IBA] PANTHER:PTN000793005, UniProtKB:P16869, UniProtKB:P06971) (GO_REF:0000002 [IEA] InterPro:IPR010105) (GO_REF:0000044 [IEA] UniProtKB-SubCell:SL-0040) (GO_REF:0000043 [IEA] UniProtKB-KW:KW-0998) membrane (GO_REF:0000043 [IEA] UniProtKB-KW:KW-0472) transmembrane transporter complex (PMID:2162465 [NAS])	high-affinity ferric uptake transmembrane transporter activity (PMID:31098021 [IMP]) siderophore transmembrane transporter activity (GO_REF:0000002 [IEA] InterPro:IPR010105) (PMID:31098021 [IMP]) siderophore uptake transmembrane transporter activity (PMID:21873635 [IBA] PANTHER:PTN000793005, UniProtKB:P75780, UniProtKB:Q9I116, UniProtKB:P06971) signaling receptor activity (GO_REF:0000002 [IEA] In…	Hydroxamate siderophore receptor FhuE	fhuE|JW1088|b1102	protein	taxon:83333	UniProt	109	65	129	3408	1080	4048
fimA_2	-5.07384	-2.34308	1.43e-07	4.24e-06													144	59	25	33	11	32
fimE	-3.27994	-1.71367	0.00166	0.0138003	UniProtKB	P0ADH7	fimE	acts_upstream_of_or_within	DNA integration (GO_REF:0000002 [IEA] InterPro:IPR002104, InterPro:IPR013762) (PMID:2874022 [IMP]) (GO_REF:0000043 [IEA] UniProtKB-KW:KW-0229) DNA recombination (GO_REF:0000043 [IEA] UniProtKB-KW:KW-0233) (GO_REF:0000002 [IEA] InterPro:IPR002104, InterPro:IPR013762) (PMID:8101185 [IMP])		DNA binding (GO_REF:0000002 [IEA] InterPro:IPR002104, InterPro:IPR011010, InterPro:IPR013762)	Type 1 fimbriae regulatory protein FimE	fimE|JW4276|b4313	protein	taxon:83333	EcoCyc	9	5	6	2	7	4
flgM	-3.03367	-1.60107	0.0084	0.0483117	UniProtKB	P0AEM4	flgM	acts_upstream_of_or_within	bacterial-type flagellum organization (GO_REF:0000043 [IEA] UniProtKB-KW:KW-1005) negative regulation of proteolysis (PMID:17537210 [IMP]) negative regulation of transcription, DNA-templated (GO_REF:0000002 [IEA] InterPro:IPR007412)		protein binding (PMID:16606699 [IPI] UniProtKB:P0AEM6) (PMID:24561554 [IPI] UniProtKB:P0AEM6) (PMID:19834901 [IPI] UniProtKB:P0AEM6) sigma factor antagonist activity (PMID:17537210 [IMP])	Negative regulator of flagellin synthesis	flgM|JW1058|b1071	protein	taxon:83333	EcoCyc	4	3	4	2	3	3
flgN	-2.72025	-1.44374	0.00369	0.0256779	UniProtKB	P43533	flgN	enables	bacterial-type flagellum assembly (GO_REF:0000002 [IEA] InterPro:IPR007809, InterPro:IPR036679) bacterial-type flagellum organization (GO_REF:0000043 [IEA] UniProtKB-KW:KW-1005)	http://amigo.geneontology.org/amigo/term/GO:0005737	protein binding (PMID:19834901 [IPI] UniProtKB:P33235) (PMID:16606699 [IPI] UniProtKB:P33235) (PMID:24561554 [IPI] UniProtKB:P33235)	Flagella synthesis protein FlgN	flgN|JW1057|b1070	protein	taxon:83333	IntAct	5	7	10	5	12	3
fliR	-3.45973	-1.79066	0.0052	0.0331805	UniProtKB	P33135	fliR	involved_in	bacterial-type flagellum assembly (GO_REF:0000002 [IEA] InterPro:IPR006303) bacterial-type flagellum-dependent cell motility (PMID:31337100 [NAS]) chemotaxis (PMID:31337100 [NAS]) protein secretion by the type III secretion system (PMID:31337100 [NAS]) protein targeting (GO_REF:0000002 [IEA] InterPro:IPR002010)	0120102 bacterial-type flagellum (PMID:31337100 [NAS]) (GO_REF:0000043 [IEA] UniProtKB-KW:KW-0975) bacterial-type flagellum basal body (GO_REF:0000044 [IEA] UniProtKB-SubCell:SL-0142) membrane (GO_REF:0000002 [IEA] InterPro:IPR002010, InterPro:IPR006303) (GO_REF:0000043 [IEA] UniProtKB-KW:KW-0472) plasma membrane (PMID:21873635 [IBA] PANTHER:PTN001247730, UniProtKB:P33135) (GO_REF:0000044 [IEA] U…		Flagellar biosynthetic protein FliR	fliR|flaP|JW1934|b1950	protein	taxon:83333	InterPro	9	5	2	1	4	4
focA	4.2773	2.0967	1.64e-06	3.56e-05	UniProtKB	P0AC23	focA	enables	formate transport (GO_REF:0000002 [IEA] InterPro:IPR023999) (PMID:21873635 [IBA] PANTHER:PTN000775620, UniProtKB:P0AC23) (PMID:20041954 [IMP]) (PMID:8022272 [IMP]) mixed acid fermentation (PMID:8022272 [IMP]) response to acidic pH (PMID:27735784 [TAS]) transmembrane transport (GO_REF:0000002 [IEA] InterPro:IPR000292)	membrane (GO_REF:0000043 [IEA] UniProtKB-KW:KW-0472) (GO_REF:0000002 [IEA] InterPro:IPR000292, InterPro:IPR023999) plasma membrane (PMID:17309111 [IDA]) (PMID:20041954 [IDA]) (GO_REF:0000044 [IEA] UniProtKB-SubCell:SL-0037) (GO_REF:0000043 [IEA] UniProtKB-KW:KW-0997) (PMID:15919996 [IDA]) (GO_REF:0000043 [IEA] UniProtKB-KW:KW-1003) (PMID:8022272 [ISM])	formate transmembrane transporter activity (GO_REF:0000002 [IEA] InterPro:IPR023999) (PMID:8022272 [IMP]) (PMID:20041954 [IMP]) (PMID:21873635 [IBA] PANTHER:PTN000775620, UniProtKB:P0AC23) identical protein binding (PMID:20041954 [IDA]) protein binding (PMID:24887098 [IPI] UniProtKB:P09373) (PMID:28955877 [IPI] UniProtKB:P42632) transmembrane transporter activity (GO_REF:0000002 [IEA] InterPro:IP…	Formate channel FocA	focA|ycaE|JW0887|b0904	protein	taxon:83333	EcoCyc	58	51	64	653	298	796
focB	-2.12147	-1.08506	0.010418	0.0569478	UniProtKB	P77733	focB	acts_upstream_of_or_within	formate transport (PMID:21873635 [IBA] PANTHER:PTN000775620, UniProtKB:P0AC23) mixed acid fermentation (PMID:30247527 [IMP]) transmembrane transport (GO_REF:0000002 [IEA] InterPro:IPR000292)	membrane (GO_REF:0000043 [IEA] UniProtKB-KW:KW-0472) (GO_REF:0000002 [IEA] InterPro:IPR000292) plasma membrane (GO_REF:0000044 [IEA] UniProtKB-SubCell:SL-0037) (PMID:9387241 [ISM]) (GO_REF:0000043 [IEA] UniProtKB-KW:KW-0997) (PMID:15919996 [IDA]) (GO_REF:0000043 [IEA] UniProtKB-KW:KW-1003)	formate transmembrane transporter activity (PMID:21873635 [IBA] PANTHER:PTN000775620, UniProtKB:P0AC23) transmembrane transporter activity (GO_REF:0000002 [IEA] InterPro:IPR000292)	Formate channel FocB	focB|JW2477|b2492	protein	taxon:83333	EcoCyc	13	11	20	10	22	18
folK	-3.38956	-1.7611	1.68e-05	0.000281	UniProtKB	P26281	folK	enables	folic acid biosynthetic process (GO_REF:0000043 [IEA] UniProtKB-KW:KW-0289) folic acid-containing compound biosynthetic process (GO_REF:0000002 [IEA] InterPro:IPR000550) phosphorylation (GO_REF:0000043 [IEA] UniProtKB-KW:KW-0418) tetrahydrofolate biosynthetic process (GO_REF:0000041 [IEA] UniPathway:UPA00077)		2-amino-4-hydroxy-6-hydroxymethyldihydropteridine diphosphokinase activity (PMID:1325970 [IDA]) (GO_REF:0000003 [IEA] EC:2.7.6.3) (GO_REF:0000002 [IEA] InterPro:IPR000550) (GO_REF:0000116 [IEA] RHEA:11412) (PMID:1657875 [IDA]) ATP binding (GO_REF:0000043 [IEA] UniProtKB-KW:KW-0067) kinase activity (GO_REF:0000043 [IEA] UniProtKB-KW:KW-0418) magnesium ion binding (PMID:10825540 [IDA]) nucleotide b…	2-amino-4-hydroxy-6-hydroxymethyldihydropteridine pyrophosphokinase	folK|JW0138|b0142	protein	taxon:83333	UniProt	32	17	46	23	25	18
frdA	2.7179	1.44249	0.000263	0.00299	UniProtKB	P00363	frdA	acts_upstream_of_or_within	anaerobic respiration (GO_REF:0000002 [IEA] InterPro:IPR005884) (PMID:21873635 [IBA] PANTHER:PTN000180228, UniProtKB:P00363) (PMID:14109218 [IMP]) bacterial-type flagellum assembly (PMID:18337747 [IMP]) cellular response to DNA damage stimulus (PMID:11967071 [IEP]) electron transport chain (GO_REF:0000002 [IEA] InterPro:IPR014006) fermentation (PMID:21873635 [IBA] PANTHER:PTN001360427, UniProtKB:…	cytosol (PMID:6754697 [IDA]) (PMID:10373108 [IDA]) membrane (PMID:16858726 [HDA]) (GO_REF:0000043 [IEA] UniProtKB-KW:KW-0472) plasma membrane (GO_REF:0000044 [IEA] UniProtKB-SubCell:SL-0037) (PMID:21873635 [IBA] PANTHER:PTN000180228, UniProtKB:P0AC41, UniProtKB:P00363) (GO_REF:0000043 [IEA] UniProtKB-KW:KW-0997) (GO_REF:0000043 [IEA] UniProtKB-KW:KW-1003) plasma membrane fumarate reductase comple…	0102040 FAD binding (PMID:7037404 [ISM]) (PMID:381310 [IDA]) electron carrier activity (PMID:11551223 [IDA]) (PMID:21873635 [IBA] PANTHER:PTN000180228, UniProtKB:P00363, UniProtKB:P0AC41) (PMID:8499449 [IDA]) flavin adenine dinucleotide binding (GO_REF:0000002 [IEA] InterPro:IPR014006) (PMID:21873635 [IBA] PANTHER:PTN000180228, UniProtKB:P0AC41, UniProtKB:P00363, SGD:S000001631) nucleotide bindin…	Fumarate reductase flavoprotein subunit	frdA|JW4115|b4154	protein	taxon:83333	EcoCyc	153	79	114	364	1311	428
frdB	2.73511	1.4516	0.0017	0.0140901	UniProtKB	P0AC47	frdB	acts_upstream_of_or_within	anaerobic respiration (PMID:14109218 [IMP]) (PMID:21873635 [IBA] PANTHER:PTN000938237, UniProtKB:P0AC47) bacterial-type flagellum assembly (PMID:18337747 [IMP]) electron transport chain (GO_REF:0000108 [IEA] GO:0009055) fermentation (PMID:14109218 [IMP]) tricarboxylic acid cycle (GO_REF:0000043 [IEA] UniProtKB-KW:KW-0816) (GO_REF:0000002 [IEA] InterPro:IPR004489)	cytosol (PMID:6754697 [IDA]) (PMID:10373108 [IDA]) membrane (PMID:16858726 [HDA]) (GO_REF:0000043 [IEA] UniProtKB-KW:KW-0472) plasma membrane (GO_REF:0000044 [IEA] UniProtKB-SubCell:SL-0037) (GO_REF:0000043 [IEA] UniProtKB-KW:KW-0997) (GO_REF:0000043 [IEA] UniProtKB-KW:KW-1003) plasma membrane fumarate reductase complex (PMID:21873635 [IBA] PANTHER:PTN000938237, UniProtKB:P0AC47) (PMID:10373108 […	0102040 2 iron, 2 sulfur cluster binding (PMID:10373108 [IDA]) (GO_REF:0000043 [IEA] UniProtKB-KW:KW-0001) (GO_REF:0000002 [IEA] InterPro:IPR006058) 3 iron, 4 sulfur cluster binding (GO_REF:0000043 [IEA] UniProtKB-KW:KW-0003) (PMID:10373108 [IDA]) 4 iron, 4 sulfur cluster binding (PMID:10373108 [IDA]) (GO_REF:0000043 [IEA] UniProtKB-KW:KW-0004) electron carrier activity (PMID:11551223 [IDA]) (GO_…	Fumarate reductase iron-sulfur subunit	frdB|JW4114|b4153	protein	taxon:83333	EcoCyc	35	38	21	94	428	126
frdC	3.47098	1.79534	0.0015	0.0127744	UniProtKB	P0A8Q0	frdC	acts_upstream_of_or_within	anaerobic respiration (PMID:14109218 [IMP]) bacterial-type flagellum assembly (PMID:18337747 [IMP]) fermentation (PMID:14109218 [IMP])	membrane (GO_REF:0000002 [IEA] InterPro:IPR003510, InterPro:IPR034804) (GO_REF:0000043 [IEA] UniProtKB-KW:KW-0472) plasma membrane (PMID:17309111 [IDA]) (GO_REF:0000044 [IEA] UniProtKB-SubCell:SL-0037) (GO_REF:0000104 [IEA] UniRule:UR000065683) (GO_REF:0000043 [IEA] UniProtKB-KW:KW-0997) (PMID:15919996 [IDA]) (GO_REF:0000043 [IEA] UniProtKB-KW:KW-1003) plasma membrane fumarate reductase complex (…	0102040 succinate dehydrogenase activity (GO_REF:0000104 [IEA] UniRule:UR000065683)	Fumarate reductase subunit C	frdC|JW4113|b4152	protein	taxon:83333	EcoCyc	15	6	9	28	157	38
frdD	2.95792	1.56458	0.00578	0.0358542	UniProtKB	P0A8Q3	frdD	acts_upstream_of_or_within	anaerobic respiration (PMID:14109218 [IMP]) bacterial-type flagellum assembly (PMID:18337747 [IMP]) fermentation (PMID:14109218 [IMP]) fumarate metabolic process (GO_REF:0000002 [IEA] InterPro:IPR003418)	membrane (GO_REF:0000043 [IEA] UniProtKB-KW:KW-0472) (GO_REF:0000002 [IEA] InterPro:IPR003418, InterPro:IPR034804) plasma membrane (PMID:17309111 [IDA]) (PMID:10373108 [IDA]) (GO_REF:0000104 [IEA] UniRule:UR000065693) (GO_REF:0000043 [IEA] UniProtKB-KW:KW-0997) (GO_REF:0000044 [IEA] UniProtKB-SubCell:SL-0037) (PMID:15919996 [IDA]) (GO_REF:0000043 [IEA] UniProtKB-KW:KW-1003) plasma membrane fumara…	0102040 succinate dehydrogenase activity (GO_REF:0000104 [IEA] UniRule:UR000065693)	Fumarate reductase subunit D	frdD|JW4112|b4151	protein	taxon:83333	EcoCyc	20	9	9	27	170	39
frmR	-2.246	-1.16736	0.00187	0.0151469	UniProtKB	P0AAP3	frmR	acts_upstream_of_or_within	negative regulation of transcription, DNA-templated (GO_REF:0000117 [IEA] ARBA:ARBA00029084) (PMID:15466022 [IMP]) regulation of transcription, DNA-templated (GO_REF:0000002 [IEA] InterPro:IPR003735)	http://amigo.geneontology.org/amigo/term/GO:0005737	DNA binding (GO_REF:0000002 [IEA] InterPro:IPR003735) (GO_REF:0000043 [IEA] UniProtKB-KW:KW-0238) metal ion binding (GO_REF:0000002 [IEA] InterPro:IPR003735)	Transcriptional repressor FrmR	frmR|yaiN|JW0348|b0357	protein	taxon:83333	EcoCyc	23	13	20	15	23	18
fruA	3.14176	1.65157	2.18e-07	6.1e-06	UniProtKB	P20966	fruA	acts_upstream_of_or_within	carbohydrate transport (GO_REF:0000043 [IEA] UniProtKB-KW:KW-0762) fructose transport (GO_REF:0000108 [IEA] GO:0022877) hydrogen ion transmembrane transport (GO_REF:0000108 [IEA] GO:0005351) phosphoenolpyruvate-dependent sugar phosphotransferase system (PMID:8626640 [IMP]) (PMID:8626640 [IDA]) (GO_REF:0000002 [IEA] InterPro:IPR003352, InterPro:IPR003353, InterPro:IPR003501, InterPro:IPR006327, In…	membrane (GO_REF:0000002 [IEA] InterPro:IPR003352, InterPro:IPR006327) (GO_REF:0000043 [IEA] UniProtKB-KW:KW-0472) plasma membrane (PMID:17309111 [IDA]) (GO_REF:0000044 [IEA] UniProtKB-SubCell:SL-0037) (GO_REF:0000117 [IEA] ARBA:ARBA00027801) (PMID:3076173 [RCA]) (GO_REF:0000043 [IEA] UniProtKB-KW:KW-0997) (PMID:21873635 [IBA] PANTHER:PTN002021020, UniProtKB:P32672, UniProtKB:P54745, UniProtKB:P2…	kinase activity (GO_REF:0000043 [IEA] UniProtKB-KW:KW-0418) protein binding (PMID:31751341 [IPI] UniProtKB:P00550, UniProtKB:P09323, UniProtKB:P36672, UniProtKB:P69811, UniProtKB:P69831) protein-N(PI)-phosphohistidine-fructose phosphotransferase system transporter activity (GO_REF:0000002 [IEA] InterPro:IPR003353) protein-N(PI)-phosphohistidine-sugar phosphotransferase activity (GO_REF:0000002 [I…	PTS system fructose-specific EIIB'BC component	fruA|ptsF|JW2154|b2167	protein	taxon:83333	EcoCyc	162	160	193	938	2040	1111
fruB	4.62243	2.20865	1.94e-08	7.25e-07	UniProtKB	P69811	fruB	acts_upstream_of_or_within	carbohydrate transport (GO_REF:0000043 [IEA] UniProtKB-KW:KW-0762) fructose import across plasma membrane (PMID:7006754 [IDA]) phosphoenolpyruvate-dependent sugar phosphotransferase system (PMID:7006754 [IDA]) (PMID:8626640 [IDA]) (GO_REF:0000043 [IEA] UniProtKB-KW:KW-0598) (PMID:21873635 [IBA] PANTHER:PTN001249496, UniProtKB:P00550, UniProtKB:P69811) phosphorylation (GO_REF:0000043 [IEA] UniProt…	cytoplasm (GO_REF:0000044 [IEA] UniProtKB-SubCell:SL-0086) (GO_REF:0000043 [IEA] UniProtKB-KW:KW-0963) plasma membrane (PMID:21873635 [IBA] PANTHER:PTN001249496, UniProtKB:P00550) transmembrane transporter complex (PMID:8626640 [IPI])	kinase activity (GO_REF:0000043 [IEA] UniProtKB-KW:KW-0418) protein binding (PMID:31751341 [IPI] UniProtKB:P00550, UniProtKB:P09323, UniProtKB:P20966) protein-N(PI)-phosphohistidine-fructose phosphotransferase system transporter activity (PMID:7006754 [IDA]) protein-phosphocysteine-sugar phosphotransferase activity (PMID:21873635 [IBA] PANTHER:PTN001249496, UniProtKB:P00550) transferase activity …	Multiphosphoryl transfer protein	fruB|fpr|fruF|JW2156|b2169	protein	taxon:83333	EcoCyc	47	35	63	483	607	513
fruK	4.08191	2.02924	1.16e-07	3.55e-06	UniProtKB	P0AEW9	fruK	acts_upstream_of_or_within	carbohydrate metabolic process (GO_REF:0000002 [IEA] InterPro:IPR017583) carbohydrate phosphorylation (GO_REF:0000108 [IEA] GO:0008662) (GO_REF:0000108 [IEA] GO:0008443) fructose catabolic process (PMID:4579702 [IMP]) phosphorylation (GO_REF:0000043 [IEA] UniProtKB-KW:KW-0418)	cytosol (PMID:21873635 [IBA] PANTHER:PTN001317471, UniProtKB:P06999)	1-phosphofructokinase activity (GO_REF:0000116 [IEA] RHEA:14213) (PMID:10833389 [IDA]) (GO_REF:0000002 [IEA] InterPro:IPR022463) (GO_REF:0000003 [IEA] EC:2.7.1.56) ATP binding (GO_REF:0000043 [IEA] UniProtKB-KW:KW-0067) kinase activity (GO_REF:0000043 [IEA] UniProtKB-KW:KW-0418) nucleotide binding (GO_REF:0000043 [IEA] UniProtKB-KW:KW-0547) phosphofructokinase activity (PMID:21873635 [IBA] PANTHE…	1-phosphofructokinase	fruK|fpk|JW2155|b2168	protein	taxon:83333	EcoCyc	47	63	63	495	792	527
fsa_1	9.01887	3.17295	7.66e-05	0.00106													10	2	5	15	274	11
ftnB	-3.15238	-1.65644	0.000324	0.00358	UniProtKB	P0A9A2	ftnB	enables	intracellular sequestering of iron ion (PMID:21873635 [IBA] PANTHER:PTN000153092, UniProtKB:P0A998)	cytoplasm (GO_REF:0000044 [IEA] UniProtKB-SubCell:SL-0086) (GO_REF:0000043 [IEA] UniProtKB-KW:KW-0963) (PMID:21873635 [IBA] PANTHER:PTN000153092, UniProtKB:P0A998, TAIR:locus:2063104, FB:FBgn0015222, UniProtKB:P02794, FB:FBgn0015221, UniProtKB:P02792, UniProtKB:P0A9A2, UniProtKB:Q8N4E7) cytosol (PMID:17309111 [IDA]) (PMID:21873635 [IBA] PANTHER:PTN000153346, UniProtKB:P0A998, UniProtKB:P0A9A2)	ferric iron binding (GO_REF:0000002 [IEA] InterPro:IPR008331) (PMID:21873635 [IBA] PANTHER:PTN000153092, UniProtKB:P0A998) ferrous iron binding (PMID:21873635 [IBA] PANTHER:PTN000153092, UniProtKB:P02794, FB:FBgn0015221, FB:FBgn0015222) ferroxidase activity (PMID:21873635 [IBA] PANTHER:PTN000153346, UniProtKB:P9WNE5, UniProtKB:P0A998)	Bacterial non-heme ferritin-like protein	ftnB|yecI|JW1890|b1902	protein	taxon:83333	InterPro	40	27	34	8	54	14
ftrA	-4.5678	-2.1915	9.67e-13	8.74e-11													73	58	68	25	46	30
ftsZ	2.73071	1.44927	0.000165	0.00202	UniProtKB	P0A9A6	ftsZ	acts_upstream_of_or_within	FtsZ-dependent cytokinesis (PMID:28419603 [NAS]) (GO_REF:0000104 [IEA] UniRule:UR000100343) barrier septum assembly (PMID:28419603 [NAS]) (GO_REF:0000043 [IEA] UniProtKB-KW:KW-0717) cell cycle (GO_REF:0000043 [IEA] UniProtKB-KW:KW-0131) cell division (PMID:2045370 [IMP]) (PMID:28419603 [NAS]) (PMID:21317324 [IGI] UniProtKB:P0A6H1) (PMID:21873635 [IBA] PANTHER:PTN000768275, UniProtKB:P17865, UniPr…	cell division site (PMID:21873635 [IBA] PANTHER:PTN000768275, UniProtKB:P0A9A6, UniProtKB:P45500) (PMID:9603865 [IDA]) (GO_REF:0000104 [IEA] UniRule:UR000100343) (PMID:28419603 [NAS]) cytoplasm (PMID:21873635 [IBA] PANTHER:PTN000768275, TAIR:locus:2049455, dictyBase:DDB_G0277721, dictyBase:DDB_G0269224, UniProtKB:P0A9A6, TAIR:locus:2161610, TAIR:locus:2083258) (GO_REF:0000044 [IEA] UniProtKB-SubC…	GTP binding (GO_REF:0000002 [IEA] InterPro:IPR000158, InterPro:IPR003008, InterPro:IPR020805, InterPro:IPR045061) (GO_REF:0000043 [IEA] UniProtKB-KW:KW-0342) (GO_REF:0000104 [IEA] UniRule:UR000100343) (PMID:1528267 [IDA]) (PMID:1528268 [IDA]) (PMID:21873635 [IBA] PANTHER:PTN000768275, UniProtKB:P0A9A6) GTPase activity (PMID:1528267 [IDA]) (PMID:1528268 [IDA]) (GO_REF:0000002 [IEA] InterPro:IPR000…	Cell division protein FtsZ	ftsZ|sfiB|sulB|JW0093|b0095	protein	taxon:83333	EcoliWiki	426	275	390	2187	1906	2627
gadA	2.10042	1.07068	0.00799	0.0466878	UniProtKB	P69908	gadA	acts_upstream_of_or_within	carboxylic acid metabolic process (GO_REF:0000002 [IEA] InterPro:IPR002129) glutamate catabolic process (PMID:21873635 [IBA] PANTHER:PTN000243073, SGD:S000004862) glutamate metabolic process (GO_REF:0000002 [IEA] InterPro:IPR010107) intracellular pH elevation (PMID:10348866 [IMP])	cytosol (PMID:16858726 [HDA]) (PMID:21873635 [IBA] PANTHER:PTN000243073, dictyBase:DDB_G0288715, dictyBase:DDB_G0280199) membrane (PMID:16858726 [HDA])	carbon-carbon lyase activity (GO_REF:0000002 [IEA] InterPro:IPR002129) carboxy-lyase activity (GO_REF:0000043 [IEA] UniProtKB-KW:KW-0210) (GO_REF:0000002 [IEA] InterPro:IPR021115) (GO_REF:0000117 [IEA] ARBA:ARBA00026976) catalytic activity (GO_REF:0000002 [IEA] InterPro:IPR015421) glutamate decarboxylase activity (GO_REF:0000002 [IEA] InterPro:IPR010107) (PMID:8954890 [IDA]) (GO_REF:0000003 [IEA]…	Glutamate decarboxylase alpha	gadA|gadS|JW3485|b3517	protein	taxon:83333	EcoCyc	1494	669	724	2408	7315	2703
galE	1.79976	0.847805	0.00336	0.0237039	UniProtKB	P09147	galE	acts_upstream_of_or_within	carbohydrate metabolic process (PMID:7025059 [IMP]) (GO_REF:0000043 [IEA] UniProtKB-KW:KW-0119) colanic acid biosynthetic process (PMID:14060648 [IMP]) (PMID:14124321 [IEP]) galactose catabolic process via UDP-galactose (PMID:21873635 [IBA] PANTHER:PTN000041817, SGD:S000000223, MGI:MGI:1921496, UniProtKB:P09147) (PMID:13914787 [IMP]) galactose metabolic process (PMID:1821806 [IDA]) (PMID:7025059 …	cytoplasm (PMID:1821806 [IDA]) cytosol (PMID:16858726 [HDA]) (PMID:15911532 [IDA]) (PMID:18304323 [IDA]) (PMID:21873635 [IBA] PANTHER:PTN000041817, SGD:S000000223, TAIR:locus:2010371, TAIR:locus:2138121, UniProtKB:P09147)	NAD+ binding (PMID:8652544 [IDA]) (PMID:14235524 [IDA]) UDP-glucose 4-epimerase activity (PMID:21873635 [IBA] PANTHER:PTN000041817, FB:FBgn0035147, UniProtKB:C8VAU8, CGD:CAL0000174041, TAIR:locus:2138121, TAIR:locus:2014235, MGI:MGI:1921496, UniProtKB:Q4WX18, WB:WBGene00008132, UniProtKB:Q4WV46, UniProtKB:Q14376, TAIR:locus:2015253, UniProtKB:P09147, TAIR:locus:2123466, SGD:S000000223, PomBase:SP…	UDP-glucose 4-epimerase	galE|galD|JW0742|b0759	protein	taxon:83333	EcoliWiki	38	31	36	106	224	122
galM	2.00162	1.00117	0.00268	0.020077	UniProtKB	P0A9C3	galM	acts_upstream_of_or_within	carbohydrate metabolic process (GO_REF:0000043 [IEA] UniProtKB-KW:KW-0119) (GO_REF:0000002 [IEA] InterPro:IPR008183, InterPro:IPR011013) galactose catabolic process via UDP-galactose (PMID:21873635 [IBA] PANTHER:PTN000009552, UniProtKB:Q96C23, UniProtKB:P0A9C3) (PMID:7966338 [IMP]) galactose metabolic process (GO_REF:0000002 [IEA] InterPro:IPR013458) glucose metabolic process (PMID:21873635 [IBA]…	cytoplasm (PMID:5337146 [IDA]) (GO_REF:0000044 [IEA] UniProtKB-SubCell:SL-0086) (PMID:21873635 [IBA] PANTHER:PTN000009643, UniProtKB:P0A9C3) (GO_REF:0000043 [IEA] UniProtKB-KW:KW-0963)	aldose 1-epimerase activity (PMID:4945113 [IDA]) (GO_REF:0000116 [IEA] RHEA:10264) (PMID:21873635 [IBA] PANTHER:PTN000009552, UniProtKB:P0A9C3, UniProtKB:Q96C23) (GO_REF:0000003 [IEA] EC:5.1.3.3) (GO_REF:0000002 [IEA] InterPro:IPR013458) carbohydrate binding (GO_REF:0000002 [IEA] InterPro:IPR011013, InterPro:IPR014718) catalytic activity (GO_REF:0000002 [IEA] InterPro:IPR011013) isomerase activit…	Aldose 1-epimerase	galM|JW0739|b0756	protein	taxon:83333	EcoCyc	106	62	75	264	474	342
galU	2.12558	1.08786	0.000669	0.00658	UniProtKB	P0AEP3	galU	acts_upstream_of_or_within	UDP-glucose metabolic process (GO_REF:0000002 [IEA] InterPro:IPR005771) (PMID:13979281 [IMP]) (PMID:8169209 [IMP]) biosynthetic process (GO_REF:0000002 [IEA] InterPro:IPR005835) colanic acid biosynthetic process (PMID:1320618 [IMP]) galactose catabolic process via UDP-galactose (PMID:13979281 [IMP]) (PMID:13895791 [IMP]) lipopolysaccharide core region biosynthetic process (PMID:10398745 [IMP]) os…	cytosol (PMID:16858726 [HDA]) (PMID:15911532 [IDA]) (PMID:18304323 [IDA]) macromolecular complex (PMID:17322528 [IDA])	UTP:glucose-1-phosphate uridylyltransferase activity (PMID:7961613 [IDA]) (GO_REF:0000002 [IEA] InterPro:IPR005771) (PMID:4284510 [IDA]) (GO_REF:0000003 [IEA] EC:2.7.7.9) (GO_REF:0000116 [IEA] RHEA:19889) identical protein binding (PMID:7961613 [IDA]) magnesium ion binding (PMID:4284510 [IDA]) nucleotidyltransferase activity (GO_REF:0000002 [IEA] InterPro:IPR005835) (GO_REF:0000043 [IEA] UniProtK…	UTP--glucose-1-phosphate uridylyltransferase	galU|ychD|JW1224|b1236	protein	taxon:83333	EcoCyc	151	106	117	599	531	654
gapA	5.2819	2.40106	1.59e-09	7.64e-08	UniProtKB	P0A9B2	gapA	acts_upstream_of_or_within	glucose metabolic process (GO_REF:0000002 [IEA] InterPro:IPR006424) glycolytic process (GO_REF:0000041 [IEA] UniPathway:UPA00109) (GO_REF:0000043 [IEA] UniProtKB-KW:KW-0324) (PMID:9260967 [IMP])	cytoplasm (GO_REF:0000044 [IEA] UniProtKB-SubCell:SL-0086) (GO_REF:0000043 [IEA] UniProtKB-KW:KW-0963) cytosol (PMID:16858726 [HDA]) (PMID:17309111 [IDA]) (PMID:15911532 [IDA]) (PMID:18304323 [IDA]) membrane (PMID:16858726 [HDA])	NAD binding (PMID:19542219 [IDA]) (GO_REF:0000002 [IEA] InterPro:IPR006424, InterPro:IPR020828) (PMID:10190977 [IPI] UniProtKB:P0A9B2) NADP binding (GO_REF:0000002 [IEA] InterPro:IPR006424) glyceraldehyde-3-phosphate dehydrogenase (NAD+) (phosphorylating) activity (GO_REF:0000116 [IEA] RHEA:10300) (GO_REF:0000003 [IEA] EC:1.2.1.12) (PMID:10190977 [IDA]) (PMID:2659073 [IDA]) identical protein bind…	Glyceraldehyde-3-phosphate dehydrogenase A	gapA|JW1768|b1779	protein	taxon:83333	EcoCyc	1369	864	999	13921	6759	16157
gatZ	-3.04039	-1.60425	0.00242	0.0185441	UniProtKB	P0C8J8	gatZ	enables	D-tagatose 6-phosphate catabolic process (PMID:11976750 [NAS]) (GO_REF:0000041 [IEA] UniPathway:UPA00704) carbohydrate metabolic process (GO_REF:0000002 [IEA] InterPro:IPR012062) galactitol catabolic process (GO_REF:0000104 [IEA] UniRule:UR000101721) galactitol metabolic process (GO_REF:0000002 [IEA] InterPro:IPR023436) (GO_REF:0000043 [IEA] UniProtKB-KW:KW-0298) phosphoenolpyruvate-dependent sug…	catalytic complex (PMID:11976750 [NAS])	enzyme activator activity (PMID:11976750 [IMP])	D-tagatose-1,6-bisphosphate aldolase subunit GatZ	gatZ|JW2082|b2095	protein	taxon:83333	EcoCyc	11	7	4	3	7	5
gcd	1.87334	0.905612	0.00858	0.0490606	UniProtKB	P15877	gcd	enables		membrane (GO_REF:0000002 [IEA] InterPro:IPR017511) (GO_REF:0000043 [IEA] UniProtKB-KW:KW-0472) (PMID:8509415 [IDA]) outer membrane-bounded periplasmic space (GO_REF:0000002 [IEA] InterPro:IPR001479) plasma membrane (GO_REF:0000044 [IEA] UniProtKB-SubCell:SL-0037) (GO_REF:0000043 [IEA] UniProtKB-KW:KW-0997) (GO_REF:0000043 [IEA] UniProtKB-KW:KW-1003)	magnesium ion binding (PMID:12686133 [IDA]) oxidoreductase activity (GO_REF:0000043 [IEA] UniProtKB-KW:KW-0560) oxidoreductase activity, acting on CH-OH group of donors (GO_REF:0000002 [IEA] InterPro:IPR017511) protein binding (PMID:15690043 [IPI] UniProtKB:Q46925) (PMID:15690043 [IPI] UniProtKB:P0AFQ7) pyrroloquinoline quinone binding (PMID:9705344 [IDA]) quinone binding (GO_REF:0000002 [IEA] In…	Quinoprotein glucose dehydrogenase	gcd|JW0120|b0124	protein	taxon:83333	EcoCyc	166	163	233	928	455	1198
gcvH	1.97309	0.98046	0.00916	0.051358	UniProtKB	P0A6T9	gcvH	involved_in	glycine decarboxylation via glycine cleavage system (GO_REF:0000002 [IEA] InterPro:IPR002930, InterPro:IPR017453) (GO_REF:0000104 [IEA] UniRule:UR000083076) (PMID:8375392 [NAS]) (PMID:21873635 [IBA] PANTHER:PTN000196817, dictyBase:DDB_G0287773, RGD:619946) one-carbon metabolic process (PMID:8375392 [NAS]) protein lipoylation (PMID:21873635 [IBA] PANTHER:PTN000196817, SGD:S000000042, UniProtKB:P11…	cytoplasm (PMID:15642479 [IDA]) (PMID:21873635 [IBA] PANTHER:PTN000196817, UniProtKB:P0A6T9, SGD:S000000042, UniProtKB:P11183, dictyBase:DDB_G0287773, UniProtKB:Q8II35, UniProtKB:P20821) cytosol (PMID:18304323 [IDA]) (PMID:21873635 [IBA] PANTHER:PTN000196915, UniProtKB:P0A6T9) glycine cleavage complex (PMID:8375392 [NAS]) (GO_REF:0000002 [IEA] InterPro:IPR002930, InterPro:IPR017453)		Glycine cleavage system H protein	gcvH|JW2872|b2904	protein	taxon:83333	ComplexPortal	98	56	92	413	216	435
gcvT	1.80373	0.850984	0.00892	0.0504492	UniProtKB	P27248	gcvT	enables	glycine catabolic process (GO_REF:0000002 [IEA] InterPro:IPR006223, InterPro:IPR022903) glycine decarboxylation via glycine cleavage system (GO_REF:0000104 [IEA] UniRule:UR000034448) (PMID:8375392 [NAS]) one-carbon metabolic process (PMID:8375392 [NAS])	cytosol (PMID:15911532 [IDA]) (PMID:21873635 [IBA] PANTHER:PTN000354130, UniProtKB:P27248) (PMID:18304323 [IDA]) glycine cleavage complex (PMID:8375392 [NAS])	aminomethyltransferase activity (GO_REF:0000002 [IEA] InterPro:IPR006223, InterPro:IPR022903) (PMID:8375392 [IDA]) (GO_REF:0000003 [IEA] EC:2.1.2.10) (GO_REF:0000116 [IEA] RHEA:16945) (GO_REF:0000104 [IEA] UniRule:UR000034448) transaminase activity (GO_REF:0000043 [IEA] UniProtKB-KW:KW-0032) transferase activity (GO_REF:0000043 [IEA] UniProtKB-KW:KW-0808)	Aminomethyltransferase	gcvT|JW2873|b2905	protein	taxon:83333	InterPro	335	153	285	1069	600	1262
ghrA	2.12991	1.09079	2.56e-05	0.00041	UniProtKB	P75913	ghrA	enables		cytoplasm (GO_REF:0000117 [IEA] ARBA:ARBA00026971) (GO_REF:0000044 [IEA] UniProtKB-SubCell:SL-0086) (GO_REF:0000043 [IEA] UniProtKB-KW:KW-0963) cytosol (PMID:21873635 [IBA] PANTHER:PTN000107947, UniProtKB:P37666, UniProtKB:P75913) (PMID:18304323 [IDA])	NAD binding (GO_REF:0000002 [IEA] InterPro:IPR006140) glycerate dehydrogenase activity (GO_REF:0000116 [IEA] RHEA:17905) glyoxylate reductase (NADP) activity (GO_REF:0000104 [IEA] UniRule:UR000083315) (GO_REF:0000003 [IEA] EC:1.1.1.79) (PMID:11237876 [IDA]) (GO_REF:0000002 [IEA] InterPro:IPR023514) (PMID:21873635 [IBA] PANTHER:PTN000107947, RGD:1308851, TAIR:locus:2034665, UniProtKB:Q9UBQ7, UniPr…	Glyoxylate/hydroxypyruvate reductase A	ghrA|ycdW|JW5146|b1033	protein	taxon:83333	RHEA	39	27	35	157	161	176
gldA	3.45318	1.78793	6.89e-08	2.16e-06	UniProtKB	P0A9S5	gldA	acts_upstream_of_or_within	anaerobic glycerol catabolic process (PMID:18632294 [IMP]) (GO_REF:0000041 [IEA] UniPathway:UPA00617) glycerol metabolic process (GO_REF:0000043 [IEA] UniProtKB-KW:KW-0319) methylglyoxal catabolic process (PMID:18632294 [IMP]) protein homotetramerization (PMID:30839292 [IDA])	cytosol (PMID:21873635 [IBA] PANTHER:PTN000161171, UniProtKB:P0A9S5) (PMID:15911532 [IDA]) macromolecular complex (PMID:30839292 [IDA])	(R)-aminopropanol dehydrogenase activity (PMID:359547 [IDA]) (GO_REF:0000116 [IEA] RHEA:16517) glycerol dehydrogenase [NAD+] activity (GO_REF:0000116 [IEA] RHEA:13769) (PMID:8132480 [IDA]) (GO_REF:0000003 [IEA] EC:1.1.1.6) (PMID:40950 [IDA]) identical protein binding (PMID:6365902 [IDA]) metal ion binding (GO_REF:0000043 [IEA] UniProtKB-KW:KW-0479) (GO_REF:0000002 [IEA] InterPro:IPR001670, InterP…	Glycerol dehydrogenase	gldA|JW5556|b3945	protein	taxon:83333	EcoCyc	37	19	22	121	325	137
glgS	3.10142	1.63293	0.00517	0.0331079	UniProtKB	P26649	glgS	acts_upstream_of_or_within	negative regulation of bacterial-type flagellum-dependent cell motility (PMID:23537328 [IMP]) (GO_REF:0000104 [IEA] UniRule:UR000001305) negative regulation of single-species biofilm formation (GO_REF:0000104 [IEA] UniRule:UR000001305) negative regulation of single-species biofilm formation on inanimate substrate (PMID:23537328 [IMP])			Surface composition regulator	glgS|scoR|JW3021|b3049	protein	taxon:83333	EcoCyc	17	6	24	38	272	42
glmL	-3.28583	-1.71626	0.00086	0.00805													14	6	6	1	9	6
glmU	2.27301	1.1846	0.00266	0.0200196	UniProtKB	P0ACC7	glmU	acts_upstream_of_or_within	UDP-N-acetylglucosamine biosynthetic process (GO_REF:0000041 [IEA] UniPathway:UPA00113) (GO_REF:0000002 [IEA] InterPro:IPR005882, InterPro:IPR038009) (PMID:8407787 [IMP]) cell morphogenesis (GO_REF:0000002 [IEA] InterPro:IPR005882) (GO_REF:0000104 [IEA] UniRule:UR000081051) cell wall organization (GO_REF:0000043 [IEA] UniProtKB-KW:KW-0961) lipid A biosynthetic process (GO_REF:0000041 [IEA] UniPat…	cytoplasm (GO_REF:0000104 [IEA] UniRule:UR000081051) (GO_REF:0000044 [IEA] UniProtKB-SubCell:SL-0086) (GO_REF:0000002 [IEA] InterPro:IPR005882) (GO_REF:0000043 [IEA] UniProtKB-KW:KW-0963) cytosol (PMID:15911532 [IDA]) (PMID:18304323 [IDA])	UDP-N-acetylglucosamine diphosphorylase activity (GO_REF:0000116 [IEA] RHEA:13509) (GO_REF:0000104 [IEA] UniRule:UR000081051) (GO_REF:0000003 [IEA] EC:2.7.7.23) (GO_REF:0000002 [IEA] InterPro:IPR005882, InterPro:IPR038009) (PMID:8555230 [IDA]) catalytic activity (GO_REF:0000043 [IEA] UniProtKB-KW:KW-0511) glucosamine-1-phosphate N-acetyltransferase activity (PMID:8083170 [IDA]) (GO_REF:0000002 [I…	Bifunctional protein GlmU	glmU|yieA|JW3708|b3730	protein	taxon:83333	EcoCyc	429	247	330	1582	1641	1801
glnA	5.90475	2.56188	1.64e-07	4.76e-06	UniProtKB	P0A9C5	glnA	acts_upstream_of_or_within	ammonia assimilation cycle (PMID:6102984 [IDA]) glutamine biosynthetic process (PMID:21873635 [IBA] PANTHER:PTN000464923, UniProtKB:P9WN39, UniProtKB:P0A1P6) (GO_REF:0000002 [IEA] InterPro:IPR008147, InterPro:IPR036651) nitrogen compound metabolic process (GO_REF:0000002 [IEA] InterPro:IPR008146, InterPro:IPR008147, InterPro:IPR036651) nitrogen utilization (PMID:6102984 [IDA]) (PMID:21873635 [IBA…	cytoplasm (GO_REF:0000044 [IEA] UniProtKB-SubCell:SL-0086) (GO_REF:0000043 [IEA] UniProtKB-KW:KW-0963) (PMID:21873635 [IBA] PANTHER:PTN000464923, UniProtKB:P0A9C5) cytosol (PMID:16858726 [HDA]) (PMID:15911532 [IDA]) (PMID:18304323 [IDA]) membrane (PMID:16858726 [HDA]) (PMID:21873635 [IBA] PANTHER:PTN000464923, MGI:MGI:2672844)	ATP binding (GO_REF:0000043 [IEA] UniProtKB-KW:KW-0067) catalytic activity (GO_REF:0000002 [IEA] InterPro:IPR014746) glutamate-ammonia ligase activity (GO_REF:0000002 [IEA] InterPro:IPR004809, InterPro:IPR008146, InterPro:IPR008147, InterPro:IPR036651) (PMID:21873635 [IBA] PANTHER:PTN000464923, UniProtKB:P15106, UniProtKB:P0A9C5, UniProtKB:P9WN39, UniProtKB:P0A1P6) (GO_REF:0000116 [IEA] RHEA:1616…	Glutamine synthetase	glnA|JW3841|b3870	protein	taxon:83333	EcoCyc	482	334	466	7158	1346	8317
glnG	12.0839	3.59501	2.61e-13	2.61e-11	UniProtKB	P0AFB8	glnG	enables	nitrogen fixation (GO_REF:0000043 [IEA] UniProtKB-KW:KW-0535) phosphorelay signal transduction system (GO_REF:0000043 [IEA] UniProtKB-KW:KW-0902) (GO_REF:0000002 [IEA] InterPro:IPR001789, InterPro:IPR010114) regulation of nitrogen utilization (GO_REF:0000002 [IEA] InterPro:IPR010114) regulation of transcription, DNA-templated (GO_REF:0000002 [IEA] InterPro:IPR002078)	cytoplasm (GO_REF:0000044 [IEA] UniProtKB-SubCell:SL-0086) (GO_REF:0000043 [IEA] UniProtKB-KW:KW-0963) cytosol (PMID:17309111 [IDA])	ATP binding (GO_REF:0000002 [IEA] InterPro:IPR002078, InterPro:IPR010114) (GO_REF:0000043 [IEA] UniProtKB-KW:KW-0067) DNA binding (GO_REF:0000043 [IEA] UniProtKB-KW:KW-0238) (GO_REF:0000002 [IEA] InterPro:IPR010114) nucleotide binding (GO_REF:0000043 [IEA] UniProtKB-KW:KW-0547) phosphorelay response regulator activity (GO_REF:0000002 [IEA] InterPro:IPR010114) protein binding (PMID:24561554 [IPI] …	DNA-binding transcriptional regulator NtrC	glnG|glnT|ntrC|JW3839|b3868	protein	taxon:83333	InterPro	57	14	20	744	192	888
glnH	2.67314	1.41854	0.000252	0.00289	UniProtKB	P0AEQ3	glnH	enables	L-glutamine import into cell (PMID:30239791 [NAS]) amino acid transport (GO_REF:0000043 [IEA] UniProtKB-KW:KW-0029) ion transmembrane transport (GO_REF:0000108 [IEA] GO:0015276)	ATP-binding cassette (ABC) transporter complex, substrate-binding subunit-containing (PMID:30239791 [NAS]) membrane (GO_REF:0000002 [IEA] InterPro:IPR001320) outer membrane-bounded periplasmic space (PMID:3027504 [IDA]) (GO_REF:0000117 [IEA] ARBA:ARBA00026684) (PMID:24140104 [IDA]) (PMID:15911532 [IDA]) periplasmic space (GO_REF:0000043 [IEA] UniProtKB-KW:KW-0574) (GO_REF:0000044 [IEA] UniProtKB-…	glutamine binding (PMID:2693744 [IDA]) ligand-gated ion channel activity (GO_REF:0000002 [IEA] InterPro:IPR001320)	Glutamine-binding periplasmic protein	glnH|JW0796|b0811	protein	taxon:83333	InterPro	208	129	128	978	465	1187
glnK	7.50107	2.9071	5.73e-06	0.000111	UniProtKB	P0AC55	glnK	acts_upstream_of_or_within	positive regulation of nitrogen utilization (PMID:12366843 [IMP]) regulation of nitrogen utilization (PMID:21873635 [IBA] PANTHER:PTN004739388, UniProtKB:P0A9Z1, UniProtKB:P0AC55) (GO_REF:0000002 [IEA] InterPro:IPR002187, InterPro:IPR002332, InterPro:IPR017918)	cytoplasm (GO_REF:0000044 [IEA] UniProtKB-SubCell:SL-0086) (GO_REF:0000043 [IEA] UniProtKB-KW:KW-0963) cytosol (PMID:21873635 [IBA] PANTHER:PTN004739388, UniProtKB:P0A9Z1) membrane (GO_REF:0000043 [IEA] UniProtKB-KW:KW-0472) plasma membrane (GO_REF:0000044 [IEA] UniProtKB-SubCell:SL-0037) (GO_REF:0000043 [IEA] UniProtKB-KW:KW-0997) (GO_REF:0000043 [IEA] UniProtKB-KW:KW-1003)	ATP binding (GO_REF:0000043 [IEA] UniProtKB-KW:KW-0067) (PMID:21873635 [IBA] PANTHER:PTN004739388, UniProtKB:P0A9Z1, UniProtKB:P9WN31, TAIR:locus:2141355) enzyme regulator activity (GO_REF:0000002 [IEA] InterPro:IPR002187, InterPro:IPR002332, InterPro:IPR017918) (PMID:21873635 [IBA] PANTHER:PTN004739388, UniProtKB:P0A9Z1, TAIR:locus:2141355) identical protein binding (PMID:15150219 [IPI] UniProtK…	Nitrogen regulatory protein GlnK	glnK|ybaI|JW0440|b0450	protein	taxon:83333	EcoCyc	3	1	5	77	14	62
glnL	8.27447	3.04867	1.59e-10	9.68e-09	UniProtKB	P0AFB5	glnL	acts_upstream_of_or_within	nitrogen fixation (GO_REF:0000043 [IEA] UniProtKB-KW:KW-0535) peptidyl-histidine autophosphorylation (PMID:2848245 [IDA]) peptidyl-histidine phosphorylation (GO_REF:0000108 [IEA] GO:0004673) phosphorelay signal transduction system (GO_REF:0000043 [IEA] UniProtKB-KW:KW-0902) phosphorylation (GO_REF:0000043 [IEA] UniProtKB-KW:KW-0418) (GO_REF:0000002 [IEA] InterPro:IPR004358) protein autophosphoryl…	http://amigo.geneontology.org/amigo/term/GO:0005737	ATP binding (GO_REF:0000043 [IEA] UniProtKB-KW:KW-0067) hydrolase activity (GO_REF:0000043 [IEA] UniProtKB-KW:KW-0378) identical protein binding (PMID:24561554 [IPI] UniProtKB:P0AFB5) (PMID:12838411 [IPI] UniProtKB:P0AFB5) (PMID:15150219 [IPI] UniProtKB:P0AFB5) kinase activity (GO_REF:0000043 [IEA] UniProtKB-KW:KW-0418) nucleotide binding (GO_REF:0000043 [IEA] UniProtKB-KW:KW-0547) phosphoprotein…	Sensory histidine kinase/phosphatase NtrB	glnL|glnR|ntrB|JW3840|b3869	protein	taxon:83333	EcoCyc	46	21	29	642	145	798
glnP	2.68298	1.42384	0.00179	0.0146736	UniProtKB	P0AEQ6	glnP	enables	L-glutamine import into cell (PMID:30239791 [NAS]) amino acid transport (PMID:21873635 [IBA] PANTHER:PTN000770159, UniProtKB:Q9I403, UniProtKB:P0AFT2, UniProtKB:Q9I404, UniProtKB:Q9I487) (GO_REF:0000043 [IEA] UniProtKB-KW:KW-0029) nitrogen compound transport (GO_REF:0000002 [IEA] InterPro:IPR010065) transmembrane transport (GO_REF:0000002 [IEA] InterPro:IPR000515, InterPro:IPR043429)	ATP-binding cassette (ABC) transporter complex (GO_REF:0000002 [IEA] InterPro:IPR010065) ATP-binding cassette (ABC) transporter complex, substrate-binding subunit-containing (PMID:30239791 [NAS]) membrane (GO_REF:0000002 [IEA] InterPro:IPR000515, InterPro:IPR010065, InterPro:IPR043429) (GO_REF:0000043 [IEA] UniProtKB-KW:KW-0472) plasma membrane (PMID:17309111 [IDA]) (GO_REF:0000044 [IEA] UniProtK…	transmembrane transporter activity (GO_REF:0000002 [IEA] InterPro:IPR010065)	Glutamine transport system permease protein GlnP	glnP|JW0795|b0810	protein	taxon:83333	InterPro	134	68	68	576	188	671
glnQ	4.71818	2.23823	4.94e-07	1.26e-05	UniProtKB	P10346	glnQ	enables	L-glutamine import into cell (PMID:30239791 [NAS]) amino acid transmembrane transport (GO_REF:0000002 [IEA] InterPro:IPR030679) amino acid transport (GO_REF:0000043 [IEA] UniProtKB-KW:KW-0029)	ATP-binding cassette (ABC) transporter complex, substrate-binding subunit-containing (PMID:30239791 [NAS]) membrane (GO_REF:0000043 [IEA] UniProtKB-KW:KW-0472) plasma membrane (PMID:16079137 [IDA]) (GO_REF:0000044 [IEA] UniProtKB-SubCell:SL-0037) (GO_REF:0000043 [IEA] UniProtKB-KW:KW-0997) (GO_REF:0000043 [IEA] UniProtKB-KW:KW-1003)	ATP binding (GO_REF:0000002 [IEA] InterPro:IPR003439, InterPro:IPR017871) (GO_REF:0000043 [IEA] UniProtKB-KW:KW-0067) (PMID:9593292 [ISM]) ATPase activity (GO_REF:0000002 [IEA] InterPro:IPR017871) amino acid-transporting ATPase activity (GO_REF:0000002 [IEA] InterPro:IPR030679) nucleotide binding (GO_REF:0000043 [IEA] UniProtKB-KW:KW-0547)	Glutamine transport ATP-binding protein GlnQ	glnQ|JW0794|b0809	protein	taxon:83333	UniProt	157	78	71	1099	348	1367
gloA	3.02566	1.59725	0.000199	0.00235	UniProtKB	P0AC81	gloA	acts_upstream_of_or_within	methylglyoxal catabolic process to D-lactate via S-lactoyl-glutathione (PMID:9489668 [IMP]) (PMID:21873635 [IBA] PANTHER:PTN000043163, TAIR:locus:2019574, UniProtKB:Q948T6, UniProtKB:P0AC81, TAIR:locus:2008930) response to toxic substance (GO_REF:0000043 [IEA] UniProtKB-KW:KW-0216)	cytoplasm (PMID:21873635 [IBA] PANTHER:PTN000043163, UniProtKB:C6KSP5, UniProtKB:P0AC81, TAIR:locus:2019574, TAIR:locus:2008930) cytosol (PMID:18304323 [IDA])	lactoylglutathione lyase activity (PMID:9628737 [IDA]) (GO_REF:0000116 [IEA] RHEA:19069) (GO_REF:0000003 [IEA] EC:4.4.1.5) (GO_REF:0000002 [IEA] InterPro:IPR004361, InterPro:IPR018146) (PMID:21873635 [IBA] PANTHER:PTN000043163, TAIR:locus:2008930, UniProtKB:Q948T6, TAIR:locus:2019574, UniProtKB:P0AC81) lyase activity (GO_REF:0000043 [IEA] UniProtKB-KW:KW-0456) metal ion binding (GO_REF:0000002 [I…	Lactoylglutathione lyase	gloA|JW1643|b1651	protein	taxon:83333	EcoCyc	35	10	25	148	89	183
gloC	-2.22441	-1.15342	0.00371	0.0257462	UniProtKB	P75849	gloC	acts_upstream_of_or_within	methylglyoxal catabolic process to D-lactate via S-lactoyl-glutathione (PMID:25670698 [IMP]) response to toxic substance (GO_REF:0000043 [IEA] UniProtKB-KW:KW-0216)	cytosol (PMID:15911532 [IDA]) (PMID:18304323 [IDA])	hydrolase activity (GO_REF:0000043 [IEA] UniProtKB-KW:KW-0378) hydroxyacylglutathione hydrolase activity (GO_REF:0000003 [IEA] EC:3.1.2.6) (PMID:25670698 [IDA]) (GO_REF:0000116 [IEA] RHEA:25245) metal ion binding (GO_REF:0000043 [IEA] UniProtKB-KW:KW-0479)	Hydroxyacylglutathione hydrolase GloC	gloC|ycbL|JW0910|b0927	protein	taxon:83333	EcoCyc	661	528	641	642	527	753
glpE	-2.84098	-1.50639	0.000101	0.00134	UniProtKB	P0A6V5	glpE	acts_upstream_of_or_within	glycerol metabolic process (GO_REF:0000104 [IEA] UniRule:UR000100385) sulfur utilization (PMID:28756590 [IMP])	cytoplasm (GO_REF:0000002 [IEA] InterPro:IPR023695) (GO_REF:0000104 [IEA] UniRule:UR000100385) (PMID:10735872 [IDA]) (GO_REF:0000044 [IEA] UniProtKB-SubCell:SL-0086) (GO_REF:0000043 [IEA] UniProtKB-KW:KW-0963)	thiosulfate sulfurtransferase activity (GO_REF:0000104 [IEA] UniRule:UR000100385) (GO_REF:0000116 [IEA] RHEA:16881) (PMID:10735872 [IDA]) (GO_REF:0000003 [IEA] EC:2.8.1.1) (GO_REF:0000002 [IEA] InterPro:IPR023695) transferase activity (GO_REF:0000043 [IEA] UniProtKB-KW:KW-0808)	Thiosulfate sulfurtransferase GlpE	glpE|JW3388|b3425	protein	taxon:83333	EcoCyc	18	29	37	26	23	26
glpX_2	-2.26934	-1.18227	0.00173	0.0142831													158	110	129	80	238	92
gltA	-4.29179	-2.10158	7.51e-07	1.8e-05	UniProtKB	P0ABH7	gltA	acts_upstream_of_or_within	metabolic process (GO_REF:0000043 [IEA] UniProtKB-KW:KW-0021) protein hexamerization (PMID:6339275 [IDA]) tricarboxylic acid cycle (GO_REF:0000043 [IEA] UniProtKB-KW:KW-0816) (GO_REF:0000041 [IEA] UniPathway:UPA00223) (GO_REF:0000002 [IEA] InterPro:IPR002020)	cytoplasm (GO_REF:0000002 [IEA] InterPro:IPR010953) cytosol (PMID:16858726 [HDA]) (PMID:15911532 [IDA]) (PMID:18304323 [IDA])	NADH binding (PMID:2277 [IDA]) catalytic activity (GO_REF:0000043 [IEA] UniProtKB-KW:KW-0021) citrate (Si)-synthase activity (PMID:16742424 [IDA]) (PMID:14267287 [IMP]) (PMID:4359019 [IDA]) (GO_REF:0000002 [IEA] InterPro:IPR010953) citrate synthase activity (GO_REF:0000003 [IEA] EC:2.3.3.16) (GO_REF:0000116 [IEA] RHEA:16845) identical protein binding (PMID:16858726 [IPI] UniProtKB:P0ABH7) (PMID:1…	Citrate synthase	gltA|gluT|icdB|JW0710|b0720	protein	taxon:83333	EcoCyc	2060	1114	1201	374	1427	432
gltD	3.23385	1.69325	3.52e-05	0.00053	UniProtKB	P09832	gltD	acts_upstream_of_or_within	L-glutamate biosynthetic process (PMID:4565085 [IDA]) (GO_REF:0000041 [IEA] UniPathway:UPA00634) ammonia assimilation cycle (PMID:4565085 [IDA]) cellular amino acid biosynthetic process (GO_REF:0000043 [IEA] UniProtKB-KW:KW-0028) glutamate biosynthetic process (PMID:4565085 [IDA]) (GO_REF:0000043 [IEA] UniProtKB-KW:KW-0314) nitrogen compound metabolic process (GO_REF:0000041 [IEA] UniPathway:UPA0…	cytosol (PMID:18304323 [IDA]) glutamate synthase complex (NADPH) (PMID:4565085 [IPI])	4 iron, 4 sulfur cluster binding (GO_REF:0000043 [IEA] UniProtKB-KW:KW-0004) (GO_REF:0000002 [IEA] InterPro:IPR006006) glutamate synthase (NADPH) activity (GO_REF:0000003 [IEA] EC:1.4.1.13) (GO_REF:0000116 [IEA] RHEA:15501) (PMID:4565085 [IDA]) iron-sulfur cluster binding (GO_REF:0000002 [IEA] InterPro:IPR009051) (GO_REF:0000043 [IEA] UniProtKB-KW:KW-0411) metal ion binding (GO_REF:0000043 [IEA] …	Glutamate synthase [NADPH] small chain	gltD|aspB|JW3180|b3213	protein	taxon:83333	EcoCyc	62	35	65	462	142	548
gltX	1.79952	0.847612	0.00494	0.0318511	UniProtKB	P04805	gltX	acts_upstream_of_or_within	glutamyl-tRNA aminoacylation (GO_REF:0000104 [IEA] UniRule:UR000075658) (PMID:4942764 [IMP]) (PMID:21873635 [IBA] PANTHER:PTN000012469, UniProtKB:P04805, UniProtKB:Q8IDD3, UniProtKB:Q5JPH6) (PMID:4577134 [IMP]) (GO_REF:0000002 [IEA] InterPro:IPR004527, InterPro:IPR033910) tRNA aminoacylation (GO_REF:0000002 [IEA] InterPro:IPR000924, InterPro:IPR020058) tRNA aminoacylation for protein translation …	0110165 cytoplasm (GO_REF:0000044 [IEA] UniProtKB-SubCell:SL-0086) (GO_REF:0000104 [IEA] UniRule:UR000075658) (GO_REF:0000043 [IEA] UniProtKB-KW:KW-0963) cytosol (PMID:21873635 [IBA] PANTHER:PTN000804412, UniProtKB:P04805) (PMID:15911532 [IDA]) (PMID:18304323 [IDA])	ATP binding (GO_REF:0000002 [IEA] InterPro:IPR000924, InterPro:IPR001412, InterPro:IPR004527, InterPro:IPR020058) (GO_REF:0000043 [IEA] UniProtKB-KW:KW-0067) (GO_REF:0000104 [IEA] UniRule:UR000075658) aminoacyl-tRNA ligase activity (GO_REF:0000043 [IEA] UniProtKB-KW:KW-0030) (GO_REF:0000002 [IEA] InterPro:IPR000924, InterPro:IPR001412, InterPro:IPR020058) (GO_REF:0000117 [IEA] ARBA:ARBA00026908) …	Glutamate--tRNA ligase	gltX|JW2395|b2400	protein	taxon:83333	EcoCyc	241	201	275	1048	818	1203
glyA	2.16569	1.11483	0.00527	0.0336367	UniProtKB	P0A825	glyA	acts_upstream_of_or_within	L-serine biosynthetic process (PMID:3108237 [IGI] EcoliWiki:serA) L-serine catabolic process (PMID:3891721 [IDA]) (PMID:21873635 [IBA] PANTHER:PTN000188065, UniProtKB:P34896, UniProtKB:P0A825) cellular amino acid biosynthetic process (GO_REF:0000043 [IEA] UniProtKB-KW:KW-0028) folic acid metabolic process (PMID:21873635 [IBA] PANTHER:PTN000188065, UniProtKB:P34896) glycine biosynthetic process (G…	cytoplasm (PMID:21873635 [IBA] PANTHER:PTN000188065, TAIR:locus:2148463, FB:FBgn0029823, ZFIN:ZDB-GENE-071213-1, TAIR:locus:2127806, TAIR:locus:2005518, UniProtKB:Q8IKR8, UniProtKB:Q8I566, ZFIN:ZDB-GENE-040426-1558, TAIR:locus:2129251, RGD:1308582, SGD:S000004048, UniProtKB:P34896, UniProtKB:P34897, UniProtKB:P0A825, SGD:S000000467) (GO_REF:0000104 [IEA] UniRule:UR000075954) (GO_REF:0000044 [IEA]…	L-allo-threonine aldolase activity (GO_REF:0000116 [IEA] RHEA:26209) catalytic activity (GO_REF:0000117 [IEA] ARBA:ARBA00027533) (GO_REF:0000002 [IEA] InterPro:IPR015421, InterPro:IPR015422) glycine hydroxymethyltransferase activity (GO_REF:0000104 [IEA] UniRule:UR000075954) (GO_REF:0000116 [IEA] RHEA:15481) (GO_REF:0000003 [IEA] EC:2.1.2.1) (GO_REF:0000002 [IEA] InterPro:IPR001085) (PMID:6190704…	Serine hydroxymethyltransferase	glyA|JW2535|b2551	protein	taxon:83333	EcoCyc	1319	717	1060	5370	2601	6307
gmd_1	2.6084	1.38316	0.00133	0.0115148													443	369	457	2863	1535	3339
gmd_2	16.7357	4.06486	1.86e-14	2.36e-12													6	8	10	422	78	514
gmm	24.8527	4.63533	1.55e-09	7.52e-08	UniProtKB	P32056	gmm	enables	http://amigo.geneontology.org/amigo/term/GO:0009103		GDP-glucosidase activity (PMID:7592609 [IDA]) GDP-mannose mannosyl hydrolase activity (GO_REF:0000104 [IEA] UniRule:UR000165564) (GO_REF:0000116 [IEA] RHEA:28102) (PMID:7592609 [IDA]) (PMID:23481913 [IDA]) (PMID:10913267 [IDA]) (GO_REF:0000002 [IEA] InterPro:IPR028613, InterPro:IPR033715) hydrolase activity (GO_REF:0000002 [IEA] InterPro:IPR020084) (GO_REF:0000117 [IEA] ARBA:ARBA00026276) (GO_REF…	GDP-mannose mannosyl hydrolase	gmm|nudD|wcaH|yefC|JW5335|b2051	protein	taxon:83333	InterPro	5	2	0	113	22	151
gndA	4.44024	2.15064	4.36e-07	1.13e-05	UniProtKB	P0DQD7	gndA	acts_upstream_of_or_within	cellular response to heat (PMID:29039649 [IEP])	membrane (GO_REF:0000043 [IEA] UniProtKB-KW:KW-0472) (PMID:29039649 [IDA]) plasma membrane (GO_REF:0000044 [IEA] UniProtKB-SubCell:SL-0037) (GO_REF:0000043 [IEA] UniProtKB-KW:KW-0997) (PMID:29039649 [ISM]) (GO_REF:0000043 [IEA] UniProtKB-KW:KW-1003)		Protein GndA	gndA	protein	taxon:83333	EcoCyc	294	185	261	2639	1412	3212
gntT	-5.7758	-2.53002	1.57e-10	9.68e-09	UniProtKB	P39835	gntT	acts_upstream_of_or_within	D-gluconate catabolic process (GO_REF:0000041 [IEA] UniPathway:UPA00792) D-gluconate metabolic process (GO_REF:0000043 [IEA] UniProtKB-KW:KW-0311) carbohydrate transport (GO_REF:0000043 [IEA] UniProtKB-KW:KW-0762) gluconate transmembrane transport (PMID:9358057 [IMP]) (GO_REF:0000002 [IEA] InterPro:IPR003474) (PMID:21873635 [IBA] PANTHER:PTN000769107, UniProtKB:P0AC94, UniProtKB:P39835)	membrane (GO_REF:0000043 [IEA] UniProtKB-KW:KW-0472) (PMID:9045817 [IDA]) (GO_REF:0000002 [IEA] InterPro:IPR003474) plasma membrane (GO_REF:0000044 [IEA] UniProtKB-SubCell:SL-0037) (GO_REF:0000043 [IEA] UniProtKB-KW:KW-0997) (PMID:15919996 [IDA]) (GO_REF:0000043 [IEA] UniProtKB-KW:KW-1003)	gluconate transmembrane transporter activity (GO_REF:0000002 [IEA] InterPro:IPR003474) (PMID:9358057 [IMP]) (PMID:21873635 [IBA] PANTHER:PTN000769107, UniProtKB:P39344, UniProtKB:P39835, UniProtKB:P0AC94)	High-affinity gluconate transporter	gntT|gntM|usgA|yhgC|JW5690|b3415	protein	taxon:83333	EcoliWiki	46	56	56	21	32	14
gpmA	5.51031	2.46213	2.13e-09	1e-07	UniProtKB	P62707	gpmA	acts_upstream_of_or_within	canonical glycolysis (PMID:21187861 [IGI] UniProtKB:P37689) gluconeogenesis (GO_REF:0000104 [IEA] UniRule:UR000100537) (GO_REF:0000043 [IEA] UniProtKB-KW:KW-0312) glycolytic process (GO_REF:0000041 [IEA] UniPathway:UPA00109) (GO_REF:0000043 [IEA] UniProtKB-KW:KW-0324) (GO_REF:0000002 [IEA] InterPro:IPR005952) (GO_REF:0000104 [IEA] UniRule:UR000100537)	cytoplasm (PMID:16858726 [HDA]) cytosol (PMID:15911532 [IDA]) (PMID:18304323 [IDA])	2,3-bisphosphoglycerate-dependent phosphoglycerate mutase activity (GO_REF:0000104 [IEA] UniRule:UR000100537) (GO_REF:0000003 [IEA] EC:5.4.2.11) (PMID:10437801 [IDA]) ATP binding (PMID:22733688 [IDA]) catalytic activity (GO_REF:0000002 [IEA] InterPro:IPR001345) guanosine tetraphosphate binding (PMID:30559427 [IDA]) intramolecular transferase activity, phosphotransferases (GO_REF:0000002 [IEA] Int…	2,3-bisphosphoglycerate-dependent phosphoglycerate mutase	gpmA|gpm|pgm|pgmA|JW0738|b0755	protein	taxon:83333	EcoCyc	685	409	561	7671	3273	8743
gpmM	4.73207	2.24247	5.01e-10	2.84e-08													94	53	93	923	514	1072
grcA	22.9055	4.51762	4.16e-29	9.77e-26	UniProtKB	P68066	grcA	enables		cytoplasm (PMID:16858726 [HDA]) cytosol (PMID:15911532 [IDA]) (PMID:18304323 [IDA])	catalytic activity (GO_REF:0000002 [IEA] InterPro:IPR001150) protein binding (PMID:15690043 [IPI] UniProtKB:P0A9K9) (PMID:19402753 [IPI] UniProtKB:P0A9K9)	Autonomous glycyl radical cofactor	grcA|yfiD|JW2563|b2579	protein	taxon:83333	InterPro	166	109	136	7805	3690	9206
gsiB	2.05897	1.04193	0.00432	0.0287154	UniProtKB	P75797	gsiB	acts_upstream_of_or_within	cellular response to DNA damage stimulus (PMID:11967071 [IEP]) dipeptide transport (PMID:21873635 [IBA] PANTHER:PTN000767709, UniProtKB:P23847) transmembrane transport (GO_REF:0000002 [IEA] InterPro:IPR030678)	ATP-binding cassette (ABC) transporter complex (GO_REF:0000002 [IEA] InterPro:IPR030678) ATP-binding cassette (ABC) transporter complex, substrate-binding subunit-containing (PMID:16109926 [NAS]) outer membrane-bounded periplasmic space (GO_REF:0000117 [IEA] ARBA:ARBA00026684) (PMID:24140104 [IDA]) (PMID:21873635 [IBA] PANTHER:PTN008624512, UniProtKB:P77348, UniProtKB:P75797, UniProtKB:P23847, Un…	peptide transmembrane transporter activity (PMID:21873635 [IBA] PANTHER:PTN008624512, UniProtKB:P23847, UniProtKB:P9WGU5)	Glutathione-binding protein GsiB	gsiB|yliB|JW5111|b0830	protein	taxon:83333	EcoliWiki	33	12	14	57	118	67
gss	3.11967	1.64139	3.15e-05	0.000485	UniProtKB	P0AES0	gss	enables	glutathione metabolic process (GO_REF:0000041 [IEA] UniPathway:UPA00204) metabolic process (GO_REF:0000043 [IEA] UniProtKB-KW:KW-0511) spermidine metabolic process (GO_REF:0000041 [IEA] UniPathway:UPA00819)	cytosol (PMID:18304323 [IDA])	ATP binding (GO_REF:0000043 [IEA] UniProtKB-KW:KW-0067) catalytic activity (GO_REF:0000043 [IEA] UniProtKB-KW:KW-0511) glutathionylspermidine amidase activity (PMID:9398217 [IDA]) (PMID:21873635 [IBA] PANTHER:PTN002013074, UniProtKB:P0AES0) (GO_REF:0000116 [IEA] RHEA:17173) (GO_REF:0000003 [IEA] EC:3.5.1.78) glutathionylspermidine synthase activity (GO_REF:0000003 [IEA] EC:6.3.1.8) (GO_REF:000011…	Bifunctional glutathionylspermidine synthetase/amidase	gss|gsp|JW2956|b2988	protein	taxon:83333	UniProt	94	56	78	564	348	643
guaB	2.71033	1.43847	0.000871	0.00813	UniProtKB	P0ADG7	guaB	acts_upstream_of_or_within	GMP biosynthetic process (GO_REF:0000104 [IEA] UniRule:UR000331345) (PMID:4353875 [IMP]) (GO_REF:0000043 [IEA] UniProtKB-KW:KW-0332) GTP biosynthetic process (PMID:21873635 [IBA] PANTHER:PTN000226903, PomBase:SPBC2F12.14c, UniProtKB:P12268) protein homotetramerization (PMID:44191 [IDA]) purine nucleotide biosynthetic process (GO_REF:0000002 [IEA] InterPro:IPR005990) (GO_REF:0000043 [IEA] UniProtK…	cytosol (PMID:16858726 [HDA]) (PMID:15911532 [IDA]) (PMID:18304323 [IDA]) macromolecular complex (PMID:44191 [IDA])	ATP binding (PMID:22733688 [IDA]) C-rich single-stranded DNA binding (PMID:22658723 [IDA]) IMP dehydrogenase activity (GO_REF:0000003 [IEA] EC:1.1.1.205) (PMID:21873635 [IBA] PANTHER:PTN000226903, CGD:CAL0000175344, UniProtKB:P0ADG7, MGI:MGI:96567, UniProtKB:P12268, UniProtKB:P9WKI7, MGI:MGI:109367, RGD:735092, PomBase:SPBC2F12.14c) (GO_REF:0000104 [IEA] UniRule:UR000331345) (GO_REF:0000116 [IEA]…	Inosine-5'-monophosphate dehydrogenase	guaB|guaR|JW5401|b2508	protein	taxon:83333	EcoCyc	208	227	359	2047	996	2368
guaC	2.12492	1.08741	0.00194	0.0154556	UniProtKB	P60560	guaC	acts_upstream_of_or_within	IMP salvage (PMID:14419794 [IDA]) nucleotide metabolic process (GO_REF:0000002 [IEA] InterPro:IPR005993) purine nucleotide metabolic process (GO_REF:0000104 [IEA] UniRule:UR000098129) purine ribonucleotide interconversion (PMID:14419794 [IDA])	GMP reductase complex (GO_REF:0000002 [IEA] InterPro:IPR005993) cytoplasm (PMID:3275629 [IC]) cytosol (PMID:15911532 [IDA]) (PMID:21873635 [IBA] PANTHER:PTN001727863, UniProtKB:P60560) (PMID:18304323 [IDA])	GMP reductase activity (PMID:21298178 [IDA]) (GO_REF:0000104 [IEA] UniRule:UR000098129) (GO_REF:0000002 [IEA] InterPro:IPR005993) (GO_REF:0000116 [IEA] RHEA:17185) (GO_REF:0000003 [IEA] EC:1.7.1.7) catalytic activity (GO_REF:0000002 [IEA] InterPro:IPR001093) identical protein binding (PMID:21298178 [IDA]) metal ion binding (GO_REF:0000043 [IEA] UniProtKB-KW:KW-0479) oxidoreductase activity (GO_RE…	GMP reductase	guaC|JW0101|b0104	protein	taxon:83333	EcoCyc	81	47	53	245	234	352
hcaR	-8.42593	-3.07484	7.5e-10	3.96e-08	UniProtKB	Q47141	hcaR	acts_upstream_of_or_within	negative regulation of transcription, DNA-templated (PMID:11200225 [IDA]) positive regulation of transcription, DNA-templated (PMID:11200225 [IDA]) regulation of transcription, DNA-templated (GO_REF:0000002 [IEA] InterPro:IPR000847) (PMID:21873635 [IBA] PANTHER:PTN001576272, UniProtKB:Q9K1H8, UniProtKB:P20668, UniProtKB:P0ACQ4, UniProtKB:Q47141, UniProtKB:P23841)	protein-DNA complex (PMID:21873635 [IBA] PANTHER:PTN001576272, UniProtKB:Q9K1H8)	DNA binding (GO_REF:0000043 [IEA] UniProtKB-KW:KW-0238) (PMID:15808934 [IDA]) transcription factor activity, sequence-specific DNA binding (PMID:21873635 [IBA] PANTHER:PTN001576272, UniProtKB:Q9K1H8, UniProtKB:P0ACQ4, UniProtKB:P20668, UniProtKB:P23841, UniProtKB:Q47141) (GO_REF:0000002 [IEA] InterPro:IPR000847) (PMID:11200225 [IDA])	Hca operon transcriptional activator HcaR	hcaR|phdR|yfhT|JW2521|b2537	protein	taxon:83333	EcoCyc	51	29	20	7	13	4
hcxB	2.15119	1.10513	0.00189	0.0151717	UniProtKB	P30178	hcxB	enables		cytosol (PMID:18304323 [IDA])	(R)-4-hydroxyphenyllactate dehydrogenase activity (GO_REF:0000116 [IEA] RHEA:52692) R(+)-3,4-dihydroxyphenyllactate:NADP+ oxidoreductase activity (GO_REF:0000003 [IEA] EC:1.1.1.237) hydroxyphenylpyruvate reductase activity (GO_REF:0000116 [IEA] RHEA:10780) (GO_REF:0000003 [IEA] EC:1.1.1.237) oxidoreductase activity (GO_REF:0000043 [IEA] UniProtKB-KW:KW-0560) (GO_REF:0000002 [IEA] InterPro:IPR0037…	Hydroxycarboxylate dehydrogenase B	hcxB|ybiC|JW0786|b0801	protein	taxon:83333	InterPro	56	38	30	176	196	215
hdeA	4.51824	2.17576	5.74e-10	3.14e-08	UniProtKB	P0AES9	hdeA	acts_upstream_of_or_within	cellular response to acidic pH (GO_REF:0000002 [IEA] InterPro:IPR024972, InterPro:IPR036831) cellular stress response to acidic pH (GO_REF:0000104 [IEA] UniRule:UR000106130) (PMID:10623550 [IMP]) chaperone-mediated protein folding (PMID:10623550 [IDA])	outer membrane-bounded periplasmic space (GO_REF:0000002 [IEA] InterPro:IPR024972, InterPro:IPR036831) (PMID:8455549 [RCA]) (PMID:9298646 [IDA]) periplasmic space (GO_REF:0000104 [IEA] UniRule:UR000106130) (GO_REF:0000043 [IEA] UniProtKB-KW:KW-0574) (GO_REF:0000044 [IEA] UniProtKB-SubCell:SL-0200)	identical protein binding (PMID:20080625 [IPI] UniProtKB:P0AES9) protein binding involved in protein folding (PMID:10623550 [IDA]) (PMID:10623550 [EXP]) (PMID:30573682 [EXP]) protein homodimerization activity (PMID:10623550 [IDA]) unfolded protein binding (PMID:15911614 [IDA])	Acid stress chaperone HdeA	hdeA|yhhC|yhiB|JW3478|b3510	protein	taxon:83333	EcoCyc	602	351	358	3707	4827	4215
hdeB	2.91771	1.54483	5.86e-08	1.87e-06	UniProtKB	P0AET2	hdeB	acts_upstream_of_or_within	cellular stress response to acidic pH (GO_REF:0000104 [IEA] UniRule:UR000106155) response to acidic pH (PMID:17085547 [IDA]) (PMID:17085547 [IMP]) response to pH (GO_REF:0000002 [IEA] InterPro:IPR028623)	outer membrane-bounded periplasmic space (PMID:17085547 [IDA]) periplasmic space (GO_REF:0000104 [IEA] UniRule:UR000106155) (GO_REF:0000043 [IEA] UniProtKB-KW:KW-0574) (GO_REF:0000044 [IEA] UniProtKB-SubCell:SL-0200)	unfolded protein binding (GO_REF:0000002 [IEA] InterPro:IPR028623) (PMID:17085547 [IDA])	Acid stress chaperone HdeB	hdeB|yhhD|yhiC|JW5669|b3509	protein	taxon:83333	EcoCyc	263	132	161	1021	1350	1106
hdeD	2.66521	1.41425	3.41e-05	0.000518	UniProtKB	P0AET5	hdeD	acts_upstream_of_or_within	response to pH (PMID:15912452 [IMP])	membrane (GO_REF:0000043 [IEA] UniProtKB-KW:KW-0472) plasma membrane (PMID:17309111 [IDA]) (PMID:21873635 [IBA] PANTHER:PTN002169168, UniProtKB:P0AET5) (GO_REF:0000044 [IEA] UniProtKB-SubCell:SL-0037) (GO_REF:0000043 [IEA] UniProtKB-KW:KW-0997) (PMID:15919996 [IDA]) (GO_REF:0000043 [IEA] UniProtKB-KW:KW-1003)		Protein HdeD	hdeD|yhiA|JW3479|b3511	protein	taxon:83333	EcoCyc	350	210	217	1565	1106	1723
hdhA	2.82023	1.49581	0.000333	0.00366	UniProtKB	P0AET8	hdhA	enables	bile acid catabolic process (PMID:2007545 [IDA]) (GO_REF:0000043 [IEA] UniProtKB-KW:KW-0088) lipid catabolic process (GO_REF:0000043 [IEA] UniProtKB-KW:KW-0442) lipid metabolic process (GO_REF:0000043 [IEA] UniProtKB-KW:KW-0443) steroid metabolic process (GO_REF:0000043 [IEA] UniProtKB-KW:KW-0753)	cytosol (PMID:16858726 [HDA]) (PMID:15911532 [IDA]) (PMID:18304323 [IDA]) (PMID:21873635 [IBA] PANTHER:PTN002462176, UniProtKB:P0AET8) macromolecular complex (PMID:2007545 [IDA])	0106281 NAD binding (PMID:8672472 [IDA]) cholate 7-alpha-dehydrogenase activity (PMID:21873635 [IBA] PANTHER:PTN002462176, UniProtKB:P0AET8) (PMID:9722677 [IDA]) (GO_REF:0000003 [IEA] EC:1.1.1.159) (PMID:2007545 [IDA]) (GO_REF:0000116 [IEA] RHEA:19409) identical protein binding (PMID:2007545 [IDA]) oxidoreductase activity (GO_REF:0000043 [IEA] UniProtKB-KW:KW-0560) (GO_REF:0000002 [IEA] InterPro:…	7alpha-hydroxysteroid dehydrogenase	hdhA|hsdH|JW1611|b1619	protein	taxon:83333	UniProt	27	13	17	71	194	83
hemB	2.24752	1.16834	0.000431	0.00454	UniProtKB	P0ACB2	hemB	acts_upstream_of_or_within	heme biosynthetic process (PMID:3276659 [IMP]) (GO_REF:0000043 [IEA] UniProtKB-KW:KW-0350) (PMID:387909 [IMP]) (PMID:21873635 [IBA] PANTHER:PTN000156046, RGD:2083, SGD:S000003008, UniProtKB:Q8IL68, MGI:MGI:96853, UniProtKB:P13716, UniProtKB:P0ACB2) metabolic process (GO_REF:0000043 [IEA] UniProtKB-KW:KW-0021) porphyrin-containing compound biosynthetic process (GO_REF:0000043 [IEA] UniProtKB-KW:KW…	cytosol (PMID:21873635 [IBA] PANTHER:PTN000156046, UniProtKB:P0ACB2) (PMID:16858726 [HDA]) (PMID:18304323 [IDA])	catalytic activity (GO_REF:0000043 [IEA] UniProtKB-KW:KW-0021) lyase activity (GO_REF:0000043 [IEA] UniProtKB-KW:KW-0456) magnesium ion binding (PMID:7819203 [IDA]) metal ion binding (GO_REF:0000002 [IEA] InterPro:IPR001731) (GO_REF:0000043 [IEA] UniProtKB-KW:KW-0479) porphobilinogen synthase activity (PMID:3276659 [IMP]) (GO_REF:0000116 [IEA] RHEA:24064) (PMID:8424649 [IDA]) (PMID:21873635 [IBA]…	Delta-aminolevulinic acid dehydratase	hemB|ncf|JW0361|b0369	protein	taxon:83333	EcoliWiki	56	59	53	304	235	371
hflX	-1.90316	-0.928396	0.0084	0.0483117	UniProtKB	P25519	hflX	NOT|acts_upstream_of_or_within	peptidyl-serine autophosphorylation (PMID:27398305 [IDA]) rescue of stalled ribosome (PMID:26458047 [IDA]) response to heat (PMID:26458047 [IMP]) (PMID:8349564 [IEP]) ribosome disassembly (PMID:26458047 [IDA]) (PMID:26458047 [IMP]) viral latency (PMID:19181811 [IMP])	cytoplasm (PMID:21873635 [IBA] PANTHER:PTN000027640, UniProtKB:P25519) (GO_REF:0000104 [IEA] UniRule:UR000100324) (PMID:19181811 [IDA]) (GO_REF:0000044 [IEA] UniProtKB-SubCell:SL-0086) (GO_REF:0000043 [IEA] UniProtKB-KW:KW-0963) cytosol (PMID:18304323 [IDA])	ATP binding (GO_REF:0000043 [IEA] UniProtKB-KW:KW-0067) (PMID:19181811 [IDA]) ATPase activity (PMID:19181811 [IDA]) GTP binding (GO_REF:0000002 [IEA] InterPro:IPR006073, InterPro:IPR016496, InterPro:IPR030394) (GO_REF:0000043 [IEA] UniProtKB-KW:KW-0342) (PMID:19181811 [IDA]) (GO_REF:0000104 [IEA] UniRule:UR000100324) GTPase activity (PMID:19181811 [IDA]) (GO_REF:0000104 [IEA] UniRule:UR000100324)…	GTPase HflX	hflX|JW4131|b4173	protein	taxon:83333	EcoliWiki	1145	701	898	932	1183	1107
hha_1	-2.21591	-1.1479	8.48e-05	0.00116													58	47	61	45	66	65
hinT	1.90278	0.92811	0.0101833	0.0559429	UniProtKB	P0ACE7	hinT	acts_upstream_of_positive_effect	D-alanine catabolic process (PMID:21754980 [IMP]) (PMID:21873635 [IBA] PANTHER:PTN000557868, UniProtKB:P0ACE7)	cytoplasm (PMID:21873635 [IBA] PANTHER:PTN000557763, UniProtKB:Q9BX68, UniProtKB:P0ACE7, TAIR:locus:2102554, MGI:MGI:1916167, UniProtKB:Q7K6B1, UniProtKB:P49773) cytosol (PMID:18304323 [IDA]) (PMID:21873635 [IBA] PANTHER:PTN000557868, UniProtKB:P0ACE7)	adenosine 5'-monophosphoramidase activity (PMID:15703176 [IDA]) (PMID:21873635 [IBA] PANTHER:PTN000557868, UniProtKB:P0ACE7) catalytic activity (GO_REF:0000002 [IEA] InterPro:IPR011146) hydrolase activity (GO_REF:0000043 [IEA] UniProtKB-KW:KW-0378) nucleotide binding (GO_REF:0000043 [IEA] UniProtKB-KW:KW-0547) protein homodimerization activity (PMID:15703176 [IDA])	Purine nucleoside phosphoramidase	hinT|ycfF|JW1089|b1103	protein	taxon:83333	EcoCyc	39	21	29	124	108	139
hisC	-2.37931	-1.25055	0.00302	0.0219512	UniProtKB	P06986	hisC	acts_upstream_of_or_within	biosynthetic process (GO_REF:0000002 [IEA] InterPro:IPR004839) cellular amino acid biosynthetic process (GO_REF:0000043 [IEA] UniProtKB-KW:KW-0028) histidine biosynthetic process (GO_REF:0000041 [IEA] UniPathway:UPA00031) (GO_REF:0000043 [IEA] UniProtKB-KW:KW-0368) (GO_REF:0000002 [IEA] InterPro:IPR005861) (PMID:2999081 [IMP]) (GO_REF:0000104 [IEA] UniRule:UR000100466)	cytosol (PMID:18304323 [IDA])	catalytic activity (GO_REF:0000117 [IEA] ARBA:ARBA00027533) (GO_REF:0000002 [IEA] InterPro:IPR015421, InterPro:IPR015422) histidinol-phosphate transaminase activity (GO_REF:0000104 [IEA] UniRule:UR000100466) (GO_REF:0000002 [IEA] InterPro:IPR005861) (GO_REF:0000116 [IEA] RHEA:23744) (GO_REF:0000003 [IEA] EC:2.6.1.9) (PMID:2999081 [IDA]) identical protein binding (PMID:2999081 [IDA]) pyridoxal pho…	Histidinol-phosphate aminotransferase	hisC|JW2003|b2021	protein	taxon:83333	EcoCyc	172	164	166	210	86	200
hisD	-2.69712	-1.43142	9.04e-05	0.00123	UniProtKB	P06988	hisD	acts_upstream_of_or_within	cellular amino acid biosynthetic process (GO_REF:0000043 [IEA] UniProtKB-KW:KW-0028) histidine biosynthetic process (GO_REF:0000041 [IEA] UniPathway:UPA00031) (PMID:21873635 [IBA] PANTHER:PTN000479095, UniProtKB:P06988, PomBase:SPBC1711.13, CGD:CAL0000177625, SGD:S000000535) (GO_REF:0000104 [IEA] UniRule:UR000100501) (GO_REF:0000043 [IEA] UniProtKB-KW:KW-0368) (PMID:7042909 [IDA]) (GO_REF:0000002…	cytoplasm (PMID:21873635 [IBA] PANTHER:PTN000479095, UniProtKB:P06988) cytosol (PMID:15911532 [IDA]) (PMID:18304323 [IDA]) (PMID:21873635 [IBA] PANTHER:PTN000479119, UniProtKB:P06988)	NAD binding (GO_REF:0000002 [IEA] InterPro:IPR012131, InterPro:IPR022695) histidinol dehydrogenase activity (GO_REF:0000003 [IEA] EC:1.1.1.23) (GO_REF:0000002 [IEA] InterPro:IPR022695) (PMID:21873635 [IBA] PANTHER:PTN000479095, PomBase:SPBC1711.13, UniProtKB:P06988, CGD:CAL0000177625, SGD:S000000535) (GO_REF:0000104 [IEA] UniRule:UR000100501) (GO_REF:0000116 [IEA] RHEA:20641) (PMID:7042909 [IDA])…	Histidinol dehydrogenase	hisD|JW2002|b2020	protein	taxon:83333	EcoCyc	266	255	277	279	135	290
hisG	-3.34049	-1.74006	8.9e-07	2.08e-05	UniProtKB	P60757	hisG	acts_upstream_of_or_within	cellular amino acid biosynthetic process (GO_REF:0000043 [IEA] UniProtKB-KW:KW-0028) histidine biosynthetic process (GO_REF:0000041 [IEA] UniPathway:UPA00031) (GO_REF:0000002 [IEA] InterPro:IPR001348, InterPro:IPR013115, InterPro:IPR013820, InterPro:IPR020621) (GO_REF:0000043 [IEA] UniProtKB-KW:KW-0368) (PMID:4934197 [IMP]) (PMID:21873635 [IBA] PANTHER:PTN000483902, TAIR:locus:505006113, UniProtK…	cytoplasm (GO_REF:0000104 [IEA] UniRule:UR000037487) (GO_REF:0000044 [IEA] UniProtKB-SubCell:SL-0086) (GO_REF:0000043 [IEA] UniProtKB-KW:KW-0963) (GO_REF:0000002 [IEA] InterPro:IPR013115, InterPro:IPR013820) cytosol (PMID:15911532 [IDA]) (PMID:18304323 [IDA])	ATP binding (GO_REF:0000043 [IEA] UniProtKB-KW:KW-0067) ATP phosphoribosyltransferase activity (PMID:21873635 [IBA] PANTHER:PTN000483902, SGD:S000000857, UniProtKB:P60757, CGD:CAL0000180598, TAIR:locus:505006113, TAIR:locus:2196287, UniProtKB:P9WMN1) (GO_REF:0000116 [IEA] RHEA:18473) (PMID:4909873 [IDA]) (GO_REF:0000003 [IEA] EC:2.4.2.17) (GO_REF:0000002 [IEA] InterPro:IPR001348, InterPro:IPR0131…	ATP phosphoribosyltransferase	hisG|JW2001|b2019	protein	taxon:83333	EcoCyc	164	202	261	177	101	200
hiuH	3.61037	1.85215	0.0062	0.0379622	UniProtKB	P76341	hiuH	acts_upstream_of_or_within	protein homotetramerization (PMID:12542701 [IDA]) purine nucleobase metabolic process (GO_REF:0000002 [IEA] InterPro:IPR014306) (PMID:21873635 [IBA] PANTHER:PTN000044586, MGI:MGI:1916142, ZFIN:ZDB-GENE-060825-253) (GO_REF:0000043 [IEA] UniProtKB-KW:KW-0659)	macromolecular complex (PMID:12542701 [IDA]) periplasmic space (GO_REF:0000043 [IEA] UniProtKB-KW:KW-0574) (GO_REF:0000044 [IEA] UniProtKB-SubCell:SL-0200)	hydrolase activity (GO_REF:0000043 [IEA] UniProtKB-KW:KW-0378) hydroxyisourate hydrolase activity (GO_REF:0000002 [IEA] InterPro:IPR014306) (GO_REF:0000003 [IEA] EC:3.5.2.17) (GO_REF:0000116 [IEA] RHEA:23736) (PMID:16098976 [IDA]) identical protein binding (PMID:18656475 [IDA]) (PMID:12542701 [IDA])	5-hydroxyisourate hydrolase	hiuH|yedX|JW1953|b1970	protein	taxon:83333	EcoCyc	3	1	2	16	6	23
hlyD	3.78976	1.92211	0.000164	0.00201													30	11	13	69	264	75
hokD_2	2.49361	1.31824	6.82e-05	0.000959													58	45	55	324	265	321
hokD_4	2.37168	1.24591	8.93e-06	0.000162													65	48	67	321	329	339
hokD_5	2.60498	1.38127	4.33e-05	0.000634													48	28	47	249	235	254
holE	-2.95272	-1.56204	0.00122	0.0107552	UniProtKB	P0ABS8	holE	enables	DNA biosynthetic process (GO_REF:0000108 [IEA] GO:0003887) DNA replication (GO_REF:0000043 [IEA] UniProtKB-KW:KW-0235) (GO_REF:0000002 [IEA] InterPro:IPR009052, InterPro:IPR036745) DNA-dependent DNA replication (PMID:7574479 [NAS]) lagging strand elongation (PMID:8702818 [IDA]) leading strand elongation (PMID:8702818 [IDA])	DNA polymerase III complex (PMID:7574479 [NAS]) DNA polymerase III, core complex (PMID:18663010 [IPI]) (PMID:368075 [IDA]) cytosol (PMID:18304323 [IDA]) replisome (PMID:31395754 [NAS])	DNA binding (GO_REF:0000002 [IEA] InterPro:IPR009052, InterPro:IPR036745) DNA-directed DNA polymerase activity (GO_REF:0000002 [IEA] InterPro:IPR009052, InterPro:IPR036745) (GO_REF:0000003 [IEA] EC:2.7.7.7) (GO_REF:0000043 [IEA] UniProtKB-KW:KW-0239) nucleotidyltransferase activity (GO_REF:0000043 [IEA] UniProtKB-KW:KW-0548) protein binding (PMID:17109382 [IPI] UniProtKB:P03007) (PMID:15690043 [I…	DNA polymerase III subunit theta	holE|JW1831|b1842	protein	taxon:83333	InterPro	15	11	11	10	6	12
hscA	-3.86775	-1.9515	2.08e-07	5.85e-06	UniProtKB	P0A6Z1	hscA	acts_upstream_of_or_within	cellular response to cold (PMID:7665466 [IEP]) chaperone mediated protein folding requiring cofactor (PMID:21873635 [IBA] PANTHER:PTN008570368, UniProtKB:P0A6Y8, MGI:MGI:105384) iron-sulfur cluster assembly (GO_REF:0000002 [IEA] InterPro:IPR010236) protein folding (GO_REF:0000002 [IEA] InterPro:IPR010236) (GO_REF:0000104 [IEA] UniRule:UR000032357) protein maturation by iron-sulfur cluster transfe…	cytosol (PMID:21873635 [IBA] PANTHER:PTN008570660, UniProtKB:P0A6Y8, UniProtKB:P0A6Z1) (PMID:18304323 [IDA]) iron-sulfur cluster transfer complex (PMID:18986169 [IDA])	0140662 ADP binding (PMID:11323718 [IDA]) ATP binding (PMID:10713091 [IDA]) (PMID:11323718 [IDA]) (GO_REF:0000002 [IEA] InterPro:IPR010236, InterPro:IPR013126) (GO_REF:0000043 [IEA] UniProtKB-KW:KW-0067) ATPase activity (GO_REF:0000104 [IEA] UniRule:UR000032357) (GO_REF:0000002 [IEA] InterPro:IPR010236) (PMID:10713091 [IDA]) (PMID:21873635 [IBA] PANTHER:PTN008570368, UniProtKB:P0DMV8, UniProtKB:Q…	Chaperone protein HscA	hscA|hsc|JW2510|b2526	protein	taxon:83333	EcoCyc	2592	2226	2865	1687	1008	2012
hscB	-4.20764	-2.07301	1.06e-06	2.41e-05	UniProtKB	P0A6L9	hscB	acts_upstream_of_or_within	[2Fe-2S] cluster assembly (GO_REF:0000002 [IEA] InterPro:IPR004640) protein folding (GO_REF:0000104 [IEA] UniRule:UR000065662) protein maturation by iron-sulfur cluster transfer (PMID:21873635 [IBA] PANTHER:PTN002678931, UniProtKB:P0A6L9) (PMID:10544286 [IMP]) (PMID:18986169 [IDA]) protein oligomerization (GO_REF:0000002 [IEA] InterPro:IPR009073, InterPro:IPR036386)	cytosol (PMID:15911532 [IDA]) (PMID:18304323 [IDA]) iron-sulfur cluster transfer complex (PMID:18702525 [IDA]) (PMID:21873635 [IBA] PANTHER:PTN002678931, UniProtKB:P0A6L9)	ATPase activator activity (GO_REF:0000002 [IEA] InterPro:IPR004640) chaperone binding (GO_REF:0000002 [IEA] InterPro:IPR004640) protein binding (PMID:27730125 [IPI] UniProtKB:P0A6B7) (PMID:11983079 [IPI] UniProtKB:P0A6Z1, UniProtKB:P0ACD4) (PMID:10869428 [IPI] UniProtKB:P0ACD4) (PMID:16606699 [IPI] UniProtKB:P15288)	Co-chaperone protein HscB	hscB|yfhE|JW2511|b2527	protein	taxon:83333	EcoCyc	618	517	639	360	225	405
htpX	-2.39149	-1.25791	0.0013	0.0113592	UniProtKB	P23894	htpX	acts_upstream_of_or_within	proteolysis (GO_REF:0000043 [IEA] UniProtKB-KW:KW-0645) (GO_REF:0000002 [IEA] InterPro:IPR001915) (PMID:16076848 [IDA]) response to temperature stimulus (PMID:1826904 [IEP])	membrane (PMID:16076848 [IDA]) (GO_REF:0000043 [IEA] UniProtKB-KW:KW-0472) plasma membrane (GO_REF:0000104 [IEA] UniRule:UR000079256) (PMID:17309111 [IDA]) (PMID:1826904 [IDA]) (GO_REF:0000044 [IEA] UniProtKB-SubCell:SL-0037) (GO_REF:0000043 [IEA] UniProtKB-KW:KW-0997) (PMID:15919996 [IDA]) (PMID:16076848 [IDA]) (GO_REF:0000043 [IEA] UniProtKB-KW:KW-1003)	hydrolase activity (GO_REF:0000043 [IEA] UniProtKB-KW:KW-0378) metal ion binding (GO_REF:0000043 [IEA] UniProtKB-KW:KW-0479) metalloendopeptidase activity (GO_REF:0000104 [IEA] UniRule:UR000079256) (PMID:16076848 [IDA]) (GO_REF:0000002 [IEA] InterPro:IPR001915, InterPro:IPR022919) metallopeptidase activity (GO_REF:0000043 [IEA] UniProtKB-KW:KW-0482) peptidase activity (GO_REF:0000043 [IEA] UniPro…	Protease HtpX	htpX|JW1818|b1829	protein	taxon:83333	EcoCyc	761	524	580	549	563	640
hupA	1.90063	0.926477	0.000928	0.00857	UniProtKB	P0ACF0	hupA	acts_upstream_of_or_within	DNA repair (PMID:31830036 [NAS]) DNA replication initiation (PMID:12366835 [IDA]) (PMID:31830036 [NAS]) bacterial nucleoid DNA packaging (PMID:31830036 [NAS]) cellular response to DNA damage stimulus (PMID:11967071 [IEP]) chromosome condensation (GO_REF:0000043 [IEA] UniProtKB-KW:KW-0226) transcription, DNA-templated (PMID:10982882 [IEP]) (PMID:3514923 [IDA]) (PMID:9192630 [IEP]) (PMID:11254141 […	DnaA-HU complex (PMID:18179598 [IPI]) HU-DNA complex (PMID:27482541 [IPI]) (PMID:11278069 [IDA]) cytoplasm (GO_REF:0000043 [IEA] UniProtKB-KW:KW-0963) cytosol (PMID:21873635 [IBA] PANTHER:PTN002110664, UniProtKB:P0A6X7, UniProtKB:P0ACF4, UniProtKB:P0A6Y1, UniProtKB:P0ACF0) (PMID:18304323 [IDA]) membrane (PMID:16858726 [HDA]) nucleoid (GO_REF:0000044 [IEA] UniProtKB-SubCell:SL-0187)	DNA binding (PMID:10551881 [IDA]) (GO_REF:0000002 [IEA] InterPro:IPR000119, InterPro:IPR010992, InterPro:IPR020816) (GO_REF:0000043 [IEA] UniProtKB-KW:KW-0238) (PMID:21873635 [IBA] PANTHER:PTN002110658, UniProtKB:P0A6X7, UniProtKB:P0ACF0, UniProtKB:P9WMK7, UniProtKB:P0A6Y1) identical protein binding (PMID:12875839 [IPI] UniProtKB:P0ACF0) protein binding (PMID:17360520 [IPI] UniProtKB:P0ACF4) (PMI…	DNA-binding protein HU-alpha	hupA|JW3964|b4000	protein	taxon:83333	EcoCyc	269	168	194	867	851	921
hupB	1.93447	0.951942	0.000728	0.00704	UniProtKB	P0ACF4	hupB	acts_upstream_of_or_within	DNA repair (PMID:31830036 [NAS]) DNA replication initiation (PMID:31830036 [NAS]) (PMID:12366835 [IDA]) bacterial nucleoid DNA packaging (PMID:31830036 [NAS]) chromosome condensation (GO_REF:0000043 [IEA] UniProtKB-KW:KW-0226) transcription, DNA-templated (PMID:10982882 [IEP]) (PMID:3514923 [IDA]) (PMID:9218807 [IDA]) (PMID:9192630 [IEP]) (PMID:11254141 [IEP]) (PMID:227733 [IDA]) (PMID:11601842 […	DnaA-HU complex (PMID:18179598 [IPI]) HU-DNA complex (PMID:27482541 [IPI]) (PMID:12875839 [IPI]) cytosol (PMID:21873635 [IBA] PANTHER:PTN002110664, UniProtKB:P0A6X7, UniProtKB:P0ACF4, UniProtKB:P0A6Y1, UniProtKB:P0ACF0) (PMID:18304323 [IDA])	DNA binding (PMID:10551881 [IDA]) (GO_REF:0000002 [IEA] InterPro:IPR000119, InterPro:IPR010992, InterPro:IPR020816) (GO_REF:0000043 [IEA] UniProtKB-KW:KW-0238) identical protein binding (PMID:12875839 [IPI] UniProtKB:P0ACF4) protein binding (PMID:15690043 [IPI] UniProtKB:P0ACF0) (PMID:12875839 [IPI] UniProtKB:P0ACF0) (PMID:17360520 [IPI] UniProtKB:P0ACF0) structural constituent of chromatin (GO_R…	DNA-binding protein HU-beta	hupB|hopD|JW0430|b0440	protein	taxon:83333	EcoCyc	255	186	260	972	1081	1108
hutW	7.97419	2.99534	3.11e-15	4.71e-13													85	42	72	1247	607	1517
hutX	11.8722	3.56952	9.6e-23	5.64e-20													23	18	18	612	331	632
hxpA	3.70314	1.88875	7.1e-09	3.06e-07	UniProtKB	P77625	hxpA	enables	http://amigo.geneontology.org/amigo/term/GO:0005975		beta-phosphoglucomutase activity (PMID:21873635 [IBA] PANTHER:PTN001822824, UniProtKB:P77475) cobalt ion binding (PMID:16990279 [IDA]) glycerol-3-phosphatase activity (PMID:21873635 [IBA] PANTHER:PTN001822654, UniProtKB:P77625) (PMID:22353596 [IDA]) hydrolase activity (GO_REF:0000043 [IEA] UniProtKB-KW:KW-0378) magnesium ion binding (PMID:16990279 [IDA]) manganese ion binding (PMID:16990279 [IDA]…	Hexitol phosphatase A	hxpA|yfbT|JW5376|b2293	protein	taxon:83333	EcoCyc	63	36	47	391	286	494
hyaA	2.51026	1.32784	0.00861	0.0491641	UniProtKB	P69739	hyaA	acts_upstream_of_or_within	anaerobic electron transport chain (PMID:19917611 [IDA]) (PMID:11506918 [IC]) anaerobic respiration (PMID:21873635 [IBA] PANTHER:PTN000768604, UniProtKB:P69739) (PMID:8071220 [IEP]) (PMID:19917611 [IDA]) cellular response to starvation (PMID:9079897 [IDA]) fermentation (PMID:8071220 [IEP]) (PMID:8071220 [IDA]) hydrogen metabolic process (PMID:11506918 [IC]) (PMID:3516689 [IC])	[Ni-Fe] hydrogenase complex (PMID:2180913 [RCA]) (PMID:21873635 [IBA] PANTHER:PTN000768604, UniProtKB:P69739) (PMID:22431599 [IDA]) (PMID:23260654 [IPI]) ferredoxin hydrogenase complex (GO_REF:0000002 [IEA] InterPro:IPR001821) membrane (PMID:12115052 [ISM]) (PMID:21873635 [IBA] PANTHER:PTN000768604, UniProtKB:P69739) (GO_REF:0000043 [IEA] UniProtKB-KW:KW-0472) (PMID:1856178 [IDA]) plasma membrane…	3 iron, 4 sulfur cluster binding (PMID:22431599 [IDA]) (GO_REF:0000043 [IEA] UniProtKB-KW:KW-0003) 4 iron, 4 sulfur cluster binding (PMID:22431599 [IDA]) (GO_REF:0000043 [IEA] UniProtKB-KW:KW-0004) electron carrier activity (PMID:22431599 [IDA]) (PMID:21873635 [IBA] PANTHER:PTN000768604, UniProtKB:P69739) ferredoxin hydrogenase activity (GO_REF:0000002 [IEA] InterPro:IPR001821) hydrogenase (accep…	Hydrogenase-1 small chain	hyaA|JW0954|b0972	protein	taxon:83333	EcoCyc	191	76	121	219	1628	245
hycA	22.007	4.45989	1.25e-12	1.11e-10													3	5	0	163	57	197
hycB	16.0762	4.00685	2.92e-12	2.32e-10	UniProtKB	P0AAK1	hycB	enables	anaerobic electron transport chain (PMID:25157147 [IDA]) anaerobic respiration (PMID:25157147 [IDA]) formate oxidation (PMID:25157147 [IDA]) glucose catabolic process (PMID:25157147 [IDA])	formate dehydrogenase complex (PMID:25157147 [IPI])	4 iron, 4 sulfur cluster binding (GO_REF:0000043 [IEA] UniProtKB-KW:KW-0004) (PMID:2187144 [RCA]) iron-sulfur cluster binding (GO_REF:0000043 [IEA] UniProtKB-KW:KW-0411) metal ion binding (GO_REF:0000043 [IEA] UniProtKB-KW:KW-0479)	Formate hydrogenlyase subunit 2	hycB|hevB|JW2694|b2724	protein	taxon:83333	UniProt	1	4	3	140	43	177
hycC	8.24549	3.04361	2.41e-12	1.99e-10	UniProtKB	P16429	hycC	enables	ATP synthesis coupled electron transport (GO_REF:0000002 [IEA] InterPro:IPR003918) anaerobic electron transport chain (PMID:25157147 [IDA]) anaerobic respiration (PMID:25157147 [IDA]) formate oxidation (PMID:25157147 [IDA]) glucose catabolic process (PMID:25157147 [IDA])	formate dehydrogenase complex (PMID:25157147 [IPI]) membrane (GO_REF:0000043 [IEA] UniProtKB-KW:KW-0472) plasma membrane (GO_REF:0000044 [IEA] UniProtKB-SubCell:SL-0037) (GO_REF:0000043 [IEA] UniProtKB-KW:KW-0997) (PMID:15919996 [IDA]) (GO_REF:0000043 [IEA] UniProtKB-KW:KW-1003)	NADH dehydrogenase (ubiquinone) activity (GO_REF:0000002 [IEA] InterPro:IPR003918) oxidoreductase activity (GO_REF:0000043 [IEA] UniProtKB-KW:KW-0560)	Formate hydrogenlyase subunit 3	hycC|hevC|JW2693|b2723	protein	taxon:83333	InterPro	15	23	22	532	170	563
hycD	6.31371	2.65849	1.06e-09	5.31e-08	UniProtKB	P16430	hycD	enables	anaerobic electron transport chain (PMID:25157147 [IDA]) anaerobic respiration (PMID:25157147 [IDA]) formate oxidation (PMID:25157147 [IDA]) glucose catabolic process (PMID:25157147 [IDA])	formate dehydrogenase complex (PMID:25157147 [IPI]) membrane (GO_REF:0000043 [IEA] UniProtKB-KW:KW-0472) (GO_REF:0000002 [IEA] InterPro:IPR001694, InterPro:IPR018086) plasma membrane (PMID:2187144 [RCA]) (GO_REF:0000044 [IEA] UniProtKB-SubCell:SL-0037) (GO_REF:0000043 [IEA] UniProtKB-KW:KW-0997) (PMID:21873635 [IBA] PANTHER:PTN000153429, UniProtKB:P16430) (PMID:15919996 [IDA]) (GO_REF:0000043 [IE…	http://amigo.geneontology.org/amigo/term/GO:0016491	Formate hydrogenlyase subunit 4	hycD|hevD|JW2692|b2722	protein	taxon:83333	UniProt	11	12	12	215	79	237
hycE	4.2471	2.08648	7.13e-07	1.74e-05	UniProtKB	P16431	hycE	enables	anaerobic electron transport chain (PMID:25157147 [IDA]) anaerobic respiration (PMID:25157147 [IDA]) formate oxidation (PMID:25157147 [IDA]) glucose catabolic process (PMID:25157147 [IDA]) respiratory electron transport chain (GO_REF:0000117 [IEA] ARBA:ARBA00033493)	formate dehydrogenase complex (PMID:25157147 [IPI])	4 iron, 4 sulfur cluster binding (GO_REF:0000043 [IEA] UniProtKB-KW:KW-0004) NAD binding (GO_REF:0000002 [IEA] InterPro:IPR001135) NADH dehydrogenase (ubiquinone) activity (GO_REF:0000002 [IEA] InterPro:IPR001268) iron-sulfur cluster binding (GO_REF:0000043 [IEA] UniProtKB-KW:KW-0411) metal ion binding (GO_REF:0000043 [IEA] UniProtKB-KW:KW-0479) nickel cation binding (GO_REF:0000002 [IEA] InterPr…	Formate hydrogenlyase subunit 5	hycE|hevE|JW2691|b2721	protein	taxon:83333	IntAct	33	46	28	444	161	523
hycF	2.81438	1.49282	0.0111204	0.0596957	UniProtKB	P16432	hycF	enables	aerobic respiration (PMID:21873635 [IBA] PANTHER:PTN000091255, WB:WBGene00020636, UniProtKB:O00217, UniProtKB:P0AFD6, FB:FBgn0017567) anaerobic electron transport chain (PMID:25157147 [IDA]) anaerobic respiration (PMID:25157147 [IDA]) formate oxidation (PMID:25157147 [IDA]) glucose catabolic process (PMID:25157147 [IDA])	formate dehydrogenase complex (PMID:25157147 [IPI]) membrane (GO_REF:0000002 [IEA] InterPro:IPR010226) plasma membrane respiratory chain complex I (PMID:21873635 [IBA] PANTHER:PTN000091255, UniProtKB:P0AFD6)	4 iron, 4 sulfur cluster binding (GO_REF:0000002 [IEA] InterPro:IPR010226) (GO_REF:0000043 [IEA] UniProtKB-KW:KW-0004) (PMID:2187144 [RCA]) NADH dehydrogenase activity (PMID:21873635 [IBA] PANTHER:PTN000091255, UniProtKB:P0AFD6, UniProtKB:O00217) iron-sulfur cluster binding (GO_REF:0000043 [IEA] UniProtKB-KW:KW-0411) metal ion binding (GO_REF:0000043 [IEA] UniProtKB-KW:KW-0479) oxidoreductase act…	Formate hydrogenlyase subunit 6	hycF|hevF|JW2690|b2720	protein	taxon:83333	InterPro	7	15	7	89	18	108
hycG	3.88299	1.95717	9.98e-05	0.00133	UniProtKB	P16433	hycG	enables	anaerobic electron transport chain (PMID:25157147 [IDA]) anaerobic respiration (PMID:25157147 [IDA]) formate oxidation (PMID:25157147 [IDA]) glucose catabolic process (PMID:25157147 [IDA])	formate dehydrogenase complex (PMID:25157147 [IPI])	4 iron, 4 sulfur cluster binding (GO_REF:0000002 [IEA] InterPro:IPR006138) (GO_REF:0000043 [IEA] UniProtKB-KW:KW-0004) NADH dehydrogenase (ubiquinone) activity (GO_REF:0000002 [IEA] InterPro:IPR006138) iron-sulfur cluster binding (GO_REF:0000002 [IEA] InterPro:IPR006137) (GO_REF:0000043 [IEA] UniProtKB-KW:KW-0411) metal ion binding (GO_REF:0000043 [IEA] UniProtKB-KW:KW-0479) oxidoreductase activi…	Formate hydrogenlyase subunit 7	hycG|hevG|JW2689|b2719	protein	taxon:83333	IntAct	8	16	10	141	46	159
hycH	2.66213	1.41258	0.00673	0.040694	UniProtKB	P0AEV7	hycH	acts_upstream_of_or_within	macromolecular complex assembly (PMID:28718449 [IDA])			Formate hydrogenlyase maturation protein HycH	hycH|hevH|JW2688|b2718	protein	taxon:83333	EcoCyc	9	13	7	80	22	87
hycI	2.2801	1.1891	0.00383	0.026331	UniProtKB	P0AEV9	hycI	enables	protein processing (PMID:21873635 [IBA] PANTHER:PTN001250788, UniProtKB:P0AEV9, UniProtKB:P37182, UniProtKB:P19930) (PMID:8756471 [IDA]) proteolysis (GO_REF:0000043 [IEA] UniProtKB-KW:KW-0645)		aspartic-type endopeptidase activity (GO_REF:0000043 [IEA] UniProtKB-KW:KW-0064) endopeptidase activity (PMID:21873635 [IBA] PANTHER:PTN001250788, UniProtKB:P0AEV9, UniProtKB:P37182) (PMID:7851435 [IDA]) enzyme activator activity (GO_REF:0000002 [IEA] InterPro:IPR000671) hydrolase activity (GO_REF:0000043 [IEA] UniProtKB-KW:KW-0378) metal ion binding (GO_REF:0000043 [IEA] UniProtKB-KW:KW-0479) pe…	Hydrogenase 3 maturation protease	hycI|JW2687|b2717	protein	taxon:83333	EcoCyc	10	14	18	96	41	108
hydN	16.5893	4.05218	2.35e-10	1.42e-08	UniProtKB	P0AAK4	hydN	enables	electron transport chain (GO_REF:0000108 [IEA] GO:0009055)		4 iron, 4 sulfur cluster binding (GO_REF:0000043 [IEA] UniProtKB-KW:KW-0004) electron carrier activity (PMID:8661925 [IMP]) iron-sulfur cluster binding (GO_REF:0000043 [IEA] UniProtKB-KW:KW-0411) metal ion binding (GO_REF:0000043 [IEA] UniProtKB-KW:KW-0479) protein binding (PMID:29942290 [IPI] UniProtKB:P0AAK1, UniProtKB:P16432, UniProtKB:P37127, UniProtKB:P56256)	Electron transport protein HydN	hydN|JW2683|b2713	protein	taxon:83333	EcoCyc	4	3	1	95	45	138
hypA_1	18.6857	4.22386	7.33e-07	1.77e-05													2	1	0	37	19	51
hypB	4.17025	2.06013	2.33e-07	6.49e-06	UniProtKB	P0AAN3	hypB	enables	0110147 macromolecular complex assembly (PMID:27951644 [NAS]) protein maturation (PMID:21873635 [IBA] PANTHER:PTN000765016, UniProtKB:P0AAN3) (GO_REF:0000002 [IEA] InterPro:IPR004392)	GTPase complex (PMID:27951644 [IPI])	GTP binding (GO_REF:0000043 [IEA] UniProtKB-KW:KW-0342) GTPase activity (PMID:8423137 [IDA]) (GO_REF:0000002 [IEA] InterPro:IPR004392) (PMID:21873635 [IBA] PANTHER:PTN000765016, UniProtKB:P0AAN3) guanosine tetraphosphate binding (PMID:29511080 [IDA]) hydrolase activity (GO_REF:0000043 [IEA] UniProtKB-KW:KW-0378) metal ion binding (GO_REF:0000043 [IEA] UniProtKB-KW:KW-0479) metallochaperone activi…	Hydrogenase maturation factor HypB	hypB|JW2697|b2727	protein	taxon:83333	UniProt	14	12	13	127	107	145
hypC	9.17057	3.19701	0.000596	0.00592	UniProtKB	P0AAM3	hypC	enables	macromolecular complex assembly (PMID:23022438 [NAS]) protein maturation (PMID:8756471 [IDA]) (PMID:21873635 [IBA] PANTHER:PTN002172975, UniProtKB:P0AAM3, UniProtKB:P0AAM7) (PMID:1482271 [IMP])		carbon dioxide binding (PMID:23851071 [IDA]) (PMID:21873635 [IBA] PANTHER:PTN002172975, UniProtKB:P0AAM3, UniProtKB:P0AAM7) identical protein binding (PMID:23851071 [IDA]) iron ion binding (PMID:23851071 [IDA]) (PMID:21873635 [IBA] PANTHER:PTN002172975, UniProtKB:P0AAM7, UniProtKB:P0AAM3) protein binding (PMID:15690043 [IPI] UniProtKB:P0A8N3) (PMID:19402753 [IPI] UniProtKB:P0A8N3) (PMID:12441107 …	Hydrogenase maturation factor HypC	hypC|JW2698|b2728	protein	taxon:83333	EcoCyc	1	0	1	18	13	10
hypD	3.98092	1.9931	3.1e-06	6.33e-05	UniProtKB	P24192	hypD	enables	macromolecular complex assembly (PMID:25184670 [IDA]) (PMID:23022438 [NAS]) protein maturation (PMID:8756471 [IMP]) (PMID:21873635 [IBA] PANTHER:PTN000765452, UniProtKB:P24192)		4 iron, 4 sulfur cluster binding (PMID:21873635 [IBA] PANTHER:PTN000765452, UniProtKB:P24192) (GO_REF:0000043 [IEA] UniProtKB-KW:KW-0004) (PMID:15504408 [IDA]) ATPase activity (PMID:31614069 [IDA]) carbon monoxide binding (PMID:21873635 [IBA] PANTHER:PTN000765452, UniProtKB:P24192) (PMID:23597401 [IDA]) iron ion binding (PMID:23597401 [IDA]) (PMID:21873635 [IBA] PANTHER:PTN000765452, UniProtKB:P2…	Hydrogenase maturation factor HypD	hypD|JW2699|b2729	protein	taxon:83333	EcoCyc	18	10	19	122	140	169
hypE	2.10896	1.07653	0.0107579	0.0582638	UniProtKB	P24193	hypE	enables	macromolecular complex assembly (PMID:25184670 [IDA]) (PMID:15291820 [IDA]) (PMID:23022438 [NAS]) peptidyl-S-carbamoyl-L-cysteine dehydration (PMID:15291820 [IDA]) (PMID:21873635 [IBA] PANTHER:PTN000767951, UniProtKB:P24193) protein maturation (PMID:21873635 [IBA] PANTHER:PTN000767951, UniProtKB:P24193) (PMID:1482271 [IMP])	ATPase complex (PMID:15291820 [IPI])	lyase activity (GO_REF:0000043 [IEA] UniProtKB-KW:KW-0456) protein binding (PMID:26186649 [IPI] UniProtKB:P30131) (PMID:24561554 [IPI] UniProtKB:P30131) (PMID:15291820 [IPI] UniProtKB:P30131) (PMID:16412426 [IPI] UniProtKB:P24192)	Carbamoyl dehydratase HypE	hypE|JW2700|b2730	protein	taxon:83333	EcoCyc	18	21	28	90	122	138
hypF	4.37566	2.1295	4.63e-09	2.03e-07	UniProtKB	P30131	hypF	enables	macromolecular complex assembly (PMID:15291820 [IDA]) peptidyl-S-carbamoyl-L-cysteine dehydration (PMID:15291820 [IDA]) protein carbamoylation (PMID:12586941 [IDA]) (GO_REF:0000002 [IEA] InterPro:IPR004421) protein maturation (PMID:8756471 [IDA]) (PMID:21873635 [IBA] PANTHER:PTN000003017, UniProtKB:P30131) (PMID:8661925 [IMP])	ATPase complex (PMID:15291820 [IPI])	carboxyl- or carbamoyltransferase activity (PMID:12586941 [IDA]) (PMID:21873635 [IBA] PANTHER:PTN000003017, UniProtKB:P30131) (GO_REF:0000002 [IEA] InterPro:IPR004421) double-stranded RNA binding (GO_REF:0000002 [IEA] InterPro:IPR006070) ligase activity (GO_REF:0000043 [IEA] UniProtKB-KW:KW-0436) metal ion binding (GO_REF:0000002 [IEA] InterPro:IPR004421) (GO_REF:0000043 [IEA] UniProtKB-KW:KW-047…	Carbamoyltransferase HypF	hypF|hydA|JW5433|b2712	protein	taxon:83333	InterPro	33	20	37	307	224	371
iap	2.22329	1.15269	0.00045	0.00472	UniProtKB	P10423	iap	acts_upstream_of_or_within	post-translational protein modification (PMID:337967 [IMP]) proteolysis (GO_REF:0000043 [IEA] UniProtKB-KW:KW-0645) (GO_REF:0000002 [IEA] InterPro:IPR045175) (PMID:21873635 [IBA] PANTHER:PTN000254534, UniProtKB:Q9HZQ8)	outer membrane-bounded periplasmic space (PMID:12139474 [IDA])	aminopeptidase activity (GO_REF:0000043 [IEA] UniProtKB-KW:KW-0031) (PMID:385340 [IDA]) hydrolase activity (GO_REF:0000043 [IEA] UniProtKB-KW:KW-0378) metal ion binding (GO_REF:0000043 [IEA] UniProtKB-KW:KW-0479) metalloexopeptidase activity (GO_REF:0000002 [IEA] InterPro:IPR045175) peptidase activity (GO_REF:0000043 [IEA] UniProtKB-KW:KW-0645)	Alkaline phosphatase isozyme conversion protein	iap|JW2723|b2753	protein	taxon:83333	EcoCyc	34	20	34	154	116	172
iclR	-5.1109	-2.35358	3.61e-08	1.26e-06	UniProtKB	P16528	iclR	acts_upstream_of_or_within	glyoxylate cycle (GO_REF:0000043 [IEA] UniProtKB-KW:KW-0329) negative regulation of transcription, DNA-templated (PMID:21873635 [IBA] PANTHER:PTN001248570, UniProtKB:P76268, UniProtKB:P77300, UniProtKB:P0ACN4, UniProtKB:P37671) regulation of transcription, DNA-templated (GO_REF:0000117 [IEA] ARBA:ARBA00028138) (PMID:7033207 [IMP]) (GO_REF:0000002 [IEA] InterPro:IPR005471)	cytosol (PMID:18304323 [IDA])	DNA binding (PMID:21873635 [IBA] PANTHER:PTN001248570, UniProtKB:P37671, UniProtKB:P77300) (GO_REF:0000002 [IEA] InterPro:IPR005471) (GO_REF:0000043 [IEA] UniProtKB-KW:KW-0238) protein binding (PMID:15690043 [IPI] UniProtKB:P67910) transcription factor activity, sequence-specific DNA binding (PMID:21873635 [IBA] PANTHER:PTN001248570, UniProtKB:P76268, UniProtKB:P0ACN4)	Transcriptional repressor IclR	iclR|JW3978|b4018	protein	taxon:83333	EcoCyc	442	261	337	67	319	83
igaA	-1.83718	-0.877494	0.0079	0.0463859													162	113	113	127	196	152
iha_1	1.97377	0.980954	0.00386	0.0264616													128	124	153	628	548	749
iha_2	1.85014	0.887632	0.00954	0.0532257													165	118	161	621	530	762
ilvB	-9.62239	-3.2664	3.82e-13	3.59e-11	UniProtKB	P08142	ilvB	acts_upstream_of_or_within	branched-chain amino acid biosynthetic process (PMID:18193896 [IDA]) (GO_REF:0000002 [IEA] InterPro:IPR012846) (GO_REF:0000117 [IEA] ARBA:ARBA00028438) (GO_REF:0000043 [IEA] UniProtKB-KW:KW-0100) cellular amino acid biosynthetic process (GO_REF:0000043 [IEA] UniProtKB-KW:KW-0028) isoleucine biosynthetic process (PMID:21873635 [IBA] PANTHER:PTN000438758, UniProtKB:P00893, CGD:CAL0000198378, UniPro…	acetolactate synthase complex (PMID:6360995 [IDA]) (PMID:21873635 [IBA] PANTHER:PTN000438758, UniProtKB:P08142, SGD:S000004714, UniProtKB:P00893) (PMID:18193896 [IPI])	acetolactate synthase activity (PMID:21873635 [IBA] PANTHER:PTN000438682, TAIR:locus:2114525, UniProtKB:P9WG41, PomBase:SPBP35G2.07, UniProtKB:P08142, UniProtKB:P00893, UniProtKB:P9WG39, SGD:S000004714) (GO_REF:0000002 [IEA] InterPro:IPR012846) (PMID:16326011 [IDA]) (GO_REF:0000003 [IEA] EC:2.2.1.6) (GO_REF:0000116 [IEA] RHEA:25249) catalytic activity (GO_REF:0000002 [IEA] InterPro:IPR011766) fla…	Acetolactate synthase isozyme 1 large subunit	ilvB|JW3646|b3671	protein	taxon:83333	EcoCyc	184	217	276	27	134	29
ilvC	8.11646	3.02085	6.9e-10	3.73e-08	UniProtKB	P05793	ilvC	acts_upstream_of_or_within	branched-chain amino acid biosynthetic process (GO_REF:0000002 [IEA] InterPro:IPR000506, InterPro:IPR013023) (GO_REF:0000043 [IEA] UniProtKB-KW:KW-0100) cellular amino acid biosynthetic process (GO_REF:0000043 [IEA] UniProtKB-KW:KW-0028) isoleucine biosynthetic process (PMID:14832239 [IMP]) (GO_REF:0000104 [IEA] UniRule:UR000368678) (GO_REF:0000041 [IEA] UniPathway:UPA00047) (PMID:21873635 [IBA] …	cytoplasm (GO_REF:0000044 [IEA] UniProtKB-SubCell:SL-0086) (GO_REF:0000043 [IEA] UniProtKB-KW:KW-0963) cytosol (PMID:2653423 [IDA]) (PMID:21873635 [IBA] PANTHER:PTN000483145, UniProtKB:P05793) (PMID:18304323 [IDA]) macromolecular complex (PMID:23036858 [IDA])	2-dehydropantoate 2-reductase activity (PMID:15654896 [IDA]) NADP binding (PMID:23036858 [IDA]) identical protein binding (PMID:23036858 [IDA]) ketol-acid reductoisomerase activity (GO_REF:0000002 [IEA] InterPro:IPR000506) (PMID:2653423 [IDA]) (GO_REF:0000116 [IEA] RHEA:22068) (GO_REF:0000104 [IEA] UniRule:UR000368678) (GO_REF:0000003 [IEA] EC:1.1.1.86) (PMID:21515217 [IDA]) (PMID:21873635 [IBA] …	Ketol-acid reductoisomerase (NADP(+))	ilvC|JW3747|b3774	protein	taxon:83333	EcoCyc	129	99	174	3031	854	3767
ilvG	-3.49878	-1.80685	2.53e-06	5.3e-05	UniProtKB	P0DP89	ilvG	enables	branched-chain amino acid biosynthetic process (GO_REF:0000043 [IEA] UniProtKB-KW:KW-0100) carboxylic acid metabolic process (GO_REF:0000117 [IEA] ARBA:ARBA00027276) cellular amino acid biosynthetic process (GO_REF:0000043 [IEA] UniProtKB-KW:KW-0028) isoleucine biosynthetic process (GO_REF:0000041 [IEA] UniPathway:UPA00047) valine biosynthetic process (GO_REF:0000041 [IEA] UniPathway:UPA00049)		magnesium ion binding (GO_REF:0000002 [IEA] InterPro:IPR012000) thiamine pyrophosphate binding (GO_REF:0000002 [IEA] InterPro:IPR012000, InterPro:IPR012001)	Putative acetolactate synthase isozyme 2 large subunit	ilvG|b4488|b3767	protein	taxon:83333	InterPro	136	131	175	98	74	138
ilvI	2.11807	1.08275	0.00354	0.0248073	UniProtKB	P00893	ilvI	acts_upstream_of_or_within	branched-chain amino acid biosynthetic process (PMID:11243831 [IDA]) (GO_REF:0000002 [IEA] InterPro:IPR012846) (GO_REF:0000117 [IEA] ARBA:ARBA00028438) (GO_REF:0000043 [IEA] UniProtKB-KW:KW-0100) cellular amino acid biosynthetic process (GO_REF:0000043 [IEA] UniProtKB-KW:KW-0028) isoleucine biosynthetic process (PMID:21873635 [IBA] PANTHER:PTN000438758, UniProtKB:P00893, CGD:CAL0000198378, UniPro…	acetolactate synthase complex (PMID:21873635 [IBA] PANTHER:PTN000438758, UniProtKB:P08142, SGD:S000004714, UniProtKB:P00893) (PMID:11243831 [IPI]) cytosol (PMID:18304323 [IDA])	acetolactate synthase activity (PMID:2675968 [IDA]) (PMID:21873635 [IBA] PANTHER:PTN000438682, TAIR:locus:2114525, UniProtKB:P9WG41, PomBase:SPBP35G2.07, UniProtKB:P08142, UniProtKB:P00893, UniProtKB:P9WG39, SGD:S000004714) (GO_REF:0000002 [IEA] InterPro:IPR012846) (GO_REF:0000003 [IEA] EC:2.2.1.6) (PMID:4612003 [IMP]) (GO_REF:0000116 [IEA] RHEA:25249) catalytic activity (GO_REF:0000002 [IEA] Int…	Acetolactate synthase isozyme 3 large subunit	ilvI|JW0076|b0077	protein	taxon:83333	EcoCyc	92	48	73	381	153	417
ilvM	-5.87058	-2.5535	3.78e-05	0.000565	UniProtKB	P0ADG1	ilvM	acts_upstream_of_or_within	branched-chain amino acid biosynthetic process (PMID:9581571 [IDA]) (GO_REF:0000043 [IEA] UniProtKB-KW:KW-0100) cellular amino acid biosynthetic process (GO_REF:0000043 [IEA] UniProtKB-KW:KW-0028) (PMID:9581571 [IDA]) isoleucine biosynthetic process (GO_REF:0000041 [IEA] UniPathway:UPA00047) valine biosynthetic process (GO_REF:0000041 [IEA] UniPathway:UPA00049)	acetolactate synthase complex (PMID:9581571 [IPI])	acetolactate synthase activity (GO_REF:0000003 [IEA] EC:2.2.1.6) (PMID:9581571 [IDA]) (GO_REF:0000116 [IEA] RHEA:25249) protein binding (PMID:9581571 [IPI] UniProtKB:P0DP90) transferase activity (GO_REF:0000043 [IEA] UniProtKB-KW:KW-0808)	Acetolactate synthase isozyme 2 small subunit	ilvM|JW3742|b3769	protein	taxon:83333	EcoCyc	5	9	6	4	2	2
ilvN_1	2.77751	1.47379	0.00421	0.0281709													21	3	18	86	38	101
ilvN_2	-11.8887	-3.57152	1.01e-09	5.24e-08													14	14	27	0	8	3
iscA	-4.13414	-2.04759	2.64e-07	7.26e-06	UniProtKB	P0AAC8	iscA	acts_upstream_of_or_within	iron-sulfur cluster assembly (GO_REF:0000104 [IEA] UniRule:UR000076508) (PMID:10544286 [IMP]) (PMID:21873635 [IBA] PANTHER:PTN001601055, UniProtKB:P0AAC8, UniProtKB:P77667, SGD:S000003950, UniProtKB:P74596, UniProtKB:Q57X28) (GO_REF:0000002 [IEA] InterPro:IPR011302, InterPro:IPR016092) (PMID:11319236 [IDA]) protein maturation by iron-sulfur cluster transfer (PMID:21873635 [IBA] PANTHER:PTN0016010…	cytoplasm (PMID:21873635 [IBA] PANTHER:PTN001601055, UniProtKB:Q57X28, SGD:S000003950, UniProtKB:P77667, UniProtKB:P0AAC8, UniProtKB:O97297, PomBase:SPCC645.03c) cytosol (PMID:15911532 [IDA]) (PMID:18304323 [IDA]) (PMID:21873635 [IBA] PANTHER:PTN000008061, UniProtKB:P0AAC8, UniProtKB:P77667) iron-sulfur cluster transfer complex (PMID:15050828 [IPI])	2 iron, 2 sulfur cluster binding (PMID:11319236 [IDA]) (PMID:21873635 [IBA] PANTHER:PTN001601055, UniProtKB:P74596, UniProtKB:P77667, UniProtKB:P0AAC8, UniProtKB:P72731, PomBase:SPCC645.03c) (GO_REF:0000117 [IEA] ARBA:ARBA00026418) ferrous iron binding (PMID:14720122 [IDA]) iron chaperone activity (PMID:15247288 [IMP]) (PMID:14720122 [IDA]) iron ion binding (GO_REF:0000104 [IEA] UniRule:UR0000765…	Iron-binding protein IscA	iscA|yfhF|JW2512|b2528	protein	taxon:83333	EcoCyc	572	498	566	335	237	362
iscR	-4.10871	-2.03868	9.03e-07	2.1e-05	UniProtKB	P0AGK8	iscR	acts_upstream_of_or_within	regulation of transcription, DNA-templated (GO_REF:0000104 [IEA] UniRule:UR000100850) (PMID:16677314 [IDA]) (PMID:11742080 [IDA]) (GO_REF:0000002 [IEA] InterPro:IPR010242) (PMID:11742080 [IMP]) (PMID:21873635 [IBA] PANTHER:PTN002432018, UniProtKB:P0AF63, UniProtKB:P0AGK8)	cytosol (PMID:18304323 [IDA]) (PMID:21873635 [IBA] PANTHER:PTN002432018, UniProtKB:P0AGK8)	2 iron, 2 sulfur cluster binding (GO_REF:0000043 [IEA] UniProtKB-KW:KW-0001) DNA binding (GO_REF:0000043 [IEA] UniProtKB-KW:KW-0238) double-stranded DNA binding (GO_REF:0000104 [IEA] UniRule:UR000100850) (GO_REF:0000002 [IEA] InterPro:IPR010242) identical protein binding (PMID:24561554 [IPI] UniProtKB:P0AGK8) (PMID:23644595 [IPI] UniProtKB:P0AGK8) iron ion binding (GO_REF:0000104 [IEA] UniRule:UR…	HTH-type transcriptional regulator IscR	iscR|yfhP|JW2515|b2531	protein	taxon:83333	EcoCyc	669	508	636	357	262	399
iscS	-4.06901	-2.02468	3.68e-08	1.26e-06	UniProtKB	P0A6B7	iscS	acts_upstream_of_or_within	L-cysteine catabolic process (PMID:20404999 [NAS]) (PMID:10753862 [IDA]) (PMID:10739946 [IDA]) (PMID:16387657 [IDA]) [2Fe-2S] cluster assembly (GO_REF:0000104 [IEA] UniRule:UR000084057) (GO_REF:0000002 [IEA] InterPro:IPR010240) detection of UV (PMID:10753862 [NAS]) iron-sulfur cluster assembly (GO_REF:0000117 [IEA] ARBA:ARBA00027131) (PMID:10393315 [IMP]) (PMID:20404999 [NAS]) oxazole or thiazole…	IscS-IscU complex (PMID:20404999 [IPI]) IscS-TusA complex (PMID:16387657 [IPI]) L-cysteine desulfurase complex (PMID:10753862 [IPI]) (PMID:12860127 [IPI]) cytoplasm (GO_REF:0000044 [IEA] UniProtKB-SubCell:SL-0086) (GO_REF:0000043 [IEA] UniProtKB-KW:KW-0963) (GO_REF:0000104 [IEA] UniRule:UR000084057) cytosol (PMID:18304323 [IDA]) sulfurtransferase complex (PMID:10753862 [IPI])	2 iron, 2 sulfur cluster binding (GO_REF:0000043 [IEA] UniProtKB-KW:KW-0001) (GO_REF:0000104 [IEA] UniRule:UR000084057) catalytic activity (GO_REF:0000002 [IEA] InterPro:IPR015421, InterPro:IPR015422) (GO_REF:0000117 [IEA] ARBA:ARBA00027533) cysteine desulfurase activity (GO_REF:0000116 [IEA] RHEA:43892) (PMID:10739946 [IDA]) (GO_REF:0000104 [IEA] UniRule:UR000084057) (GO_REF:0000003 [IEA] EC:2.8…	Cysteine desulfurase IscS	iscS|nuvC|yfhO|yzzO|JW2514|b2530	protein	taxon:83333	EcoCyc	3042	2335	3004	1697	1108	1955
iscU	-3.42011	-1.77404	8.07e-06	0.000149	UniProtKB	P0ACD4	iscU	enables	L-cysteine catabolic process (PMID:20404999 [NAS]) cellular iron ion homeostasis (PMID:21873635 [IBA] PANTHER:PTN000009661, SGD:S000005752, SGD:S000006056, UniProtKB:Q9H1K1) iron-sulfur cluster assembly (PMID:15964837 [IDA]) (GO_REF:0000002 [IEA] InterPro:IPR002871, InterPro:IPR011339) (PMID:20404999 [NAS])	IscS-IscU complex (PMID:20404999 [IPI]) cytoplasm (PMID:21873635 [IBA] PANTHER:PTN000009661, FB:FBgn0037637, SGD:S000006056, UniProtKB:Q9H1K1, MGI:MGI:1913633, TAIR:locus:2102122, UniProtKB:Q8LR34, TAIR:locus:2136612, UniProtKB:P0ACD4, SGD:S000005752, UniProtKB:Q8IKT4, TAIR:locus:2132090) cytosol (PMID:15911532 [IDA]) (PMID:18304323 [IDA])	2 iron, 2 sulfur cluster binding (PMID:21873635 [IBA] PANTHER:PTN000009661, UniProtKB:P0ACD4, PomBase:SPAC227.13c) (PMID:15153099 [IDA]) 4 iron, 4 sulfur cluster binding (PMID:21799759 [IDA]) copper ion binding (PMID:28576762 [IDA]) ferrous iron binding (PMID:21873635 [IBA] PANTHER:PTN000009661, FB:FBgn0037637, SGD:S000006056) identical protein binding (PMID:11972033 [IPI] UniProtKB:P0ACD4) (PMID…	Iron-sulfur cluster assembly scaffold protein IscU	iscU|nifU|yfhN|JW2513|b2529	protein	taxon:83333	InterPro	749	609	790	516	362	598
iscX	-3.25079	-1.70079	2.17e-06	4.69e-05	UniProtKB	P0C0L9	iscX	acts_upstream_of_or_within	iron-sulfur cluster assembly (GO_REF:0000002 [IEA] InterPro:IPR007479) (PMID:25430730 [IGI] UniProtKB:P27838)	cytosol (PMID:21873635 [IBA] PANTHER:PTN002206577, UniProtKB:P0C0L9) (PMID:18304323 [IDA])	enzyme inhibitor activity (PMID:24810328 [IDA]) ferrous iron binding (PMID:21873635 [IBA] PANTHER:PTN002206575, UniProtKB:P0C0L9) (PMID:24810328 [IDA]) iron ion binding (PMID:16698547 [IDA]) protein binding (PMID:24810328 [IPI] UniProtKB:P0ACD4) (PMID:11983079 [IPI] UniProtKB:P0A6B7) (PMID:16698547 [IPI] UniProtKB:P0A6B7)	Protein IscX	iscX|yfhJ|JW2508|b2524	protein	taxon:83333	EcoCyc	88	71	105	73	42	77
ivy	3.30463	1.72449	1.56e-06	3.42e-05	UniProtKB	P0AD59	ivy	acts_upstream_of_or_within	chaperone-mediated protein folding (PMID:26003922 [IDA]) negative regulation of catalytic activity (GO_REF:0000002 [IEA] InterPro:IPR014453) regulation of catalytic activity (PMID:11278658 [IDA])	outer membrane-bounded periplasmic space (PMID:17309111 [IDA]) (PMID:24140104 [IDA]) (PMID:15911532 [IDA]) periplasmic space (GO_REF:0000043 [IEA] UniProtKB-KW:KW-0574) (GO_REF:0000044 [IEA] UniProtKB-SubCell:SL-0200) (GO_REF:0000002 [IEA] InterPro:IPR014453)	lysozyme inhibitor activity (PMID:11278658 [IDA]) protein homodimerization activity (PMID:11278658 [IDA])	Inhibitor of vertebrate lysozyme	ivy|ykfE|JW0210|b0220	protein	taxon:83333	EcoCyc	21	22	20	102	275	143
katG	2.26707	1.18083	0.000943	0.00868	UniProtKB	P13029	katG	acts_upstream_of_or_within	cellular oxidant detoxification (GO_REF:0000108 [IEA] GO:0004601) (GO_REF:0000108 [IEA] GO:0004096) cellular response to hydrogen peroxide (PMID:3904630 [IEP]) (PMID:21873635 [IBA] PANTHER:PTN000777458, UniProtKB:P13029) hydrogen peroxide catabolic process (PMID:21873635 [IBA] PANTHER:PTN000777458, UniProtKB:P13029, UniProtKB:P9WIE5) (GO_REF:0000043 [IEA] UniProtKB-KW:KW-0376) (PMID:11717277 [IMP…	cytosol (PMID:16858726 [HDA]) (PMID:10068295 [IDA]) (PMID:21873635 [IBA] PANTHER:PTN000777458, UniProtKB:P13029, UniProtKB:P9WIE5)	catalase activity (PMID:21873635 [IBA] PANTHER:PTN000777458, UniProtKB:P9WIE5, UniProtKB:P13029, UniProtKB:Q7Z7W6, UniProtKB:Q96VT4) (GO_REF:0000116 [IEA] RHEA:20309) (GO_REF:0000002 [IEA] InterPro:IPR000763) (PMID:2223011 [IDA]) (PMID:10801338 [IDA]) (GO_REF:0000104 [IEA] UniRule:UR000089066) heme binding (GO_REF:0000002 [IEA] InterPro:IPR000763, InterPro:IPR002016, InterPro:IPR010255) (PMID:222…	Catalase-peroxidase	katG|JW3914|b3942	protein	taxon:83333	EcoCyc	197	108	114	460	1045	544
katP	2.06016	1.04275	0.00104	0.00948													135	87	104	462	508	541
kbl	1.91285	0.935726	0.00269	0.020136	UniProtKB	P0AB77	kbl	enables	L-threonine catabolic process to glycine (GO_REF:0000104 [IEA] UniRule:UR000119537) (GO_REF:0000041 [IEA] UniPathway:UPA00046) biosynthetic process (GO_REF:0000002 [IEA] InterPro:IPR004839) threonine catabolic process (GO_REF:0000002 [IEA] InterPro:IPR011282)	cytoplasm (PMID:11318637 [IDA]) cytosol (PMID:15911532 [IDA]) (PMID:21873635 [IBA] PANTHER:PTN008550595, UniProtKB:P0AB77) (PMID:18304323 [IDA])	catalytic activity (GO_REF:0000117 [IEA] ARBA:ARBA00027533) (GO_REF:0000002 [IEA] InterPro:IPR015421, InterPro:IPR015422) glycine C-acetyltransferase activity (GO_REF:0000104 [IEA] UniRule:UR000119537) (PMID:3117785 [IDA]) (PMID:21873635 [IBA] PANTHER:PTN008550595, UniProtKB:P0AB77) (GO_REF:0000003 [IEA] EC:2.3.1.29) (GO_REF:0000116 [IEA] RHEA:20736) (GO_REF:0000002 [IEA] InterPro:IPR011282) liga…	2-amino-3-ketobutyrate coenzyme A ligase	kbl|JW3592|b3617	protein	taxon:83333	InterPro	228	145	180	686	848	851
kch	1.88421	0.91396	0.003	0.0219004	UniProtKB	P31069	kch	acts_upstream_of_or_within	ion transport (GO_REF:0000043 [IEA] UniProtKB-KW:KW-0406) potassium ion transport (GO_REF:0000002 [IEA] InterPro:IPR003148) (PMID:11606201 [IMP]) (PMID:21873635 [IBA] PANTHER:PTN001012758, UniProtKB:P31069, UniProtKB:P0AGI8)	macromolecular complex (PMID:9657392 [IDA]) membrane (GO_REF:0000043 [IEA] UniProtKB-KW:KW-0472) plasma membrane (GO_REF:0000044 [IEA] UniProtKB-SubCell:SL-0037) (GO_REF:0000043 [IEA] UniProtKB-KW:KW-0997) (PMID:15919996 [IDA]) (GO_REF:0000043 [IEA] UniProtKB-KW:KW-1003)	identical protein binding (PMID:9657392 [IDA])	Voltage-gated potassium channel Kch	kch|JW1242|b1250	protein	taxon:83333	EcoCyc	34	28	33	151	162	106
kdgA	3.0559	1.6116	8.96e-06	0.000162													58	32	35	277	184	340
kdgR	2.21232	1.14556	0.000769	0.00727	UniProtKB	P76268	kdgR	acts_upstream_of_or_within	negative regulation of transcription, DNA-templated (PMID:4359651 [IDA]) (PMID:15659677 [IDA]) (PMID:4359651 [IMP]) (PMID:21873635 [IBA] PANTHER:PTN001248570, UniProtKB:P76268, UniProtKB:P77300, UniProtKB:P0ACN4, UniProtKB:P37671) regulation of transcription, DNA-templated (GO_REF:0000117 [IEA] ARBA:ARBA00028138) (GO_REF:0000002 [IEA] InterPro:IPR005471)	cytoplasm (GO_REF:0000044 [IEA] UniProtKB-SubCell:SL-0086) (GO_REF:0000043 [IEA] UniProtKB-KW:KW-0963) cytosol (PMID:18304323 [IDA])	DNA binding (PMID:21873635 [IBA] PANTHER:PTN001248570, UniProtKB:P37671, UniProtKB:P77300) (GO_REF:0000002 [IEA] InterPro:IPR005471) (GO_REF:0000043 [IEA] UniProtKB-KW:KW-0238) protein binding (PMID:24561554 [IPI] UniProtKB:P64503) transcription factor activity, sequence-specific DNA binding (PMID:21873635 [IBA] PANTHER:PTN001248570, UniProtKB:P76268, UniProtKB:P0ACN4) (PMID:4359651 [IMP]) (PMID:…	HTH-type transcriptional regulator KdgR	kdgR|yebP|JW1816|b1827	protein	taxon:83333	EcoCyc	59	40	54	237	287	254
kduI	-2.08081	-1.05715	0.00708	0.0424818	UniProtKB	Q46938	kduI	acts_upstream_of_or_within	D-galacturonate catabolic process (PMID:23437267 [IEP]) (PMID:23437267 [IDA]) (PMID:21873635 [IBA] PANTHER:PTN002213139, UniProtKB:Q46938) D-glucuronate catabolic process (PMID:21873635 [IBA] PANTHER:PTN002213139, UniProtKB:Q46938) (PMID:23437267 [IEP]) (PMID:23437267 [IDA]) pectin catabolic process (GO_REF:0000104 [IEA] UniRule:UR000098358) (GO_REF:0000002 [IEA] InterPro:IPR007045) (GO_REF:00000…	cytosol (PMID:16858726 [HDA])	4-deoxy-L-threo-5-hexosulose-uronate ketol-isomerase activity (PMID:25605731 [IDA]) (GO_REF:0000002 [IEA] InterPro:IPR007045) (GO_REF:0000116 [IEA] RHEA:23896) (GO_REF:0000104 [IEA] UniRule:UR000098358) (GO_REF:0000003 [IEA] EC:5.3.1.17) (PMID:21873635 [IBA] PANTHER:PTN002213139, UniProtKB:Q46938) glucose-6-phosphate isomerase activity (PMID:32179131 [IDA]) identical protein binding (PMID:1615264…	4-deoxy-L-threo-5-hexosulose-uronate ketol-isomerase	kduI|yqeE|JW2811|b2843	protein	taxon:83333	EcoCyc	40	23	37	24	63	23
kefB	-2.24635	-1.16758	0.00052	0.00527	UniProtKB	P45522	kefB	acts_upstream_of_or_within	cation transport (GO_REF:0000002 [IEA] InterPro:IPR004771, InterPro:IPR006153) hydrogen ion transmembrane transport (GO_REF:0000002 [IEA] InterPro:IPR006153) ion transport (GO_REF:0000043 [IEA] UniProtKB-KW:KW-0406) potassium ion transmembrane transport (GO_REF:0000108 [IEA] GO:0015503) potassium ion transport (PMID:3301813 [IGI] EcoliWiki:kefC) (GO_REF:0000002 [IEA] InterPro:IPR003148, InterPro:…	membrane (PMID:21873635 [IBA] PANTHER:PTN000417331, UniProtKB:O65272, TAIR:locus:2198215, TAIR:locus:2138942, UniProtKB:P03819, UniProtKB:P45522) (GO_REF:0000002 [IEA] InterPro:IPR004771, InterPro:IPR006153) (GO_REF:0000043 [IEA] UniProtKB-KW:KW-0472) plasma membrane (GO_REF:0000002 [IEA] InterPro:IPR020884) (GO_REF:0000044 [IEA] UniProtKB-SubCell:SL-0037) (GO_REF:0000043 [IEA] UniProtKB-KW:KW-09…	antiporter activity (GO_REF:0000002 [IEA] InterPro:IPR006153) (GO_REF:0000043 [IEA] UniProtKB-KW:KW-0050) cation transmembrane transporter activity (GO_REF:0000002 [IEA] InterPro:IPR004771) glutathione-regulated potassium exporter activity (GO_REF:0000104 [IEA] UniRule:UR000078368) (GO_REF:0000002 [IEA] InterPro:IPR020884)	Glutathione-regulated potassium-efflux system protein KefB	kefB|trkB|JW3313|b3350	protein	taxon:83333	EcoliWiki	109	70	85	73	116	76
kefG	-3.20589	-1.68073	4.03e-06	8.1e-05	UniProtKB	P0A756	kefG	acts_upstream_of_or_within	electron transport chain (GO_REF:0000108 [IEA] GO:0009055) positive regulation of ion transmembrane transporter activity (GO_REF:0000104 [IEA] UniRule:UR000037486) (PMID:21873635 [IBA] PANTHER:PTN000785312, UniProtKB:P0A754) positive regulation of potassium ion transmembrane transport (GO_REF:0000104 [IEA] UniRule:UR000037486) (PMID:11053405 [IMP]) potassium ion transport (GO_REF:0000002 [IEA] In…	membrane (GO_REF:0000043 [IEA] UniProtKB-KW:KW-0472) plasma membrane (GO_REF:0000044 [IEA] UniProtKB-SubCell:SL-0037) (GO_REF:0000043 [IEA] UniProtKB-KW:KW-0997) (GO_REF:0000043 [IEA] UniProtKB-KW:KW-1003) potassium:proton antiporter complex (PMID:9023177 [NAS])	FMN binding (PMID:21873635 [IBA] PANTHER:PTN000785312, UniProtKB:P0A754) NAD(P)H dehydrogenase (quinone) activity (GO_REF:0000003 [IEA] EC:1.6.5.2) (PMID:21873635 [IBA] PANTHER:PTN000785312, UniProtKB:P0A754) (GO_REF:0000104 [IEA] UniRule:UR000037486) NADH dehydrogenase (quinone) activity (GO_REF:0000116 [IEA] RHEA:46160) NADPH dehydrogenase (quinone) activity (GO_REF:0000116 [IEA] RHEA:46164) el…	Glutathione-regulated potassium-efflux system ancillary protein KefG	kefG|yheR|JW3314|b3351	protein	taxon:83333	EcoCyc	40	31	35	17	29	30
kgtP	-2.14568	-1.10143	0.000866	0.00809	UniProtKB	P0AEX3	kgtP	enables	cation transmembrane transport (GO_REF:0000108 [IEA] GO:0015294) transmembrane transport (GO_REF:0000002 [IEA] InterPro:IPR004736, InterPro:IPR005828, InterPro:IPR005829)	0110165 membrane (GO_REF:0000043 [IEA] UniProtKB-KW:KW-0472) (GO_REF:0000002 [IEA] InterPro:IPR004736, InterPro:IPR005828, InterPro:IPR005829) plasma membrane (PMID:17309111 [IDA]) (GO_REF:0000044 [IEA] UniProtKB-SubCell:SL-0037) (GO_REF:0000043 [IEA] UniProtKB-KW:KW-0997) (PMID:15919996 [IDA]) (GO_REF:0000043 [IEA] UniProtKB-KW:KW-1003)	solute:cation symporter activity (PMID:1556144 [IDA]) symporter activity (GO_REF:0000043 [IEA] UniProtKB-KW:KW-0769) transmembrane transporter activity (GO_REF:0000002 [IEA] InterPro:IPR004736, InterPro:IPR005828, InterPro:IPR005829, InterPro:IPR020846)	Alpha-ketoglutarate permease	kgtP|witA|JW2571|b2587	protein	taxon:83333	UniProt	111	81	83	74	116	101
lamB	-27.5312	-4.783	6.89e-18	1.8e-15	UniProtKB	P02943	lamB	acts_upstream_of_or_within	carbohydrate transmembrane transport (GO_REF:0000002 [IEA] InterPro:IPR003192, InterPro:IPR036998) carbohydrate transport (GO_REF:0000043 [IEA] UniProtKB-KW:KW-0762) cellular response to DNA damage stimulus (PMID:11967071 [IEP]) ion transport (GO_REF:0000043 [IEA] UniProtKB-KW:KW-0406) maltodextrin transport (GO_REF:0000002 [IEA] InterPro:IPR023738) (PMID:6444720 [IDA]) maltose transport (GO_REF:…	cell outer membrane (PMID:15911532 [IDA]) (PMID:22534293 [IDA]) (GO_REF:0000104 [IEA] UniRule:UR000101733) (PMID:10806384 [IDA]) (GO_REF:0000002 [IEA] InterPro:IPR023738) (GO_REF:0000044 [IEA] UniProtKB-SubCell:SL-0040) (GO_REF:0000043 [IEA] UniProtKB-KW:KW-0998) membrane (GO_REF:0000002 [IEA] InterPro:IPR003192, InterPro:IPR036998) (GO_REF:0000043 [IEA] UniProtKB-KW:KW-0472) pore complex (PMID:7…	carbohydrate transmembrane transporter activity (PMID:21873635 [IBA] PANTHER:PTN002215166, UniProtKB:P26218, UniProtKB:P02943) maltodextrin transmembrane transporter activity (PMID:6444720 [IDA]) (GO_REF:0000002 [IEA] InterPro:IPR023738) maltose transporting porin activity (GO_REF:0000002 [IEA] InterPro:IPR023738) porin activity (PMID:7824948 [IDA]) (GO_REF:0000002 [IEA] InterPro:IPR003192, Inter…	Maltoporin	lamB|malB|JW3996|b4036	protein	taxon:83333	EcoliWiki	1776	1082	1238	26	286	37
ldhA	9.54855	3.25528	1.47e-17	3.46e-15	UniProtKB	P52643	ldhA	acts_upstream_of_or_within	mixed acid fermentation (PMID:2644194 [IDA]) (PMID:2681156 [IMP]) protein homotetramerization (PMID:25401076 [IDA]) response to heat (PMID:15757896 [IEP]) (PMID:8349564 [IEP])	cytoplasm (GO_REF:0000117 [IEA] ARBA:ARBA00026971) cytosol (PMID:18304323 [IDA])	D-lactate dehydrogenase activity (GO_REF:0000003 [IEA] EC:1.1.1.28) (GO_REF:0000116 [IEA] RHEA:16369) (PMID:2644194 [IDA]) (PMID:21873635 [IBA] PANTHER:PTN000108096, UniProtKB:P52643) NAD binding (GO_REF:0000002 [IEA] InterPro:IPR006139, InterPro:IPR006140) NADH binding (PMID:4297265 [IDA]) identical protein binding (PMID:25401076 [IDA]) oxidoreductase activity (GO_REF:0000043 [IEA] UniProtKB-KW:…	D-lactate dehydrogenase	ldhA|hslI|htpH|JW1375|b1380	protein	taxon:83333	EcoliWiki	29	19	25	566	288	694
ldtC	-11.5907	-3.5349	5.59e-19	1.88e-16													256	170	198	41	33	47
leuA	-2.23677	-1.16141	0.00278	0.0207097	UniProtKB	P09151	leuA	acts_upstream_of_or_within	branched-chain amino acid biosynthetic process (GO_REF:0000043 [IEA] UniProtKB-KW:KW-0100) carboxylic acid metabolic process (GO_REF:0000002 [IEA] InterPro:IPR002034) cellular amino acid biosynthetic process (GO_REF:0000043 [IEA] UniProtKB-KW:KW-0028) leucine biosynthetic process (GO_REF:0000117 [IEA] ARBA:ARBA00028468) (PMID:4570778 [IMP]) (GO_REF:0000043 [IEA] UniProtKB-KW:KW-0432) (GO_REF:0000…	cytoplasm (GO_REF:0000044 [IEA] UniProtKB-SubCell:SL-0086) (GO_REF:0000104 [IEA] UniRule:UR000030612) (GO_REF:0000043 [IEA] UniProtKB-KW:KW-0963) cytosol (PMID:21873635 [IBA] PANTHER:PTN000031390, UniProtKB:P09151) (PMID:18304323 [IDA])	2-isopropylmalate synthase activity (PMID:4829932 [IDA]) (GO_REF:0000003 [IEA] EC:2.3.3.13) (PMID:19064911 [IDA]) (PMID:4570778 [IMP]) (GO_REF:0000002 [IEA] InterPro:IPR005671, InterPro:IPR013709) (GO_REF:0000116 [IEA] RHEA:21524) (GO_REF:0000104 [IEA] UniRule:UR000030612) (PMID:21873635 [IBA] PANTHER:PTN000031336, TAIR:locus:2014179, UniProtKB:P09151, TAIR:locus:2031586) acetyl-CoA C-acetyltrans…	2-isopropylmalate synthase	leuA|JW0073|b0074	protein	taxon:83333	EcoliWiki	131	57	112	111	48	120
leuE	2.31973	1.21396	0.00396	0.0268607	UniProtKB	P76249	leuE	acts_upstream_of_or_within	L-alpha-amino acid transmembrane transport (GO_REF:0000108 [IEA] GO:0015190) amino acid transport (GO_REF:0000002 [IEA] InterPro:IPR001123) (GO_REF:0000043 [IEA] UniProtKB-KW:KW-0029) leucine transport (PMID:21873635 [IBA] PANTHER:PTN002012875, UniProtKB:P76249) (PMID:16098526 [IMP]) transmembrane transport (GO_REF:0000108 [IEA] GO:0015297)	membrane (GO_REF:0000043 [IEA] UniProtKB-KW:KW-0472) (GO_REF:0000002 [IEA] InterPro:IPR001123) plasma membrane (GO_REF:0000044 [IEA] UniProtKB-SubCell:SL-0037) (GO_REF:0000043 [IEA] UniProtKB-KW:KW-0997) (PMID:15919996 [IDA]) (GO_REF:0000043 [IEA] UniProtKB-KW:KW-1003)	L-leucine transmembrane transporter activity (PMID:16098526 [IMP]) (PMID:21873635 [IBA] PANTHER:PTN002012875, UniProtKB:P76249) antiporter activity (GO_REF:0000043 [IEA] UniProtKB-KW:KW-0050)	Leucine efflux protein	leuE|yeaS|JW1787|b1798	protein	taxon:83333	EcoCyc	20	16	16	98	58	118
lgoD	-3.65543	-1.87004	0.000716	0.00695	UniProtKB	P39400	lgoD	acts_upstream_of_or_within	L-galactonate catabolic process (PMID:17088549 [IMP])		metal ion binding (GO_REF:0000043 [IEA] UniProtKB-KW:KW-0479) oxidoreductase activity (GO_REF:0000043 [IEA] UniProtKB-KW:KW-0560) (GO_REF:0000002 [IEA] InterPro:IPR002328, InterPro:IPR020843) oxidoreductase activity, acting on the CH-OH group of donors, NAD or NADP as acceptor (GO_REF:0000117 [IEA] ARBA:ARBA00028442) (PMID:17088549 [ISS]) (PMID:24861318 [IDA]) zinc ion binding (GO_REF:0000002 [IE…	L-galactonate-5-dehydrogenase	lgoD|yjjN|JW5793|b4358	protein	taxon:83333	EcoCyc	8	5	7	3	6	3
lgoR	4.15933	2.05635	0.000124	0.00162	UniProtKB	P39399	lgoR	acts_upstream_of_or_within	galactonate catabolic process (PMID:17088549 [IMP]) regulation of transcription, DNA-templated (PMID:17088549 [ISS]) (GO_REF:0000002 [IEA] InterPro:IPR000524)		DNA binding (GO_REF:0000043 [IEA] UniProtKB-KW:KW-0238) transcription factor activity, sequence-specific DNA binding (GO_REF:0000002 [IEA] InterPro:IPR000524)	Probable HTH-type transcriptional regulator LgoR	lgoR|yjjM|JW5792|b4357	protein	taxon:83333	EcoCyc	3	4	5	27	79	26
lipA	3.18949	1.67333	1.03e-06	2.36e-05	UniProtKB	P60716	lipA	acts_upstream_of_or_within	lipoate biosynthetic process (GO_REF:0000002 [IEA] InterPro:IPR003698) (PMID:8444795 [IMP]) (GO_REF:0000104 [IEA] UniRule:UR000080080) protein lipoylation (GO_REF:0000104 [IEA] UniRule:UR000080080) (PMID:15157071 [IDA])	cytoplasm (PMID:15157071 [IDA]) (GO_REF:0000044 [IEA] UniProtKB-SubCell:SL-0086) (GO_REF:0000104 [IEA] UniRule:UR000080080) (GO_REF:0000043 [IEA] UniProtKB-KW:KW-0963) cytosol (PMID:18304323 [IDA])	4 iron, 4 sulfur cluster binding (GO_REF:0000104 [IEA] UniRule:UR000080080) (PMID:10747808 [IDA]) (PMID:15362861 [IDA]) (GO_REF:0000043 [IEA] UniProtKB-KW:KW-0004) (GO_REF:0000002 [IEA] InterPro:IPR003698) catalytic activity (GO_REF:0000002 [IEA] InterPro:IPR006638, InterPro:IPR007197) iron-sulfur cluster binding (GO_REF:0000002 [IEA] InterPro:IPR006638, InterPro:IPR007197) (GO_REF:0000043 [IEA] …	Lipoyl synthase	lipA|lip|JW0623|b0628	protein	taxon:83333	EcoliWiki	104	89	102	765	511	932
livF	2.44853	1.29191	0.0029	0.0213369	UniProtKB	P22731	livF	acts_upstream_of_or_within	L-amino acid transport (PMID:21873635 [IBA] PANTHER:PTN000657089, UniProtKB:P21630, UniProtKB:P22731) L-valine transmembrane transport (PMID:14702302 [IDA]) amino acid transport (GO_REF:0000043 [IEA] UniProtKB-KW:KW-0029) branched-chain amino acid transport (PMID:2195019 [NAS]) (GO_REF:0000002 [IEA] InterPro:IPR030660) (PMID:14702302 [IDA]) isoleucine transmembrane transport (PMID:14702302 [IDA])…	ATP-binding cassette (ABC) transporter complex, substrate-binding subunit-containing (PMID:2195019 [NAS])	ATP binding (GO_REF:0000002 [IEA] InterPro:IPR003439, InterPro:IPR017871) (PMID:2195019 [ISM]) (GO_REF:0000043 [IEA] UniProtKB-KW:KW-0067) ATPase activity (GO_REF:0000002 [IEA] InterPro:IPR017871) L-isoleucine transmembrane transporter activity (PMID:14702302 [IDA]) L-leucine transmembrane transporter activity (PMID:2195019 [IDA]) L-valine transmembrane transporter activity (PMID:14702302 [IDA]) …	High-affinity branched-chain amino acid transport ATP-binding protein LivF	livF|JW3419|b3454	protein	taxon:83333	EcoCyc	9	9	6	43	28	65
livJ	-2.83317	-1.50242	1.29e-05	0.000223	UniProtKB	P0AD96	livJ	acts_upstream_of_or_within	amino acid transport (GO_REF:0000002 [IEA] InterPro:IPR000709) (GO_REF:0000043 [IEA] UniProtKB-KW:KW-0029) branched-chain amino acid transport (PMID:2195019 [NAS]) isoleucine transport (PMID:323236 [IMP]) leucine transport (PMID:323236 [IMP]) valine transport (PMID:323236 [IMP])	ATP-binding cassette (ABC) transporter complex, substrate-binding subunit-containing (PMID:2195019 [NAS]) outer membrane-bounded periplasmic space (PMID:3891753 [ISM]) (PMID:15911532 [IDA]) periplasmic space (GO_REF:0000043 [IEA] UniProtKB-KW:KW-0574) (GO_REF:0000044 [IEA] UniProtKB-SubCell:SL-0200)		Leu/Ile/Val-binding protein	livJ|JW3425|b3460	protein	taxon:83333	EcoCyc	96	47	87	61	57	64
lldD	-2.84242	-1.50712	0.00968	0.05383	UniProtKB	P33232	lldD	acts_upstream_of_or_within	L-fucose catabolic process (PMID:4595205 [IEP]) aerobic respiration (PMID:8407843 [IEP]) lactate metabolic process (GO_REF:0000002 [IEA] InterPro:IPR020920) lactate oxidation (PMID:21873635 [IBA] PANTHER:PTN000743222, UniProtKB:P33232) (PMID:8407843 [IMP]) (GO_REF:0000104 [IEA] UniRule:UR000079107)	membrane (GO_REF:0000043 [IEA] UniProtKB-KW:KW-0472) plasma membrane (GO_REF:0000044 [IEA] UniProtKB-SubCell:SL-0037) (GO_REF:0000043 [IEA] UniProtKB-KW:KW-0997) (GO_REF:0000104 [IEA] UniRule:UR000079107) (PMID:342518 [IDA]) (PMID:21873635 [IBA] PANTHER:PTN004170145, UniProtKB:P33232) (GO_REF:0000043 [IEA] UniProtKB-KW:KW-1003)	FMN binding (PMID:18473 [IDA]) (GO_REF:0000002 [IEA] InterPro:IPR012133, InterPro:IPR020920) L-lactate dehydrogenase activity (PMID:18473 [IDA]) (PMID:21873635 [IBA] PANTHER:PTN000743222, UniProtKB:P33232, UniProtKB:Q9I197, UniProtKB:Q9HV37) lactate dehydrogenase activity (GO_REF:0000002 [IEA] InterPro:IPR020920) oxidoreductase activity (GO_REF:0000043 [IEA] UniProtKB-KW:KW-0560) (GO_REF:0000002 …	L-lactate dehydrogenase	lldD|lctD|JW3580|b3605	protein	taxon:83333	EcoCyc	250	111	135	30	317	29
lldP	-4.31632	-2.1098	0.0011	0.00993	UniProtKB	P33231	lldP	acts_upstream_of_or_within	cellular response to DNA damage stimulus (PMID:11967071 [IEP]) hydrogen ion transmembrane transport (GO_REF:0000108 [IEA] GO:0015295) lactate transmembrane transport (GO_REF:0000108 [IEA] GO:0015129) lactate transport (GO_REF:0000002 [IEA] InterPro:IPR003804) transmembrane transport (GO_REF:0000108 [IEA] GO:0015293)	membrane (GO_REF:0000043 [IEA] UniProtKB-KW:KW-0472) plasma membrane (GO_REF:0000044 [IEA] UniProtKB-SubCell:SL-0037) (PMID:21873635 [IBA] PANTHER:PTN000768163, UniProtKB:Q46839, UniProtKB:P33231) (GO_REF:0000043 [IEA] UniProtKB-KW:KW-0997) (PMID:15919996 [IDA]) (PMID:8407843 [RCA]) (GO_REF:0000043 [IEA] UniProtKB-KW:KW-1003) (GO_REF:0000002 [IEA] InterPro:IPR003804)	lactate transmembrane transporter activity (GO_REF:0000002 [IEA] InterPro:IPR003804) solute:proton symporter activity (PMID:21873635 [IBA] PANTHER:PTN000768163, UniProtKB:P33231, UniProtKB:Q46839) (PMID:8407843 [IDA]) symporter activity (GO_REF:0000043 [IEA] UniProtKB-KW:KW-0769)	L-lactate permease	lldP|lctP|JW3578|b3603	protein	taxon:83333	EcoliWiki	545	286	272	22	510	38
lldR	-4.11577	-2.04116	0.000486	0.00503	UniProtKB	P0ACL7	lldR	acts_upstream_of_or_within	cellular response to DNA damage stimulus (PMID:11967071 [IEP]) negative regulation of DNA-templated transcription, initiation (PMID:18263722 [IMP]) positive regulation of DNA-templated transcription, initiation (PMID:18263722 [IMP]) regulation of transcription, DNA-templated (GO_REF:0000002 [IEA] InterPro:IPR000524) single-species biofilm formation (PMID:14731270 [IMP])		DNA binding (GO_REF:0000043 [IEA] UniProtKB-KW:KW-0238) bacterial-type RNA polymerase transcriptional activator activity, sequence-specific DNA binding (PMID:18263722 [IMP]) bacterial-type RNA polymerase transcriptional repressor activity, sequence-specific DNA binding (PMID:18263722 [IMP]) core promoter proximal region sequence-specific DNA binding (PMID:18263722 [IDA]) transcription factor acti…	Putative L-lactate dehydrogenase operon regulatory protein	lldR|lctR|JW3579|b3604	protein	taxon:83333	EcoliWiki	188	95	85	16	164	13
loiP	1.88325	0.913228	0.00559	0.0350198	UniProtKB	P25894	loiP	acts_upstream_of_or_within	cellular hypotonic response (PMID:22491786 [IEP]) cellular response to UV (PMID:17651431 [IEP]) cellular response to heat (PMID:17651431 [IEP]) proteolysis (GO_REF:0000043 [IEA] UniProtKB-KW:KW-0645) (GO_REF:0000002 [IEA] InterPro:IPR001915) proteolysis involved in cellular protein catabolic process (PMID:21873635 [IBA] PANTHER:PTN000506393, UniProtKB:P66948, UniProtKB:Q96E52, SGD:S000001795, Uni…	cell outer membrane (PMID:22491786 [IDA]) (GO_REF:0000044 [IEA] UniProtKB-SubCell:SL-0040) (GO_REF:0000043 [IEA] UniProtKB-KW:KW-0998) membrane (PMID:21873635 [IBA] PANTHER:PTN000506393, SGD:S000001795, UniProtKB:P25894, UniProtKB:Q96E52, UniProtKB:P66948, MGI:MGI:1914263) (GO_REF:0000043 [IEA] UniProtKB-KW:KW-0472)	hydrolase activity (GO_REF:0000043 [IEA] UniProtKB-KW:KW-0378) metal ion binding (GO_REF:0000043 [IEA] UniProtKB-KW:KW-0479) metalloendopeptidase activity (GO_REF:0000002 [IEA] InterPro:IPR001915) (PMID:21873635 [IBA] PANTHER:PTN000506393, UniProtKB:Q9FLI5, SGD:S000001795, UniProtKB:Q96E52, MGI:MGI:1914263, UniProtKB:P66948) metallopeptidase activity (PMID:22491786 [IDA]) (GO_REF:0000043 [IEA] Un…	Metalloprotease LoiP	loiP|yggG|JW2903|b2936	protein	taxon:83333	EcoCyc	45	23	26	105	158	120
lpp	3.65103	1.86831	1.48e-08	5.78e-07	UniProtKB	P69776	lpp	acts_upstream_of_or_within	lipid modification (PMID:1527082 [IMP]) (GO_REF:0000104 [IEA] UniRule:UR001198518) periplasmic space organization (PMID:29257832 [IDA]) (GO_REF:0000104 [IEA] UniRule:UR001198518)	cell outer membrane (PMID:322142 [NAS]) (GO_REF:0000044 [IEA] UniProtKB-SubCell:SL-0040) (GO_REF:0000043 [IEA] UniProtKB-KW:KW-0998) (GO_REF:0000104 [IEA] UniRule:UR001198518) extracellular region (GO_REF:0000043 [IEA] UniProtKB-KW:KW-0964) membrane (PMID:16858726 [HDA]) (GO_REF:0000043 [IEA] UniProtKB-KW:KW-0472) outer membrane (GO_REF:0000002 [IEA] InterPro:IPR006817) outer membrane-bounded per…	identical protein binding (PMID:16858726 [IPI] UniProtKB:P69776) (PMID:16079137 [IPI] UniProtKB:P69776) lipid binding (GO_REF:0000104 [IEA] UniRule:UR001198518) (PMID:4575979 [NAS]) peptidoglycan binding (PMID:1527082 [TAS]) (GO_REF:0000104 [IEA] UniRule:UR001198518) protein binding (PMID:17483231 [IPI] UniProtKB:P02929) (PMID:3013869 [IPI] UniProtKB:P0A910) (PMID:17965155 [IPI] UniProtKB:P02929)…	Major outer membrane lipoprotein Lpp	lpp|mlpA|mulI|JW1667|b1677	protein	taxon:83333	EcoCyc	2982	2038	2306	19377	17615	22840
lpxT	-4.24692	-2.08642	2.31e-09	1.07e-07	UniProtKB	P76445	lpxT	enables	Gram-negative-bacterium-type cell outer membrane assembly (GO_REF:0000002 [IEA] InterPro:IPR032908) lipid A biosynthetic process (GO_REF:0000104 [IEA] UniRule:UR000161489) lipopolysaccharide biosynthetic process (GO_REF:0000041 [IEA] UniPathway:UPA00030) (GO_REF:0000043 [IEA] UniProtKB-KW:KW-0448) response to bile acid (PMID:34017319 [IDA])	membrane (GO_REF:0000043 [IEA] UniProtKB-KW:KW-0472) plasma membrane (PMID:17309111 [IDA]) (GO_REF:0000044 [IEA] UniProtKB-SubCell:SL-0037) (GO_REF:0000002 [IEA] InterPro:IPR032908) (GO_REF:0000043 [IEA] UniProtKB-KW:KW-0997) (GO_REF:0000104 [IEA] UniRule:UR000161489) (PMID:15919996 [IDA]) (GO_REF:0000043 [IEA] UniProtKB-KW:KW-1003)	phosphotransferase activity, phosphate group as acceptor (GO_REF:0000104 [IEA] UniRule:UR000161489) (PMID:18047581 [IDA]) transferase activity (GO_REF:0000043 [IEA] UniProtKB-KW:KW-0808) undecaprenyl-diphosphatase activity (GO_REF:0000002 [IEA] InterPro:IPR032908)	Lipid A 1-diphosphate synthase	lpxT|yeiU|JW2162|b2174	protein	taxon:83333	UniProt	109	72	83	55	34	49
luxS	2.44333	1.28885	2.59e-05	0.000415	UniProtKB	P45578	luxS	acts_upstream_of_or_within	L-methionine biosynthetic process from S-adenosylmethionine (PMID:11489131 [IDA]) quorum sensing (GO_REF:0000104 [IEA] UniRule:UR000076351) (PMID:11514505 [IMP]) (GO_REF:0000043 [IEA] UniProtKB-KW:KW-0673) (GO_REF:0000002 [IEA] InterPro:IPR003815, InterPro:IPR037005)	cytosol (PMID:15911532 [IDA]) (PMID:18304323 [IDA])	S-ribosylhomocysteine lyase activity (GO_REF:0000116 [IEA] RHEA:17753) (GO_REF:0000104 [IEA] UniRule:UR000076351) (PMID:9990077 [ISS] UniProtKB:Q9Z5X1) (GO_REF:0000002 [IEA] InterPro:IPR003815, InterPro:IPR037005) (GO_REF:0000003 [IEA] EC:4.4.1.21) (PMID:11489131 [IDA]) iron ion binding (GO_REF:0000002 [IEA] InterPro:IPR003815, InterPro:IPR037005) lyase activity (GO_REF:0000043 [IEA] UniProtKB-KW…	S-ribosylhomocysteine lyase	luxS|ygaG|JW2662|b2687	protein	taxon:83333	EcoCyc	74	46	52	271	333	334
lysA	-5.232	-2.38736	1.66e-11	1.22e-09	UniProtKB	P00861	lysA	acts_upstream_of_or_within	cellular amino acid biosynthetic process (GO_REF:0000043 [IEA] UniProtKB-KW:KW-0028) lysine biosynthetic process (GO_REF:0000043 [IEA] UniProtKB-KW:KW-0457) lysine biosynthetic process via diaminopimelate (PMID:21873635 [IBA] PANTHER:PTN000159906, UniProtKB:P00861, UniProtKB:P9WIU7) (PMID:4926684 [IMP]) (GO_REF:0000104 [IEA] UniRule:UR000160031) (GO_REF:0000002 [IEA] InterPro:IPR002986) (GO_REF:0…		carboxy-lyase activity (GO_REF:0000043 [IEA] UniProtKB-KW:KW-0210) catalytic activity (GO_REF:0000002 [IEA] InterPro:IPR000183, InterPro:IPR009006, InterPro:IPR022643, InterPro:IPR022644) diaminopimelate decarboxylase activity (GO_REF:0000116 [IEA] RHEA:15101) (GO_REF:0000003 [IEA] EC:4.1.1.20) (GO_REF:0000002 [IEA] InterPro:IPR002986) (GO_REF:0000104 [IEA] UniRule:UR000160031) (PMID:10625645 [ID…	Diaminopimelate decarboxylase	lysA|JW2806|b2838	protein	taxon:83333	EcoCyc	107	142	150	53	83	59
lysR	-2.35889	-1.23811	0.00732	0.0436328	UniProtKB	P03030	lysR	acts_upstream_of_or_within	lysine biosynthetic process via diaminopimelate (PMID:6417111 [IDA]) (GO_REF:0000002 [IEA] InterPro:IPR037414) (PMID:21873635 [IBA] PANTHER:PTN002411627, UniProtKB:P03030) positive regulation of gene expression (PMID:21873635 [IBA] PANTHER:PTN001576694, UniProtKB:P03030) (PMID:6411928 [IMP]) regulation of transcription, DNA-templated (GO_REF:0000002 [IEA] InterPro:IPR000847, InterPro:IPR037414)	http://amigo.geneontology.org/amigo/term/GO:0005737	DNA binding (GO_REF:0000043 [IEA] UniProtKB-KW:KW-0238) sequence-specific DNA binding (PMID:21873635 [IBA] PANTHER:PTN001576694, UniProtKB:Q9HU98) transcription factor activity, sequence-specific DNA binding (GO_REF:0000002 [IEA] InterPro:IPR000847)	Transcriptional activator protein LysR	lysR|JW2807|b2839	protein	taxon:83333	EcoCyc	19	10	14	12	14	14
lysS_2	2.72002	1.44362	1.76e-05	0.000295													135	93	66	547	543	630
maa	-3.9181	-1.97016	1.1e-10	7e-09	UniProtKB	P77791	maa	enables		cytosol (PMID:21873635 [IBA] PANTHER:PTN001917549, UniProtKB:P37750) macromolecular complex (PMID:12731863 [IDA])	O-acyltransferase activity (PMID:21873635 [IBA] PANTHER:PTN000602464, UniProtKB:P77791, UniProtKB:P0ACD2) acetyltransferase activity (GO_REF:0000002 [IEA] InterPro:IPR024688) identical protein binding (PMID:1856235 [IDA]) maltose O-acetyltransferase activity (GO_REF:0000116 [IEA] RHEA:10456) (GO_REF:0000003 [IEA] EC:2.3.1.79) (PMID:1856235 [IDA]) transferase activity (GO_REF:0000002 [IEA] InterPr…	Maltose O-acetyltransferase	maa|ylaD|JW0448|b0459	protein	taxon:83333	UniProt	72	47	73	28	46	39
mak	2.29369	1.19767	0.00628	0.0383974	UniProtKB	P23917	mak	enables	carbohydrate metabolic process (GO_REF:0000043 [IEA] UniProtKB-KW:KW-0119) carbohydrate phosphorylation (GO_REF:0000108 [IEA] GO:0008865) (GO_REF:0000108 [IEA] GO:0004396) phosphorylation (GO_REF:0000043 [IEA] UniProtKB-KW:KW-0418)	cytosol (PMID:18304323 [IDA])	ATP binding (GO_REF:0000043 [IEA] UniProtKB-KW:KW-0067) fructokinase activity (GO_REF:0000116 [IEA] RHEA:16125) (PMID:4557975 [IDA]) (GO_REF:0000003 [IEA] EC:2.7.1.4) hexokinase activity (PMID:21873635 [IBA] PANTHER:PTN001826203, UniProtKB:P23917, UniProtKB:P32718) kinase activity (GO_REF:0000043 [IEA] UniProtKB-KW:KW-0418) mannokinase activity (PMID:4557975 [IDA]) nucleotide binding (GO_REF:0000…	Fructokinase	mak|yajF|JW0385|b0394	protein	taxon:83333	UniProt	13	5	10	32	73	35
malE	-16.5267	-4.04673	3.63e-13	3.48e-11	UniProtKB	P0AEX9	malE	acts_upstream_of_or_within	carbohydrate transmembrane transport (GO_REF:0000108 [IEA] GO:0015144) carbohydrate transport (PMID:2155217 [IGI] EcoliWiki:lamB, EcoliWiki:malF, EcoliWiki:malG, EcoliWiki:malK) (GO_REF:0000043 [IEA] UniProtKB-KW:KW-0762) (GO_REF:0000002 [IEA] InterPro:IPR006060) cell chemotaxis (PMID:1429629 [IMP]) (PMID:1091624 [IMP]) cellular response to DNA damage stimulus (PMID:11967071 [IEP]) detection of m…	ATP-binding cassette (ABC) transporter complex (PMID:2155217 [IGI] EcoliWiki:lamB, EcoliWiki:malF, EcoliWiki:malG, EcoliWiki:malK) ATP-binding cassette (ABC) transporter complex, substrate-binding subunit-containing (PMID:2155217 [IGI] EcoliWiki:lamB, EcoliWiki:malF, EcoliWiki:malG, EcoliWiki:malK) (PMID:21873635 [IBA] PANTHER:PTN001247679, UniProtKB:P0AEX9) maltose transport complex (PMID:180332…	carbohydrate transmembrane transporter activity (GO_REF:0000002 [IEA] InterPro:IPR006060) maltose binding (PMID:2002054 [IDA]) (PMID:21873635 [IBA] PANTHER:PTN001247679, UniProtKB:P0AEX9) (PMID:4215651 [IDA]) protein binding (PMID:18033289 [IPI] UniProtKB:P68183) (PMID:18394994 [IPI] UniProtKB:P0A6F5) (PMID:21825153 [IPI] UniProtKB:P02916) (PMID:21566157 [IPI] UniProtKB:P02916) (PMID:18033289 [IP…	Maltose/maltodextrin-binding periplasmic protein	malE|JW3994|b4034	protein	taxon:83333	EcoliWiki	1191	777	824	37	318	44
malF	-22.7164	-4.50566	3.06e-20	1.2e-17	UniProtKB	P02916	malF	acts_upstream_of_or_within	carbohydrate transport (GO_REF:0000043 [IEA] UniProtKB-KW:KW-0762) cellular response to DNA damage stimulus (PMID:11967071 [IEP]) maltodextrin transport (PMID:6997044 [IDA]) (PMID:2026607 [IDA]) (PMID:21873635 [IBA] PANTHER:PTN000789704, UniProtKB:P02916) maltose transmembrane transport (GO_REF:0000108 [IEA] GO:0015423) maltose transport (PMID:2026607 [IDA]) negative regulation of maltose transpo…	ATP-binding cassette (ABC) transporter complex (PMID:2026607 [IDA]) enzyme IIA-maltose transporter complex (PMID:23770568 [IPI]) maltose transport complex (PMID:18033289 [IDA]) (PMID:18033289 [IPI]) (PMID:21873635 [IBA] PANTHER:PTN000789704, UniProtKB:P02916) (PMID:2026607 [IDA]) membrane (PMID:18456666 [IDA]) (GO_REF:0000043 [IEA] UniProtKB-KW:KW-0472) (GO_REF:0000002 [IEA] InterPro:IPR000515) p…	maltose-transporting ATPase activity (PMID:2026607 [IDA]) (PMID:21873635 [IBA] PANTHER:PTN000789704, UniProtKB:P02916) protein binding (PMID:2026607 [IPI] UniProtKB:P68187) (PMID:2026607 [IPI] UniProtKB:P68183) (PMID:21825153 [IPI] UniProtKB:P0AEX9) (PMID:21566157 [IPI] UniProtKB:P0AEX9) (PMID:29176613 [IPI] UniProtKB:P68183) (PMID:18033289 [IPI] UniProtKB:P68183) (PMID:23770568 [IPI] UniProtKB:P…	Maltose/maltodextrin transport system permease protein MalF	malF|JW3993|b4033	protein	taxon:83333	EcoliWiki	736	468	523	18	138	22
malG	-19.8476	-4.31089	6.27e-24	5.9e-21	UniProtKB	P68183	malG	acts_upstream_of_or_within	carbohydrate transport (GO_REF:0000043 [IEA] UniProtKB-KW:KW-0762) maltodextrin transport (PMID:6997044 [IDA]) (PMID:21873635 [IBA] PANTHER:PTN000789937, UniProtKB:P68183) (PMID:2026607 [IDA]) maltose transmembrane transport (GO_REF:0000108 [IEA] GO:0015423) maltose transport (PMID:2026607 [IDA]) (PMID:21873635 [IBA] PANTHER:PTN000789937, UniProtKB:P68183) negative regulation of maltose transport…	ATP-binding cassette (ABC) transporter complex (PMID:2026607 [IDA]) enzyme IIA-maltose transporter complex (PMID:23770568 [IPI]) maltose transport complex (PMID:18033289 [IDA]) (PMID:18033289 [IPI]) (PMID:2026607 [IDA]) membrane (PMID:18456666 [IDA]) (GO_REF:0000043 [IEA] UniProtKB-KW:KW-0472) (GO_REF:0000002 [IEA] InterPro:IPR000515) plasma membrane (GO_REF:0000043 [IEA] UniProtKB-KW:KW-0997) (G…	maltose-transporting ATPase activity (PMID:2026607 [IDA]) (PMID:21873635 [IBA] PANTHER:PTN000789937, UniProtKB:P68183) protein binding (PMID:23770568 [IPI] UniProtKB:P02916) (PMID:2026607 [IPI] UniProtKB:P02916) (PMID:21825153 [IPI] UniProtKB:P02916) (PMID:29176613 [IPI] UniProtKB:P02916) (PMID:18033289 [IPI] UniProtKB:P02916)	Maltose/maltodextrin transport system permease protein MalG	malG|JW3992|b4032	protein	taxon:83333	EcoCyc	220	125	157	10	38	8
malK	-34.6103	-5.11313	1.87e-13	1.95e-11	UniProtKB	P68187	malK	acts_upstream_of_or_within	carbohydrate transport (GO_REF:0000002 [IEA] InterPro:IPR015855) (GO_REF:0000043 [IEA] UniProtKB-KW:KW-0762) maltodextrin transport (PMID:6997044 [IDA]) (PMID:2026607 [IDA]) maltose transmembrane transport (GO_REF:0000108 [IEA] GO:0015423) maltose transport (PMID:2026607 [IDA]) negative regulation of maltose transport (PMID:23770568 [NAS]) negative regulation of transmembrane transport (PMID:2377…	ATP-binding cassette (ABC) transporter complex (PMID:2026607 [IDA]) ATP-binding cassette (ABC) transporter complex, substrate-binding subunit-containing (PMID:21873635 [IBA] PANTHER:PTN000655865, UniProtKB:P10907) enzyme IIA-maltose transporter complex (PMID:23770568 [IPI]) macromolecular complex (GO_REF:0000117 [IEA] ARBA:ARBA00028902) maltose transport complex (PMID:18033289 [IDA]) (PMID:180332…	0140297 0140359 ATP binding (PMID:14527411 [IDA]) (GO_REF:0000002 [IEA] InterPro:IPR003439, InterPro:IPR015855, InterPro:IPR017871) (PMID:8226895 [IMP]) (GO_REF:0000043 [IEA] UniProtKB-KW:KW-0067) (PMID:21825153 [IDA]) ATPase activity (GO_REF:0000002 [IEA] InterPro:IPR017871) maltose-transporting ATPase activity (PMID:2026607 [IDA]) (PMID:21873635 [IBA] PANTHER:PTN001952570, UniProtKB:P68187) (GO…	Maltose/maltodextrin import ATP-binding protein MalK	malK|JW3995|b4035	protein	taxon:83333	EcoCyc	1117	769	691	5	164	10
malM	-22.9223	-4.51868	1.44e-23	9.65e-21	UniProtKB	P03841	malM	involved_in	carbohydrate transport (GO_REF:0000002 [IEA] InterPro:IPR010794) (GO_REF:0000043 [IEA] UniProtKB-KW:KW-0762)	outer membrane-bounded periplasmic space (PMID:24140104 [IDA]) periplasmic space (GO_REF:0000002 [IEA] InterPro:IPR010794) (GO_REF:0000043 [IEA] UniProtKB-KW:KW-0574) (GO_REF:0000044 [IEA] UniProtKB-SubCell:SL-0200)		Maltose operon periplasmic protein	malM|molA|JW3997|b4037	protein	taxon:83333	InterPro	846	460	598	26	122	38
malP	-6.99483	-2.80629	2.91e-13	2.85e-11	UniProtKB	P00490	malP	acts_upstream_of_or_within	alpha-glucan catabolic process (PMID:4865311 [IDA]) (PMID:21421758 [IMP]) carbohydrate metabolic process (GO_REF:0000043 [IEA] UniProtKB-KW:KW-0119) (GO_REF:0000002 [IEA] InterPro:IPR000811, InterPro:IPR011833) glycogen catabolic process (PMID:4865311 [IDA]) (PMID:21873635 [IBA] PANTHER:PTN000157685, MGI:MGI:97830, CGD:CAL0000189831, RGD:3460, SGD:S000006364, UniProtKB:P0AC86, UniProtKB:P11217, d…	cytoplasm (PMID:4865311 [IDA]) (PMID:21873635 [IBA] PANTHER:PTN000157685, SGD:S000006364, UniProtKB:E1BSN7, RGD:3461, FB:FBgn0004507, UniProtKB:P00490, UniProtKB:P11216) cytosol (PMID:18304323 [IDA])	0102250 0102499 catalytic activity (GO_REF:0000043 [IEA] UniProtKB-KW:KW-0021) glycogen phosphorylase activity (GO_REF:0000002 [IEA] InterPro:IPR000811) (PMID:21873635 [IBA] PANTHER:PTN000157685, dictyBase:DDB_G0281383, UniProtKB:P11217, UniProtKB:P0AC86, MGI:MGI:97830, SGD:S000006364, CGD:CAL0000189831, RGD:3460, RGD:3461, dictyBase:DDB_G0291123, FB:FBgn0004507, MGI:MGI:97829, MGI:MGI:97828, RGD…	Maltodextrin phosphorylase	malP|JW5689|b3417	protein	taxon:83333	EcoliWiki	892	648	845	210	338	245
malQ	-5.31335	-2.40962	2.26e-13	2.31e-11	UniProtKB	P15977	malQ	acts_upstream_of_or_within	carbohydrate metabolic process (GO_REF:0000002 [IEA] InterPro:IPR003385) (GO_REF:0000043 [IEA] UniProtKB-KW:KW-0119) glycogen catabolic process (PMID:30691252 [IMP]) maltose catabolic process (PMID:4943758 [IMP]) (PMID:791642 [IDA]) (PMID:21421758 [IMP]) (PMID:13844669 [IDA])	cytoplasm (GO_REF:0000044 [IEA] UniProtKB-SubCell:SL-0086) (GO_REF:0000043 [IEA] UniProtKB-KW:KW-0963) cytosol (PMID:17309111 [IDA]) (PMID:13844668 [IDA]) (PMID:18304323 [IDA])	0102500 4-alpha-glucanotransferase activity (PMID:791642 [IDA]) (GO_REF:0000003 [IEA] EC:2.4.1.25) (PMID:13844669 [IDA]) (GO_REF:0000002 [IEA] InterPro:IPR003385) (PMID:4902812 [IMP]) transferase activity (GO_REF:0000043 [IEA] UniProtKB-KW:KW-0808) transferase activity, transferring glycosyl groups (GO_REF:0000043 [IEA] UniProtKB-KW:KW-0328)	4-alpha-glucanotransferase	malQ|malA|JW3379|b3416	protein	taxon:83333	EcoCyc	539	376	581	179	285	199
malS	-5.95529	-2.57417	7.03e-12	5.25e-10	UniProtKB	P25718	malS	acts_upstream_of_or_within	alpha-glucan catabolic process (PMID:3005273 [IMP]) (GO_REF:0000002 [IEA] InterPro:IPR014635) carbohydrate metabolic process (GO_REF:0000043 [IEA] UniProtKB-KW:KW-0119) (GO_REF:0000002 [IEA] InterPro:IPR006047) metabolic process (GO_REF:0000043 [IEA] UniProtKB-KW:KW-0326) oligosaccharide catabolic process (GO_REF:0000002 [IEA] InterPro:IPR014635)	outer membrane-bounded periplasmic space (PMID:24140104 [IDA]) (PMID:3005273 [IDA]) periplasmic space (PMID:3005273 [IDA]) (GO_REF:0000002 [IEA] InterPro:IPR014635) (GO_REF:0000043 [IEA] UniProtKB-KW:KW-0574) (GO_REF:0000044 [IEA] UniProtKB-SubCell:SL-0200)	alpha-amylase activity (PMID:3005273 [IDA]) (GO_REF:0000002 [IEA] InterPro:IPR014635) (GO_REF:0000003 [IEA] EC:3.2.1.1) (PMID:9268356 [IDA]) calcium ion binding (PMID:9268356 [IDA]) (GO_REF:0000002 [IEA] InterPro:IPR014635) hydrolase activity (GO_REF:0000043 [IEA] UniProtKB-KW:KW-0378) hydrolase activity, acting on glycosyl bonds (GO_REF:0000043 [IEA] UniProtKB-KW:KW-0326) metal ion binding (GO_R…	Periplasmic alpha-amylase	malS|JW3543|b3571	protein	taxon:83333	EcoCyc	87	65	88	23	52	20
malZ	-3.01206	-1.59075	1.64e-05	0.000277	UniProtKB	P21517	malZ	enables	alpha-glucan catabolic process (PMID:1918057 [IDA]) carbohydrate metabolic process (GO_REF:0000002 [IEA] InterPro:IPR004185, InterPro:IPR006047, InterPro:IPR017069) maltose metabolic process (GO_REF:0000043 [IEA] UniProtKB-KW:KW-0462) metabolic process (GO_REF:0000043 [IEA] UniProtKB-KW:KW-0326)	cytoplasm (GO_REF:0000044 [IEA] UniProtKB-SubCell:SL-0086) (GO_REF:0000002 [IEA] InterPro:IPR017069) (PMID:3512530 [IDA]) (GO_REF:0000043 [IEA] UniProtKB-KW:KW-0963)	alpha-1,4-glucosidase activity (PMID:1918057 [IDA]) (GO_REF:0000002 [IEA] InterPro:IPR017069) (GO_REF:0000003 [IEA] EC:3.2.1.20) alpha-glucosidase activity (GO_REF:0000003 [IEA] EC:3.2.1.20) hydrolase activity (GO_REF:0000043 [IEA] UniProtKB-KW:KW-0378) hydrolase activity, acting on glycosyl bonds (GO_REF:0000043 [IEA] UniProtKB-KW:KW-0326) hydrolase activity, hydrolyzing O-glycosyl compounds (GO…	Maltodextrin glucosidase	malZ|JW0393|b0403	protein	taxon:83333	InterPro	158	128	146	108	81	145
manA	2.38101	1.25157	6.04e-05	0.000863	UniProtKB	P00946	manA	acts_upstream_of_or_within	GDP-mannose biosynthetic process (PMID:21873635 [IBA] PANTHER:PTN000034017, SGD:S000000805, MGI:MGI:97075, UniProtKB:P00946) (GO_REF:0000002 [IEA] InterPro:IPR016305) (PMID:4862193 [IMP]) carbohydrate metabolic process (GO_REF:0000002 [IEA] InterPro:IPR001250) colanic acid biosynthetic process (PMID:4862193 [IMP]) mannose catabolic process (PMID:4862193 [IMP])	cytoplasm (GO_REF:0000044 [IEA] UniProtKB-SubCell:SL-0086) (GO_REF:0000043 [IEA] UniProtKB-KW:KW-0963) cytosol (PMID:18304323 [IDA]) (PMID:21873635 [IBA] PANTHER:PTN000034017, UniProtKB:P00946)	isomerase activity (GO_REF:0000043 [IEA] UniProtKB-KW:KW-0413) mannose-6-phosphate isomerase activity (PMID:21873635 [IBA] PANTHER:PTN000034017, UniProtKB:P00946, ZFIN:ZDB-GENE-050904-6, MGI:MGI:97075, UniProtKB:Q66WM4, SGD:S000000805, TAIR:locus:2076864, CGD:CAL0000189115, TAIR:locus:2019748) (GO_REF:0000002 [IEA] InterPro:IPR001250, InterPro:IPR016305, InterPro:IPR018050, InterPro:IPR046457) (G…	Mannose-6-phosphate isomerase	manA|pmi|JW1605|b1613	protein	taxon:83333	EcoCyc	76	42	80	353	293	418
manX	2.84038	1.50608	1.48e-05	0.000253	UniProtKB	P69797	manX	acts_upstream_of_or_within	carbohydrate transport (GO_REF:0000002 [IEA] InterPro:IPR013789) (GO_REF:0000043 [IEA] UniProtKB-KW:KW-0762) glucose import across plasma membrane (PMID:5545083 [IDA]) mannose transport (PMID:5545083 [IDA]) (PMID:2951378 [NAS]) phosphoenolpyruvate-dependent sugar phosphotransferase system (PMID:2999119 [IDA]) (PMID:2951378 [IDA]) (GO_REF:0000002 [IEA] InterPro:IPR004701, InterPro:IPR004720, Inter…	cytoplasm (GO_REF:0000044 [IEA] UniProtKB-SubCell:SL-0086) (GO_REF:0000043 [IEA] UniProtKB-KW:KW-0963) (GO_REF:0000002 [IEA] InterPro:IPR004720, InterPro:IPR013789, InterPro:IPR018455, InterPro:IPR036667) (PMID:2999119 [IDA]) cytosol (PMID:16858726 [HDA]) (PMID:2999119 [IDA]) membrane (PMID:16858726 [HDA]) (GO_REF:0000043 [IEA] UniProtKB-KW:KW-0472) (GO_REF:0000002 [IEA] InterPro:IPR004701, Inter…	kinase activity (PMID:2999119 [IDA]) (GO_REF:0000043 [IEA] UniProtKB-KW:KW-0418) phosphotransferase activity, alcohol group as acceptor (GO_REF:0000002 [IEA] InterPro:IPR013789) protein binding (PMID:16606699 [IPI] UniProtKB:P0ACN7) protein homodimerization activity (PMID:2951378 [IDA]) protein-N(PI)-phosphohistidine-mannose phosphotransferase system transporter activity (PMID:5545083 [IDA]) prot…	PTS system mannose-specific EIIAB component	manX|gptB|ptsL|JW1806|b1817	protein	taxon:83333	EcoCyc	162	103	127	826	720	921
manY	3.31925	1.73086	3.3e-07	8.72e-06	UniProtKB	P69801	manY	acts_upstream_of_or_within	carbohydrate transport (GO_REF:0000043 [IEA] UniProtKB-KW:KW-0762) glucose import across plasma membrane (PMID:5545083 [IDA]) mannose transport (PMID:5545083 [IDA]) (PMID:2951378 [NAS]) phosphoenolpyruvate-dependent sugar phosphotransferase system (PMID:21873635 [IBA] PANTHER:PTN000789828, UniProtKB:P69801, UniProtKB:P69805) (GO_REF:0000002 [IEA] InterPro:IPR004700) (PMID:2951378 [IDA]) (GO_REF:0…	membrane (PMID:16858726 [HDA]) (GO_REF:0000043 [IEA] UniProtKB-KW:KW-0472) (GO_REF:0000002 [IEA] InterPro:IPR004700) plasma membrane (GO_REF:0000044 [IEA] UniProtKB-SubCell:SL-0037) (GO_REF:0000043 [IEA] UniProtKB-KW:KW-0997) (PMID:2951378 [IDA]) (PMID:15919996 [IDA]) (GO_REF:0000043 [IEA] UniProtKB-KW:KW-1003) transmembrane transporter complex (PMID:2951378 [IPI])	protein-N(PI)-phosphohistidine-mannose phosphotransferase system transporter activity (PMID:2951378 [IDA])	PTS system mannose-specific EIIC component	manY|pel|ptsP|JW1807|b1818	protein	taxon:83333	EcoCyc	116	76	90	625	680	797
manZ	3.25063	1.70072	3.73e-07	9.74e-06	UniProtKB	P69805	manZ	acts_upstream_of_or_within	carbohydrate transport (GO_REF:0000043 [IEA] UniProtKB-KW:KW-0762) glucose import across plasma membrane (PMID:5545083 [IDA]) mannose transport (PMID:5545083 [IDA]) (PMID:2951378 [NAS]) phosphoenolpyruvate-dependent sugar phosphotransferase system (PMID:21873635 [IBA] PANTHER:PTN000789828, UniProtKB:P69801, UniProtKB:P69805) (GO_REF:0000002 [IEA] InterPro:IPR004704) (PMID:2999119 [IDA]) (PMID:295…	membrane (PMID:16858726 [HDA]) (GO_REF:0000043 [IEA] UniProtKB-KW:KW-0472) (GO_REF:0000002 [IEA] InterPro:IPR004704) plasma membrane (PMID:17309111 [IDA]) (GO_REF:0000044 [IEA] UniProtKB-SubCell:SL-0037) (PMID:2999119 [IDA]) (GO_REF:0000043 [IEA] UniProtKB-KW:KW-0997) (PMID:15919996 [IDA]) (GO_REF:0000043 [IEA] UniProtKB-KW:KW-1003) transmembrane transporter complex (PMID:2951378 [IPI])	protein-N(PI)-phosphohistidine-mannose phosphotransferase system transporter activity (PMID:2999119 [IDA])	PTS system mannose-specific EIID component	manZ|gptB|ptsM|JW1808|b1819	protein	taxon:83333	EcoCyc	150	109	122	877	880	1060
maoP	3.71386	1.89292	3.4e-11	2.42e-09													20	19	25	184	208	180
map_1	1.92876	0.947677	0.0097	0.0538866													133	99	138	605	375	666
mdtE	2.13166	1.09197	0.00672	0.040694	UniProtKB	P37636	mdtE	acts_upstream_of_or_within	bile acid and bile salt transport (PMID:12949086 [IMP]) (PMID:11566977 [IMP]) (PMID:21873635 [IBA] PANTHER:PTN002014324, UniProtKB:P37636, UniProtKB:P0AE06) response to antibiotic (PMID:21873635 [IBA] PANTHER:PTN001249140, UniProtKB:P52477, UniProtKB:G3XD21, UniProtKB:P37636, UniProtKB:P0AE06) (GO_REF:0000043 [IEA] UniProtKB-KW:KW-0046) (PMID:12937021 [IMP]) (PMID:11566977 [IMP]) response to toxi…	membrane (GO_REF:0000043 [IEA] UniProtKB-KW:KW-0472) (GO_REF:0000002 [IEA] InterPro:IPR006143) plasma membrane (PMID:17309111 [IDA]) (PMID:16079137 [IDA]) (GO_REF:0000044 [IEA] UniProtKB-SubCell:SL-0037) (GO_REF:0000043 [IEA] UniProtKB-KW:KW-0997) (PMID:15911532 [IDA]) (GO_REF:0000043 [IEA] UniProtKB-KW:KW-1003)	bile acid transmembrane transporter activity (PMID:11566977 [IMP]) (PMID:12949086 [IMP]) identical protein binding (PMID:16079137 [IDA]) transmembrane transporter activity (GO_REF:0000002 [IEA] InterPro:IPR006143)	Multidrug resistance protein MdtE	mdtE|yhiU|JW3481|b3513	protein	taxon:83333	EcoCyc	158	88	120	329	1025	406
mdtH	2.31015	1.20798	0.00544	0.0343241	UniProtKB	P69367	mdtH	acts_upstream_of_or_within	response to antibiotic (GO_REF:0000043 [IEA] UniProtKB-KW:KW-0046) (PMID:11566977 [IMP]) transmembrane transport (GO_REF:0000104 [IEA] UniRule:UR000078516) (GO_REF:0000002 [IEA] InterPro:IPR011701)	membrane (GO_REF:0000043 [IEA] UniProtKB-KW:KW-0472) plasma membrane (GO_REF:0000044 [IEA] UniProtKB-SubCell:SL-0037) (GO_REF:0000043 [IEA] UniProtKB-KW:KW-0997) (PMID:15919996 [IDA]) (GO_REF:0000104 [IEA] UniRule:UR000078516) (GO_REF:0000043 [IEA] UniProtKB-KW:KW-1003)	transmembrane transporter activity (GO_REF:0000104 [IEA] UniRule:UR000078516) (GO_REF:0000002 [IEA] InterPro:IPR011701, InterPro:IPR020846)	Multidrug resistance protein MdtH	mdtH|yceL|JW1052|b1065	protein	taxon:83333	EcoCyc	21	8	13	72	73	62
mdtI	-3.88812	-1.95907	7e-06	0.000133	UniProtKB	P69210	mdtI	acts_upstream_of_or_within	choline transport (PMID:21873635 [IBA] PANTHER:PTN001254648, UniProtKB:P23895) drug transmembrane export (PMID:11566977 [IMP]) glycine betaine transport (PMID:21873635 [IBA] PANTHER:PTN001254648, UniProtKB:P23895) response to chemical (GO_REF:0000117 [IEA] ARBA:ARBA00026544) spermidine transmembrane transport (PMID:18039771 [IMP] UniProtKB:P69212) (PMID:21873635 [IBA] PANTHER:PTN001254652, UniPro…	membrane (GO_REF:0000002 [IEA] InterPro:IPR000390) (GO_REF:0000043 [IEA] UniProtKB-KW:KW-0472) plasma membrane (GO_REF:0000002 [IEA] InterPro:IPR023737, InterPro:IPR045324) (GO_REF:0000044 [IEA] UniProtKB-SubCell:SL-0037) (PMID:15919996 [ISM]) (GO_REF:0000043 [IEA] UniProtKB-KW:KW-0997) (PMID:11867724 [ISM]) (GO_REF:0000043 [IEA] UniProtKB-KW:KW-1003) (PMID:18039771 [ISM]) (GO_REF:0000104 [IEA] U…	amino-acid betaine transmembrane transporter activity (PMID:21873635 [IBA] PANTHER:PTN001254648, UniProtKB:P23895) antiporter activity (PMID:21873635 [IBA] PANTHER:PTN001254648, UniProtKB:P23895) choline transmembrane transporter activity (PMID:21873635 [IBA] PANTHER:PTN001254648, UniProtKB:P23895) spermidine transmembrane transporter activity (GO_REF:0000002 [IEA] InterPro:IPR023737) (GO_REF:000…	Spermidine export protein MdtI	mdtI|ydgE|JW1591|b1599	protein	taxon:83333	EcoCyc	24	18	32	10	18	17
mdtJ	-4.22862	-2.08019	2.89e-06	5.98e-05	UniProtKB	P69212	mdtJ	acts_upstream_of_or_within	choline transport (PMID:21873635 [IBA] PANTHER:PTN001254648, UniProtKB:P23895) drug transmembrane export (PMID:11566977 [IMP]) glycine betaine transport (PMID:21873635 [IBA] PANTHER:PTN001254648, UniProtKB:P23895) response to chemical (GO_REF:0000117 [IEA] ARBA:ARBA00026544) spermidine transmembrane transport (PMID:18039771 [IMP] UniProtKB:P69210) (PMID:21873635 [IBA] PANTHER:PTN001254681, UniPro…	membrane (GO_REF:0000002 [IEA] InterPro:IPR000390) (GO_REF:0000043 [IEA] UniProtKB-KW:KW-0472) plasma membrane (GO_REF:0000002 [IEA] InterPro:IPR023740, InterPro:IPR045324) (GO_REF:0000044 [IEA] UniProtKB-SubCell:SL-0037) (GO_REF:0000043 [IEA] UniProtKB-KW:KW-0997) (PMID:15919996 [IDA]) (GO_REF:0000104 [IEA] UniRule:UR000057576) (GO_REF:0000043 [IEA] UniProtKB-KW:KW-1003) (PMID:18039771 [ISM]) (P…	amino-acid betaine transmembrane transporter activity (PMID:21873635 [IBA] PANTHER:PTN001254648, UniProtKB:P23895) antiporter activity (PMID:21873635 [IBA] PANTHER:PTN001254648, UniProtKB:P23895) choline transmembrane transporter activity (PMID:21873635 [IBA] PANTHER:PTN001254648, UniProtKB:P23895) spermidine transmembrane transporter activity (GO_REF:0000002 [IEA] InterPro:IPR023740) (PMID:18039…	Spermidine export protein MdtJ	mdtJ|ydgF|JW1592|b1600	protein	taxon:83333	EcoCyc	58	31	61	20	30	31
mepK	-3.07089	-1.61866	1.94e-08	7.25e-07													417	307	373	286	243	290
mepM	-2.97828	-1.57448	4.01e-05	0.000597	UniProtKB	P0AFS9	mepM	acts_upstream_of_or_within	capsule polysaccharide biosynthetic process (GO_REF:0000041 [IEA] UniPathway:UPA00963) cell separation after cytokinesis (PMID:21873635 [IBA] PANTHER:PTN002729094, UniProtKB:P37690) cell wall organization (GO_REF:0000043 [IEA] UniProtKB-KW:KW-0961) peptidoglycan metabolic process (PMID:23062283 [IDA]) peptidoglycan turnover (PMID:23062283 [IMP]) proteolysis (GO_REF:0000043 [IEA] UniProtKB-KW:KW-0…	membrane (GO_REF:0000043 [IEA] UniProtKB-KW:KW-0472) plasma membrane (GO_REF:0000044 [IEA] UniProtKB-SubCell:SL-0037) (GO_REF:0000043 [IEA] UniProtKB-KW:KW-0997) (PMID:19525345 [RCA]) (GO_REF:0000043 [IEA] UniProtKB-KW:KW-1003)	endopeptidase activity (PMID:23062283 [IDA]) hydrolase activity (GO_REF:0000043 [IEA] UniProtKB-KW:KW-0378) metal ion binding (GO_REF:0000043 [IEA] UniProtKB-KW:KW-0479) metalloendopeptidase activity (PMID:21873635 [IBA] PANTHER:PTN002729049, UniProtKB:O33599, UniProtKB:P0AFS9) (PMID:23062283 [IDA]) metallopeptidase activity (GO_REF:0000043 [IEA] UniProtKB-KW:KW-0482) peptidase activity (GO_REF:0…	Murein DD-endopeptidase MepM	mepM|yebA|JW5304|b1856	protein	taxon:83333	EcoCyc	766	670	947	600	618	728
mepS	-2.48795	-1.31496	7.37e-06	0.000137	UniProtKB	P0AFV4	mepS	acts_upstream_of_or_within	capsule polysaccharide biosynthetic process (GO_REF:0000041 [IEA] UniPathway:UPA00963) cell wall organization (GO_REF:0000043 [IEA] UniProtKB-KW:KW-0961) peptidoglycan metabolic process (PMID:23062283 [IDA]) peptidoglycan turnover (PMID:23062283 [IMP]) proteolysis (GO_REF:0000043 [IEA] UniProtKB-KW:KW-0645)	cell outer membrane (PMID:18715016 [RCA] Pfam:PF00877) (GO_REF:0000044 [IEA] UniProtKB-SubCell:SL-0040) (GO_REF:0000043 [IEA] UniProtKB-KW:KW-0998) membrane (GO_REF:0000043 [IEA] UniProtKB-KW:KW-0472)	0106415 cysteine-type peptidase activity (GO_REF:0000043 [IEA] UniProtKB-KW:KW-0788) endopeptidase activity (PMID:12620121 [RCA] Pfam:PF00877) (PMID:23062283 [IDA]) hydrolase activity (GO_REF:0000043 [IEA] UniProtKB-KW:KW-0378) peptidase activity (GO_REF:0000043 [IEA] UniProtKB-KW:KW-0645) protein binding (PMID:32009249 [IPI] UniProtKB:P02918, UniProtKB:P0AFS9) (PMID:26283368 [IPI] UniProtKB:P0AF…	Murein DD-endopeptidase MepS/Murein LD-carboxypeptidase	mepS|spr|yeiV|JW2163|b2175	protein	taxon:83333	EcoCyc	432	296	446	368	297	420
metE	6.88869	2.78423	2.81e-22	1.32e-19	UniProtKB	P25665	metE	enables	cellular amino acid biosynthetic process (GO_REF:0000043 [IEA] UniProtKB-KW:KW-0028) (GO_REF:0000002 [IEA] InterPro:IPR013215) homocysteine metabolic process (PMID:8572314 [IDA]) methionine biosynthetic process (GO_REF:0000002 [IEA] InterPro:IPR002629, InterPro:IPR006276) (GO_REF:0000104 [IEA] UniRule:UR000001453) (GO_REF:0000043 [IEA] UniProtKB-KW:KW-0486) (PMID:8572314 [IDA]) methylation (GO_RE…	cytosol (PMID:18304323 [IDA])	5-methyltetrahydropteroyltriglutamate-homocysteine S-methyltransferase activity (GO_REF:0000003 [IEA] EC:2.1.1.14) (GO_REF:0000002 [IEA] InterPro:IPR002629, InterPro:IPR006276, InterPro:IPR013215) (GO_REF:0000104 [IEA] UniRule:UR000001453) (GO_REF:0000116 [IEA] RHEA:21196) (PMID:4904482 [IDA]) metal ion binding (GO_REF:0000043 [IEA] UniProtKB-KW:KW-0479) methionine synthase activity (PMID:8572314…	5-methyltetrahydropteroyltriglutamate--homocysteine methyltransferase	metE|JW3805|b3829	protein	taxon:83333	InterPro	103	74	83	1255	1295	1517
metF	2.63471	1.39765	0.000904	0.00839	UniProtKB	P0AEZ1	metF	enables	cellular amino acid biosynthetic process (GO_REF:0000043 [IEA] UniProtKB-KW:KW-0028) methionine biosynthetic process (GO_REF:0000002 [IEA] InterPro:IPR004620) (GO_REF:0000043 [IEA] UniProtKB-KW:KW-0486) (PMID:21873635 [IBA] PANTHER:PTN000472667, UniProtKB:Q5B0P7, PomBase:SPAC343.10, SGD:S000003093, UniProtKB:Q5AU15, MGI:MGI:106639, PomBase:SPAC56F8.10) methionine metabolic process (GO_REF:0000002…	cytosol (GO_REF:0000002 [IEA] InterPro:IPR004620) macromolecular complex (PMID:9922232 [IDA])	0106312 FAD binding (PMID:9922232 [IDA]) (PMID:21873635 [IBA] PANTHER:PTN000472667, UniProtKB:P0AEZ1) chaperone binding (PMID:16051146 [IPI] UniProtKB:P0A6F5) methylenetetrahydrofolate reductase (NAD(P)H) activity (PMID:21873635 [IBA] PANTHER:PTN000472667, PomBase:SPAC343.10, UniProtKB:P0AEZ1, MGI:MGI:106639, UniProtKB:Q5AU15, SGD:S000003093, UniProtKB:Q5B0P7, RGD:1309952, SGD:S000005944, PomBase…	5,10-methylenetetrahydrofolate reductase	metF|JW3913|b3941	protein	taxon:83333	InterPro	21	20	15	111	100	130
metJ	2.08844	1.06243	0.00222	0.0172356	UniProtKB	P0A8U6	metJ	enables	cellular amino acid biosynthetic process (GO_REF:0000043 [IEA] UniProtKB-KW:KW-0028) methionine biosynthetic process (GO_REF:0000043 [IEA] UniProtKB-KW:KW-0486) (GO_REF:0000104 [IEA] UniRule:UR000032374) methionine metabolic process (GO_REF:0000002 [IEA] InterPro:IPR002084) negative regulation of transcription, DNA-templated (GO_REF:0000104 [IEA] UniRule:UR000032374) regulation of transcription, …	cytoplasm (GO_REF:0000044 [IEA] UniProtKB-SubCell:SL-0086) (GO_REF:0000043 [IEA] UniProtKB-KW:KW-0963) (GO_REF:0000104 [IEA] UniRule:UR000032374) cytosol (PMID:18304323 [IDA])	DNA binding (GO_REF:0000043 [IEA] UniProtKB-KW:KW-0238) protein binding (PMID:15690043 [IPI] UniProtKB:P0AFF6) (PMID:19402753 [IPI] UniProtKB:P0AFF6) transcription factor activity, sequence-specific DNA binding (GO_REF:0000002 [IEA] InterPro:IPR002084)	Met repressor	metJ|JW3909|b3938	protein	taxon:83333	UniProt	29	22	28	104	138	142
metK	5.34363	2.41782	5.74e-11	3.8e-09	UniProtKB	P0A817	metK	acts_upstream_of_or_within	S-adenosylmethionine biosynthetic process (GO_REF:0000041 [IEA] UniPathway:UPA00315) (PMID:4577753 [IMP]) (PMID:2115868 [IMP]) (GO_REF:0000002 [IEA] InterPro:IPR002133, InterPro:IPR022628, InterPro:IPR022629, InterPro:IPR022630, InterPro:IPR022631, InterPro:IPR022636) (PMID:21873635 [IBA] PANTHER:PTN000239344, UniProtKB:Q7K6A4, RGD:619985, SGD:S000002910, UniProtKB:Q00266, SGD:S000004170, MGI:MGI…	cytoplasm (GO_REF:0000104 [IEA] UniRule:UR000076340) (GO_REF:0000044 [IEA] UniProtKB-SubCell:SL-0086) (GO_REF:0000043 [IEA] UniProtKB-KW:KW-0963) cytosol (PMID:21873635 [IBA] PANTHER:PTN000239344, UniProtKB:P0A817) (PMID:16858726 [HDA]) (PMID:17309111 [IDA]) (PMID:15911532 [IDA]) (PMID:18304323 [IDA]) (PMID:17272300 [IDA])	ATP binding (GO_REF:0000043 [IEA] UniProtKB-KW:KW-0067) (GO_REF:0000104 [IEA] UniRule:UR000076340) (GO_REF:0000002 [IEA] InterPro:IPR002133) identical protein binding (PMID:8611562 [IPI] UniProtKB:P0A817) (PMID:16858726 [IPI] UniProtKB:P0A817) magnesium ion binding (PMID:6251075 [IDA]) (GO_REF:0000104 [IEA] UniRule:UR000076340) metal ion binding (GO_REF:0000043 [IEA] UniProtKB-KW:KW-0479) methion…	S-adenosylmethionine synthase	metK|metX|JW2909|b2942	protein	taxon:83333	EcoCyc	89	68	83	1021	759	1171
metQ	2.7557	1.46242	9.17e-05	0.00125	UniProtKB	P28635	metQ	enables	D-methionine transport (PMID:12218041 [IMP]) amino acid transport (GO_REF:0000043 [IEA] UniProtKB-KW:KW-0029) methionine import into cell (PMID:30352853 [IDA])	ATP-binding cassette (ABC) transporter complex, substrate-binding subunit-containing (PMID:25803078 [IDA]) ATP-dependent methionine-importing complex (PMID:30352853 [IPI]) membrane (GO_REF:0000043 [IEA] UniProtKB-KW:KW-0472) outer membrane-bounded periplasmic space (PMID:12169620 [ISM]) plasma membrane (GO_REF:0000044 [IEA] UniProtKB-SubCell:SL-0039) (GO_REF:0000043 [IEA] UniProtKB-KW:KW-1003)	protein binding (PMID:24561554 [IPI] UniProtKB:P0AAF3) (PMID:15690043 [IPI] UniProtKB:P0AAF3)	D-methionine-binding lipoprotein MetQ	metQ|yaeC|JW0193|b0197	protein	taxon:83333	IntAct	106	68	73	497	438	557
mgrB	-11.6594	-3.54342	2.62e-08	9.4e-07	UniProtKB	P64512	mgrB	enables	cellular response to magnesium ion (PMID:20041203 [IMP]) negative regulation of molecular function (PMID:20041203 [IMP]) negative regulation of phosphorelay signal transduction system (PMID:22267510 [IDA]) (GO_REF:0000104 [IEA] UniRule:UR000057570) response to acidic pH (PMID:19734312 [IMP])	membrane (GO_REF:0000043 [IEA] UniProtKB-KW:KW-0472) plasma membrane (GO_REF:0000044 [IEA] UniProtKB-SubCell:SL-0037) (PMID:22267510 [IDA]) (GO_REF:0000043 [IEA] UniProtKB-KW:KW-0997) (GO_REF:0000104 [IEA] UniRule:UR000057570) (PMID:20041203 [IDA]) (GO_REF:0000043 [IEA] UniProtKB-KW:KW-1003)	protein binding (PMID:20041203 [IPI] UniProtKB:P23837, UniProtKB:P64512)	PhoP/PhoQ regulator MgrB	mgrB|yobG|JW1815|b1826	protein	taxon:83333	EcoCyc	22	15	13	3	1	5
mgtA	-21.631	-4.43503	3.14e-31	1.48e-27	UniProtKB	P0ABB8	mgtA	acts_upstream_of_or_within	cellular response to magnesium ion (PMID:10464230 [IEP]) magnesium ion transmembrane transport (PMID:9622348 [ISO] UniProtKB:P36640) magnesium ion transport (GO_REF:0000002 [IEA] InterPro:IPR006415)	intracellular membrane-bounded organelle (PMID:21873635 [IBA] PANTHER:PTN000642960, TAIR:locus:2029794, TAIR:locus:2082528, MGI:MGI:105368, TAIR:locus:2062673, TAIR:locus:2120096, dictyBase:DDB_G0277861, UniProtKB:P20020, UniProtKB:Q57VN6, SGD:S000002974, PomBase:SPAPB2B4.04c, MGI:MGI:104653) membrane (GO_REF:0000002 [IEA] InterPro:IPR001757, InterPro:IPR006415) (GO_REF:0000043 [IEA] UniProtKB-KW…	ATP binding (PMID:19923713 [ISM]) (GO_REF:0000043 [IEA] UniProtKB-KW:KW-0067) (GO_REF:0000002 [IEA] InterPro:IPR001757) ATPase activity (GO_REF:0000002 [IEA] InterPro:IPR001757) ATPase activity, coupled to transmembrane movement of ions, phosphorylative mechanism (GO_REF:0000117 [IEA] ARBA:ARBA00027840) (PMID:9693719 [TAS]) cation-transporting ATPase activity (PMID:21873635 [IBA] PANTHER:PTN00064…	Magnesium-transporting ATPase, P-type 1	mgtA|corB|mgt|JW4201|b4242	protein	taxon:83333	EcoCyc	1125	578	319	57	65	58
mhpA	-4.33219	-2.1151	0.00197	0.0156482	UniProtKB	P77397	mhpA	acts_upstream_of_or_within	3-(3-hydroxy)phenylpropionate catabolic process (PMID:3531186 [IMP]) (GO_REF:0000002 [IEA] InterPro:IPR023786) (PMID:21873635 [IBA] PANTHER:PTN000527735, UniProtKB:P77397) (GO_REF:0000104 [IEA] UniRule:UR000083155) (PMID:31811039 [IMP]) 3-phenylpropionate catabolic process (GO_REF:0000041 [IEA] UniPathway:UPA00714) aromatic compound catabolic process (GO_REF:0000043 [IEA] UniProtKB-KW:KW-0058)		3-(3-hydroxyphenyl)propionate hydroxylase activity (GO_REF:0000104 [IEA] UniRule:UR000083155) (PMID:21873635 [IBA] PANTHER:PTN000527735, UniProtKB:P77397) (GO_REF:0000116 [IEA] RHEA:24785) (GO_REF:0000003 [IEA] EC:1.14.13.127) (PMID:31811039 [IDA]) (GO_REF:0000002 [IEA] InterPro:IPR023786) FAD binding (GO_REF:0000002 [IEA] InterPro:IPR002938) (PMID:31811039 [IDA]) identical protein binding (PMID:…	3-(3-hydroxy-phenyl)propionate/3-hydroxycinnamic acid hydroxylase	mhpA|JW0338|b0347	protein	taxon:83333	EcoCyc	10	4	7	0	9	1
mhpR	-2.77595	-1.47298	0.00742	0.044064	UniProtKB	P77569	mhpR	enables	aromatic compound catabolic process (GO_REF:0000043 [IEA] UniProtKB-KW:KW-0058) negative regulation of transcription, DNA-templated (PMID:21873635 [IBA] PANTHER:PTN001248570, UniProtKB:P76268, UniProtKB:P77300, UniProtKB:P0ACN4, UniProtKB:P37671) regulation of transcription, DNA-templated (GO_REF:0000117 [IEA] ARBA:ARBA00028138) (GO_REF:0000002 [IEA] InterPro:IPR005471)		DNA binding (PMID:21873635 [IBA] PANTHER:PTN001248570, UniProtKB:P37671, UniProtKB:P77300) (GO_REF:0000002 [IEA] InterPro:IPR005471) (GO_REF:0000043 [IEA] UniProtKB-KW:KW-0238) transcription factor activity, sequence-specific DNA binding (PMID:21873635 [IBA] PANTHER:PTN001248570, UniProtKB:P76268, UniProtKB:P0ACN4)	DNA-binding transcriptional activator MhpR	mhpR|JW0337|b0346	protein	taxon:83333	InterPro	24	11	5	5	17	5
miaA	-2.29488	-1.19842	0.000751	0.00713	UniProtKB	P16384	miaA	acts_upstream_of_or_within	cellular response to heat (PMID:8824618 [IMP]) (PMID:8824618 [IEP]) regulation of cytoplasmic translation in response to stress (PMID:24296670 [IMP]) tRNA modification (PMID:21873635 [IBA] PANTHER:PTN000119608, SGD:S000005800, UniProtKB:P16384, MGI:MGI:1914216, UniProtKB:Q9H3H1) (PMID:379002 [IMP]) (PMID:93644 [IMP]) tRNA processing (GO_REF:0000002 [IEA] InterPro:IPR018022) (GO_REF:0000104 [IEA] …		ATP binding (GO_REF:0000043 [IEA] UniProtKB-KW:KW-0067) (GO_REF:0000104 [IEA] UniRule:UR000079220) nucleotide binding (GO_REF:0000043 [IEA] UniProtKB-KW:KW-0547) tRNA dimethylallyltransferase activity (PMID:4341485 [IDA]) (GO_REF:0000003 [IEA] EC:2.5.1.75) (GO_REF:0000104 [IEA] UniRule:UR000079220) (GO_REF:0000116 [IEA] RHEA:26482) (PMID:21873635 [IBA] PANTHER:PTN000119608, SGD:S000005800, UniPro…	tRNA dimethylallyltransferase	miaA|trpX|JW4129|b4171	protein	taxon:83333	EcoCyc	1259	938	967	854	1266	1053
minD	1.84808	0.886028	0.00191	0.0153148	UniProtKB	P0AEZ3	minD	acts_upstream_of_or_within	barrier septum assembly (GO_REF:0000043 [IEA] UniProtKB-KW:KW-0717) cell cycle (GO_REF:0000043 [IEA] UniProtKB-KW:KW-0131) cell division (PMID:2211516 [IMP]) (GO_REF:0000043 [IEA] UniProtKB-KW:KW-0132) (PMID:1836760 [IDA]) chromosome segregation (PMID:24022004 [IMP]) negative regulation of cell division (PMID:10540287 [IDA]) (PMID:21873635 [IBA] PANTHER:PTN000344128, UniProtKB:P0AEZ3)	cell pole (PMID:10633093 [IDA]) (PMID:10220403 [IDA]) cytoplasmic side of plasma membrane (PMID:10220403 [IDA]) (PMID:10540287 [IDA]) (PMID:21873635 [IBA] PANTHER:PTN000344128, UniProtKB:P0AEZ3) cytosol (PMID:15911532 [IDA]) (PMID:21873635 [IBA] PANTHER:PTN000344128, UniProtKB:P0AEZ3) (PMID:18304323 [IDA]) membrane (GO_REF:0000043 [IEA] UniProtKB-KW:KW-0472) plasma membrane (GO_REF:0000043 [IEA] …	ATP binding (PMID:21873635 [IBA] PANTHER:PTN000344128, UniProtKB:P0AEZ3, UniProtKB:G3XD64) (GO_REF:0000043 [IEA] UniProtKB-KW:KW-0067) (PMID:1836760 [IDA]) ATPase activity (GO_REF:0000002 [IEA] InterPro:IPR010223) (PMID:1836760 [IDA]) (PMID:21873635 [IBA] PANTHER:PTN000344128, UniProtKB:P0AEZ3) identical protein binding (PMID:12486056 [IDA]) (PMID:11591668 [IDA]) nucleotide binding (GO_REF:000004…	Septum site-determining protein MinD	minD|JW1164|b1175	protein	taxon:83333	EcoCyc	279	165	201	737	979	933
mlaF	-2.08126	-1.05746	0.000505	0.00515	UniProtKB	P63386	mlaF	acts_upstream_of_or_within	0120010 phospholipid transport (PMID:19383799 [NAS])	Lem3p-Dnf1p complex (PMID:27529189 [IPI]) membrane (GO_REF:0000043 [IEA] UniProtKB-KW:KW-0472) plasma membrane (GO_REF:0000044 [IEA] UniProtKB-SubCell:SL-0037) (GO_REF:0000043 [IEA] UniProtKB-KW:KW-0997) (GO_REF:0000043 [IEA] UniProtKB-KW:KW-1003)	0120014 ATP binding (GO_REF:0000002 [IEA] InterPro:IPR003439, InterPro:IPR017871) (GO_REF:0000043 [IEA] UniProtKB-KW:KW-0067) (PMID:9593292 [ISM]) ATPase activity (PMID:27529189 [IMP]) (GO_REF:0000002 [IEA] InterPro:IPR017871) nucleotide binding (GO_REF:0000043 [IEA] UniProtKB-KW:KW-0547) protein binding (PMID:32602838 [IPI] UniProtKB:P64602) (PMID:15690043 [IPI] UniProtKB:P0A6F5) (PMID:33199922 …	Intermembrane phospholipid transport system ATP-binding protein MlaF	mlaF|yrbF|JW3162|b3195	protein	taxon:83333	EcoCyc	156	118	104	128	125	155
mlrA	-2.20033	-1.13772	0.00709	0.0425027	UniProtKB	P33358	mlrA	enables	regulation of transcription, DNA-templated (GO_REF:0000002 [IEA] InterPro:IPR000551)		DNA binding (GO_REF:0000043 [IEA] UniProtKB-KW:KW-0238) (GO_REF:0000002 [IEA] InterPro:IPR000551) protein binding (PMID:22783906 [IPI] UniProtKB:P75990) (PMID:23708798 [IPI] UniProtKB:P77302, UniProtKB:P77334) (PMID:23708798 [IPI] UniProtKB:P77334) (PMID:23708798 [IPI] UniProtKB:P77302) transcription factor activity, sequence-specific DNA binding (PMID:20874755 [IDA]) (GO_REF:0000002 [IEA] InterP…	HTH-type transcriptional regulator MlrA	mlrA|yehV|JW2115|b2127	protein	taxon:83333	InterPro	21	13	24	11	35	16
mltD	-2.94635	-1.55893	3.21e-05	0.000493	UniProtKB	P0AEZ7	mltD	acts_upstream_of_or_within	cell wall organization (GO_REF:0000043 [IEA] UniProtKB-KW:KW-0961) peptidoglycan metabolic process (GO_REF:0000002 [IEA] InterPro:IPR000189) positive regulation of oxidoreductase activity (PMID:1663890 [IMP])	membrane (GO_REF:0000043 [IEA] UniProtKB-KW:KW-0472) (PMID:10843862 [NAS]) (GO_REF:0000002 [IEA] InterPro:IPR000189) plasma membrane (GO_REF:0000044 [IEA] UniProtKB-SubCell:SL-0039) (GO_REF:0000043 [IEA] UniProtKB-KW:KW-1003)	lyase activity (GO_REF:0000043 [IEA] UniProtKB-KW:KW-0456) lytic endotransglycosylase activity (PMID:23421439 [IDA]) (PMID:21873635 [IBA] PANTHER:PTN008659194, UniProtKB:P0AEZ7) lytic transglycosylase activity (GO_REF:0000002 [IEA] InterPro:IPR000189) (PMID:23421439 [IDA]) (GO_REF:0000117 [IEA] ARBA:ARBA00027957) (PMID:10843862 [NAS])	Membrane-bound lytic murein transglycosylase D	mltD|dniR|yafG|JW5018|b0211	protein	taxon:83333	EcoliWiki	881	645	862	547	719	625
mntH	4.25383	2.08876	2.49e-08	9.08e-07	UniProtKB	P0A769	mntH	acts_upstream_of_or_within	cadmium ion transmembrane transport (GO_REF:0000108 [IEA] GO:0015086) cadmium ion transport (PMID:15641799 [IMP]) (PMID:18227061 [IDA]) cellular response to iron ion (PMID:21873635 [IBA] PANTHER:PTN000194568, UniProtKB:Q89K67, UniProtKB:Q8ZCK2) cobalt ion transport (PMID:15641799 [IMP]) hydrogen ion transmembrane transport (GO_REF:0000108 [IEA] GO:0015078) ion transport (GO_REF:0000043 [IEA] UniP…	membrane (GO_REF:0000043 [IEA] UniProtKB-KW:KW-0472) (GO_REF:0000002 [IEA] InterPro:IPR001046) plasma membrane (GO_REF:0000044 [IEA] UniProtKB-SubCell:SL-0037) (PMID:14607838 [IDA]) (GO_REF:0000104 [IEA] UniRule:UR000081080) (GO_REF:0000043 [IEA] UniProtKB-KW:KW-0997) (PMID:15919996 [IDA]) (GO_REF:0000043 [IEA] UniProtKB-KW:KW-1003)	cadmium ion transmembrane transporter activity (PMID:15641799 [IMP]) (PMID:21873635 [IBA] PANTHER:PTN000194431, TAIR:locus:2025677, RGD:3684, TAIR:locus:2200437, UniProtKB:P49281, UniProtKB:P51027, UniProtKB:P0A769) hydrogen ion transmembrane transporter activity (PMID:15641799 [IMP]) manganese ion transmembrane transporter activity (PMID:21873635 [IBA] PANTHER:PTN000194431, MGI:MGI:1345275, TAIR…	Divalent metal cation transporter MntH	mntH|yfeP|JW2388|b2392	protein	taxon:83333	EcoliWiki	82	86	121	1142	612	1290
mntP	-2.44973	-1.29262	0.00556	0.0348848	UniProtKB	P76264	mntP	acts_upstream_of_or_within	ion transport (GO_REF:0000043 [IEA] UniProtKB-KW:KW-0406) manganese ion transmembrane transport (PMID:21908668 [IEP]) (PMID:21908668 [IMP]) (GO_REF:0000104 [IEA] UniRule:UR000055569) response to manganese ion (PMID:21908668 [IEP])	membrane (GO_REF:0000043 [IEA] UniProtKB-KW:KW-0472) plasma membrane (GO_REF:0000044 [IEA] UniProtKB-SubCell:SL-0037) (GO_REF:0000043 [IEA] UniProtKB-KW:KW-0997) (GO_REF:0000104 [IEA] UniRule:UR000055569) (PMID:15919996 [IDA]) (PMID:29440394 [ISM]) (GO_REF:0000043 [IEA] UniProtKB-KW:KW-1003)	manganese ion transmembrane transporter activity (PMID:21908668 [IMP]) (GO_REF:0000104 [IEA] UniRule:UR000055569)	Probable manganese efflux pump MntP	mntP|yebN|JW5830|b1821	protein	taxon:83333	EcoCyc	8	12	11	10	12	9
moaA	-2.28325	-1.19109	0.00572	0.0355729	UniProtKB	P30745	moaA	acts_upstream_of_or_within	Mo-molybdopterin cofactor biosynthetic process (GO_REF:0000002 [IEA] InterPro:IPR010505, InterPro:IPR013483) (PMID:21873635 [IBA] PANTHER:PTN000539172, TAIR:locus:2827337, UniProtKB:P30745, UniProtKB:Q9NZB8) (PMID:1090592 [IMP]) (PMID:2947896 [IMP]) (GO_REF:0000043 [IEA] UniProtKB-KW:KW-0501) (GO_REF:0000104 [IEA] UniRule:UR000101305) (PMID:6307982 [IMP]) response to heat (PMID:24580753 [IMP])	molybdopterin synthase complex (GO_REF:0000002 [IEA] InterPro:IPR010505)	4 iron, 4 sulfur cluster binding (PMID:15317939 [ISO] UniProtKB:P65388) (GO_REF:0000002 [IEA] InterPro:IPR000385, InterPro:IPR010505) (GO_REF:0000104 [IEA] UniRule:UR000101305) (GO_REF:0000043 [IEA] UniProtKB-KW:KW-0004) GTP 3',8'-cyclase activity (GO_REF:0000116 [IEA] RHEA:49576) (GO_REF:0000104 [IEA] UniRule:UR000101305) (PMID:21873635 [IBA] PANTHER:PTN000539172, MGI:MGI:1928904, UniProtKB:Q9NZ…	GTP 3',8-cyclase	moaA|bisA|chlA|chlA1|narA|JW0764|b0781	protein	taxon:83333	EcoCyc	42	37	53	27	67	47
mpl	2.34453	1.2293	0.000278	0.00312	UniProtKB	P37773	mpl	enables	biosynthetic process (GO_REF:0000002 [IEA] InterPro:IPR000713, InterPro:IPR004101, InterPro:IPR013221, InterPro:IPR036565, InterPro:IPR036615) cell cycle (GO_REF:0000043 [IEA] UniProtKB-KW:KW-0131) cell division (GO_REF:0000043 [IEA] UniProtKB-KW:KW-0132) cell wall organization (GO_REF:0000002 [IEA] InterPro:IPR005757) (GO_REF:0000043 [IEA] UniProtKB-KW:KW-0961) peptidoglycan biosynthetic process…	cytoplasm (PMID:17384195 [IDA]) extracellular region (GO_REF:0000044 [IEA] UniProtKB-SubCell:SL-0243) (GO_REF:0000043 [IEA] UniProtKB-KW:KW-0964)	0106418 ATP binding (GO_REF:0000104 [IEA] UniRule:UR000165761) (GO_REF:0000002 [IEA] InterPro:IPR013221, InterPro:IPR036565) (GO_REF:0000043 [IEA] UniProtKB-KW:KW-0067) acid-amino acid ligase activity (GO_REF:0000104 [IEA] UniRule:UR000165761) (GO_REF:0000117 [IEA] ARBA:ARBA00028624) (GO_REF:0000002 [IEA] InterPro:IPR000713, InterPro:IPR004101, InterPro:IPR005757, InterPro:IPR013221, InterPro:IPR…	UDP-N-acetylmuramate--L-alanyl-gamma-D-glutamyl-meso-2,6-diaminoheptandioate ligase	mpl|yjfG|JW4192|b4233	protein	taxon:83333	UniProt	125	104	148	718	627	764
mrcA	-1.81569	-0.860519	0.00531	0.0337736	UniProtKB	P02918	mrcA	acts_upstream_of_or_within	cell wall organization (GO_REF:0000043 [IEA] UniProtKB-KW:KW-0961) metabolic process (GO_REF:0000043 [IEA] UniProtKB-KW:KW-0511) peptidoglycan biosynthetic process (GO_REF:0000041 [IEA] UniPathway:UPA00219) (PMID:31915748 [NAS]) (PMID:16840781 [IDA]) (PMID:21873635 [IBA] PANTHER:PTN001283970, UniProtKB:P02919, UniProtKB:P76577, UniProtKB:P02918) (GO_REF:0000043 [IEA] UniProtKB-KW:KW-0573) proteol…	membrane (GO_REF:0000043 [IEA] UniProtKB-KW:KW-0472) plasma membrane (GO_REF:0000044 [IEA] UniProtKB-SubCell:SL-0037) (GO_REF:0000043 [IEA] UniProtKB-KW:KW-0997) (GO_REF:0000043 [IEA] UniProtKB-KW:KW-1003)	carboxypeptidase activity (GO_REF:0000043 [IEA] UniProtKB-KW:KW-0121) catalytic activity (GO_REF:0000043 [IEA] UniProtKB-KW:KW-0511) hydrolase activity (GO_REF:0000043 [IEA] UniProtKB-KW:KW-0378) penicillin binding (PMID:21873635 [IBA] PANTHER:PTN001283969, UniProtKB:P76577, UniProtKB:P71707, UniProtKB:Q07806, UniProtKB:P02918, UniProtKB:P02919) (PMID:345275 [IDA]) (GO_REF:0000117 [IEA] ARBA:ARBA…	Penicillin-binding protein 1A	mrcA|ponA|JW3359|b3396	protein	taxon:83333	EcoCyc	298	295	472	476	394	600
mrdA	-1.93089	-0.949262	0.00288	0.0212612	UniProtKB	P0AD65	mrdA	acts_upstream_of_or_within	cell wall organization (PMID:11418550 [IMP]) (GO_REF:0000043 [IEA] UniProtKB-KW:KW-0961) (PMID:18390656 [IMP]) (PMID:21873635 [IBA] PANTHER:PTN000771406, UniProtKB:P0AD65) peptidoglycan biosynthetic process (GO_REF:0000041 [IEA] UniPathway:UPA00219) (PMID:31915748 [NAS]) (GO_REF:0000104 [IEA] UniRule:UR000432224) (PMID:22606933 [IDA]) (GO_REF:0000002 [IEA] InterPro:IPR017790) (PMID:3009484 [IDA])…	membrane (GO_REF:0000043 [IEA] UniProtKB-KW:KW-0472) (GO_REF:0000002 [IEA] InterPro:IPR017790) outer membrane-bounded periplasmic space (PMID:3533535 [ISM]) plasma membrane (GO_REF:0000044 [IEA] UniProtKB-SubCell:SL-0037) (GO_REF:0000104 [IEA] UniRule:UR000432224) (GO_REF:0000043 [IEA] UniProtKB-KW:KW-0997) (PMID:1103132 [IDA]) (PMID:3533535 [ISM]) (GO_REF:0000043 [IEA] UniProtKB-KW:KW-1003)	carboxypeptidase activity (GO_REF:0000043 [IEA] UniProtKB-KW:KW-0121) hydrolase activity (GO_REF:0000043 [IEA] UniProtKB-KW:KW-0378) penicillin binding (GO_REF:0000002 [IEA] InterPro:IPR001460, InterPro:IPR005311, InterPro:IPR017790, InterPro:IPR036138) (PMID:6243629 [IDA]) (GO_REF:0000117 [IEA] ARBA:ARBA00027368) (PMID:1103132 [IMP]) (PMID:1091862 [IDA]) (PMID:21873635 [IBA] PANTHER:PTN000771406…	Peptidoglycan D,D-transpeptidase MrdA	mrdA|pbpA|JW0630|b0635	protein	taxon:83333	EcoliWiki	276	213	359	311	321	426
mrdB	-2.05545	-1.03945	0.00401	0.027101	UniProtKB	P0ABG7	mrdB	acts_upstream_of_or_within	cell division (PMID:21873635 [IBA] PANTHER:PTN000767103, UniProtKB:P9WN99, UniProtKB:P0ABG4) (GO_REF:0000002 [IEA] InterPro:IPR001182) cell wall organization (GO_REF:0000043 [IEA] UniProtKB-KW:KW-0961) lipid-linked peptidoglycan transport (GO_REF:0000108 [IEA] GO:0015648) peptidoglycan biosynthetic process (GO_REF:0000104 [IEA] UniRule:UR000432132) (GO_REF:0000041 [IEA] UniPathway:UPA00219) (PMID…	cell division site (PMID:21873635 [IBA] PANTHER:PTN000767103, UniProtKB:P0ABG4) membrane (GO_REF:0000043 [IEA] UniProtKB-KW:KW-0472) (GO_REF:0000002 [IEA] InterPro:IPR001182, InterPro:IPR011923, InterPro:IPR018365) plasma membrane (GO_REF:0000044 [IEA] UniProtKB-SubCell:SL-0037) (GO_REF:0000104 [IEA] UniRule:UR000432132) (PMID:6348029 [IDA]) (GO_REF:0000043 [IEA] UniProtKB-KW:KW-0997) (PMID:15919…	lipid-linked peptidoglycan transporter activity (PMID:21873635 [IBA] PANTHER:PTN000767103, UniProtKB:P0ABG4) peptidoglycan glycosyltransferase activity (GO_REF:0000116 [IEA] RHEA:23708) (GO_REF:0000104 [IEA] UniRule:UR000432132) (GO_REF:0000003 [IEA] EC:2.4.1.129) protein binding (PMID:33895137 [IPI] UniProtKB:P0ADW3) (PMID:27335665 [IPI] UniProtKB:P0ADW3) transferase activity (GO_REF:0000043 [IE…	Peptidoglycan glycosyltransferase MrdB	mrdB|rodA|JW0629|b0634	protein	taxon:83333	EcoliWiki	118	128	202	179	173	201
mreD	-1.85888	-0.894432	0.010101	0.055709	UniProtKB	P0ABH4	mreD	acts_upstream_of_or_within	peptidoglycan biosynthetic process (PMID:31915748 [NAS]) regulation of cell shape (PMID:15612918 [IMP]) (GO_REF:0000043 [IEA] UniProtKB-KW:KW-0133) (PMID:31915748 [NAS]) (GO_REF:0000002 [IEA] InterPro:IPR007227) (PMID:21873635 [IBA] PANTHER:PTN002206173, UniProtKB:P0ABH4) (PMID:17993535 [IMP])	membrane (GO_REF:0000043 [IEA] UniProtKB-KW:KW-0472) (GO_REF:0000002 [IEA] InterPro:IPR007227) plasma membrane (GO_REF:0000044 [IEA] UniProtKB-SubCell:SL-0037) (PMID:15612918 [IDA]) (PMID:21873635 [IBA] PANTHER:PTN002206173, UniProtKB:P0ABH4) (PMID:15612918 [ISM]) (GO_REF:0000043 [IEA] UniProtKB-KW:KW-0997) (PMID:15919996 [IDA]) (GO_REF:0000043 [IEA] UniProtKB-KW:KW-1003)	protein binding (PMID:15612918 [IPI] UniProtKB:P16926) (PMID:27335665 [IPI] UniProtKB:P0ADW3)	Rod shape-determining protein MreD	mreD|JW3218|b3249	protein	taxon:83333	EcoCyc	99	79	111	111	106	152
mscL	1.84313	0.882157	0.00154	0.0130142	UniProtKB	P0A742	mscL	acts_upstream_of_or_within	ion transmembrane transport (PMID:7543101 [IDA]) (GO_REF:0000104 [IEA] UniRule:UR000051402) (PMID:8890153 [IDA]) (GO_REF:0000002 [IEA] InterPro:IPR001185) ion transport (PMID:21873635 [IBA] PANTHER:PTN001250283, UniProtKB:P0A742) (GO_REF:0000043 [IEA] UniProtKB-KW:KW-0406) (PMID:7511799 [IDA])	membrane (PMID:16858726 [HDA]) (GO_REF:0000043 [IEA] UniProtKB-KW:KW-0472) (GO_REF:0000002 [IEA] InterPro:IPR001185) plasma membrane (PMID:17309111 [IDA]) (PMID:8890153 [IDA]) (GO_REF:0000044 [IEA] UniProtKB-SubCell:SL-0037) (GO_REF:0000043 [IEA] UniProtKB-KW:KW-0997) (PMID:15919996 [IDA]) (GO_REF:0000043 [IEA] UniProtKB-KW:KW-1003) (GO_REF:0000104 [IEA] UniRule:UR000051402)	identical protein binding (PMID:16858726 [IPI] UniProtKB:P0A742) (PMID:18310324 [IPI] UniProtKB:P0A742) (PMID:21151884 [IPI] UniProtKB:P0A742) (PMID:8890153 [IDA]) (PMID:21134371 [IPI] UniProtKB:P0A742) mechanically-gated ion channel activity (PMID:21873635 [IBA] PANTHER:PTN001250283, UniProtKB:P9WJN5, UniProtKB:P0A742) (PMID:8890153 [IDA]) (GO_REF:0000002 [IEA] InterPro:IPR001185) (PMID:7511799 …	Large-conductance mechanosensitive channel	mscL|yhdC|JW3252|b3291	protein	taxon:83333	EcoliWiki	61	22	36	132	192	133
mscM	-1.9122	-0.935234	0.0044	0.0291479	UniProtKB	P39285	mscM	involved_in	ion transport (GO_REF:0000043 [IEA] UniProtKB-KW:KW-0406) transmembrane transport (GO_REF:0000002 [IEA] InterPro:IPR006685)	membrane (GO_REF:0000043 [IEA] UniProtKB-KW:KW-0472) (GO_REF:0000002 [IEA] InterPro:IPR006685, InterPro:IPR006686, InterPro:IPR011014, InterPro:IPR011066) plasma membrane (PMID:12626684 [RCA]) (GO_REF:0000044 [IEA] UniProtKB-SubCell:SL-0037) (GO_REF:0000043 [IEA] UniProtKB-KW:KW-0997) (GO_REF:0000043 [IEA] UniProtKB-KW:KW-1003)		Miniconductance mechanosensitive channel MscM	mscM|yjeP|JW4120|b4159	protein	taxon:83333	UniProt	176	155	180	174	233	226
mscS	2.25994	1.17629	0.00322	0.0230156	UniProtKB	P0C0S1	mscS	acts_upstream_of_or_within	cellular water homeostasis (PMID:10202137 [IMP]) ion transmembrane transport (PMID:12551944 [IDA]) ion transport (GO_REF:0000043 [IEA] UniProtKB-KW:KW-0406) protein homooligomerization (PMID:12551944 [IDA]) transmembrane transport (GO_REF:0000002 [IEA] InterPro:IPR006685, InterPro:IPR045275)	membrane (PMID:12080120 [IDA]) (PMID:2480919 [IDA]) (GO_REF:0000043 [IEA] UniProtKB-KW:KW-0472) (GO_REF:0000002 [IEA] InterPro:IPR006685, InterPro:IPR006686, InterPro:IPR011014, InterPro:IPR011066) plasma membrane (GO_REF:0000044 [IEA] UniProtKB-SubCell:SL-0037) (PMID:12551944 [IDA]) (GO_REF:0000043 [IEA] UniProtKB-KW:KW-0997) (GO_REF:0000043 [IEA] UniProtKB-KW:KW-1003)	identical protein binding (PMID:26551077 [IPI] UniProtKB:P0C0S1) (PMID:12446901 [IPI] UniProtKB:P0C0S1) (PMID:16079137 [IPI] UniProtKB:P0C0S1) (PMID:18755969 [IPI] UniProtKB:P0C0S1) mechanically-gated ion channel activity (PMID:12080120 [IDA]) (PMID:12551944 [IDA]) (GO_REF:0000002 [IEA] InterPro:IPR045275)	Small-conductance mechanosensitive channel	mscS|yggB|JW2891|b2924	protein	taxon:83333	EcoCyc	83	52	95	463	209	504
mtgA	-2.40196	-1.26421	0.000175	0.00213	UniProtKB	P46022	mtgA	acts_upstream_of_or_within	Gram-negative-bacterium-type cell wall biogenesis (PMID:18165305 [IDA]) (PMID:8772200 [IDA]) (PMID:6368264 [IDA]) cell wall organization (GO_REF:0000043 [IEA] UniProtKB-KW:KW-0961) peptidoglycan biosynthetic process (PMID:6368264 [IDA]) (PMID:18165305 [IDA]) (GO_REF:0000002 [IEA] InterPro:IPR011812) (GO_REF:0000104 [IEA] UniRule:UR000065725) (GO_REF:0000041 [IEA] UniPathway:UPA00219) (PMID:877220…	membrane (GO_REF:0000043 [IEA] UniProtKB-KW:KW-0472) (GO_REF:0000002 [IEA] InterPro:IPR011812) peptidoglycan-based cell wall (GO_REF:0000002 [IEA] InterPro:IPR011812) plasma membrane (GO_REF:0000104 [IEA] UniRule:UR000065725) (PMID:27510400 [RCA]) (PMID:8772200 [IDA]) (GO_REF:0000044 [IEA] UniProtKB-SubCell:SL-0037) (GO_REF:0000043 [IEA] UniProtKB-KW:KW-0997) (GO_REF:0000043 [IEA] UniProtKB-KW:KW…	peptidoglycan glycosyltransferase activity (PMID:18165305 [IDA]) (GO_REF:0000116 [IEA] RHEA:23708) (PMID:6368264 [IDA]) (PMID:8772200 [IDA]) (GO_REF:0000003 [IEA] EC:2.4.1.129) (GO_REF:0000104 [IEA] UniRule:UR000065725) protein binding (PMID:18165305 [IPI] UniProtKB:P0AD68) (PMID:24561554 [IPI] UniProtKB:P0AD68) transferase activity (GO_REF:0000043 [IEA] UniProtKB-KW:KW-0808) transferase activity…	Biosynthetic peptidoglycan transglycosylase	mtgA|mgt|yrbM|JW3175|b3208	protein	taxon:83333	EcoCyc	85	65	93	59	107	72
mtnN	2.3888	1.25629	0.000144	0.00181	UniProtKB	P0AF12	mtnN	enables	0110052 L-methionine biosynthetic process from S-adenosylmethionine (GO_REF:0000104 [IEA] UniRule:UR000084108) (PMID:21873635 [IBA] PANTHER:PTN002929873, UniProtKB:P0AF12) (PMID:9524204 [IDA]) L-methionine biosynthetic process from methylthioadenosine (GO_REF:0000002 [IEA] InterPro:IPR010049) (GO_REF:0000041 [IEA] UniPathway:UPA00904) cellular amino acid biosynthetic process (GO_REF:0000043 [IEA]…	cytoplasm (GO_REF:0000117 [IEA] ARBA:ARBA00026971) cytosol (PMID:15911532 [IDA]) (PMID:21873635 [IBA] PANTHER:PTN002929873, UniProtKB:P0AF12)	adenosylhomocysteine nucleosidase activity (PMID:9524204 [IDA]) (GO_REF:0000003 [IEA] EC:3.2.2.9) (GO_REF:0000116 [IEA] RHEA:17805) (GO_REF:0000104 [IEA] UniRule:UR000084108) (GO_REF:0000002 [IEA] InterPro:IPR010049) (PMID:21873635 [IBA] PANTHER:PTN002929873, UniProtKB:P0AF12) catalytic activity (GO_REF:0000002 [IEA] InterPro:IPR000845, InterPro:IPR035994) hydrolase activity (GO_REF:0000043 [IEA]…	5'-methylthioadenosine/S-adenosylhomocysteine nucleosidase	mtnN|mtn|pfs|yadA|JW0155|b0159	protein	taxon:83333	InterPro	102	56	59	340	295	455
mug	2.2313	1.15788	0.0106398	0.0577573	UniProtKB	P0A9H1	mug	acts_upstream_of_or_within	DNA repair (GO_REF:0000043 [IEA] UniProtKB-KW:KW-0228) (GO_REF:0000043 [IEA] UniProtKB-KW:KW-0234) base-excision repair, AP site formation (GO_REF:0000002 [IEA] InterPro:IPR015637, InterPro:IPR023502) (GO_REF:0000104 [IEA] UniRule:UR000033420) (PMID:21873635 [IBA] PANTHER:PTN008534040, UniProtKB:P0A9H1, UniProtKB:Q13569) (PMID:8878487 [IDA]) cellular response to DNA damage stimulus (GO_REF:000004…	http://amigo.geneontology.org/amigo/term/GO:0005737	DNA binding (GO_REF:0000043 [IEA] UniProtKB-KW:KW-0238) G/U mismatch-specific uracil-DNA glycosylase activity (GO_REF:0000003 [IEA] EC:3.2.2.28) hydrolase activity (GO_REF:0000043 [IEA] UniProtKB-KW:KW-0378) mismatch base pair DNA N-glycosylase activity (GO_REF:0000002 [IEA] InterPro:IPR015637, InterPro:IPR023502) pyrimidine-specific mismatch base pair DNA N-glycosylase activity (PMID:21873635 [I…	G/U mismatch-specific DNA glycosylase	mug|ygjF|JW3040|b3068	protein	taxon:83333	EcoCyc	10	12	14	42	88	71
mzrA	-5.06038	-2.33925	1.81e-13	1.94e-11	UniProtKB	P42615	mzrA	acts_upstream_of_or_within	regulation of protein kinase activity (GO_REF:0000104 [IEA] UniRule:UR000067674) (PMID:19432797 [IEP])	membrane (GO_REF:0000043 [IEA] UniProtKB-KW:KW-0472) plasma membrane (GO_REF:0000104 [IEA] UniRule:UR000067674) (GO_REF:0000044 [IEA] UniProtKB-SubCell:SL-0037) (GO_REF:0000043 [IEA] UniProtKB-KW:KW-0997) (GO_REF:0000043 [IEA] UniProtKB-KW:KW-1003)	protein binding (PMID:20889743 [IPI] UniProtKB:P0AEJ4) (PMID:19432797 [IPI] UniProtKB:P0AEJ4) protein kinase binding (GO_REF:0000104 [IEA] UniRule:UR000067674)	Modulator protein MzrA	mzrA|ecfM|yqjB|JW3067|b3096	protein	taxon:83333	EcoCyc	152	104	123	41	71	58
nac	5.92575	2.567	1.59e-06	3.49e-05	UniProtKB	Q47005	nac	acts_upstream_of_or_within	negative regulation of transcription, DNA-templated (PMID:11121068 [IDA]) (PMID:9495755 [IDA]) nitrate assimilation (GO_REF:0000043 [IEA] UniProtKB-KW:KW-0534) positive regulation of transcription, DNA-templated (PMID:9495755 [IDA]) (PMID:11121068 [IDA]) regulation of DNA-templated transcription, initiation (PMID:21873635 [IBA] PANTHER:PTN000767888, UniProtKB:P0A9G2) regulation of transcription, …		DNA binding (GO_REF:0000043 [IEA] UniProtKB-KW:KW-0238) transcription factor activity, sequence-specific DNA binding (PMID:9495755 [IDA]) (PMID:11121068 [IDA]) (GO_REF:0000002 [IEA] InterPro:IPR000847) (PMID:21873635 [IBA] PANTHER:PTN000767888, UniProtKB:P0A9G2, UniProtKB:Q47005)	Nitrogen assimilation regulatory protein nac	nac|JW1967|b1988	protein	taxon:83333	EcoCyc	13	3	8	112	41	116
nanM	2.7942	1.48244	0.00321	0.0230156	UniProtKB	P39371	nanM	enables	N-acetylneuraminate catabolic process (PMID:18063573 [IMP]) carbohydrate metabolic process (GO_REF:0000043 [IEA] UniProtKB-KW:KW-0119)	outer membrane-bounded periplasmic space (PMID:24140104 [IDA]) (PMID:18063573 [IDA]) periplasmic space (GO_REF:0000104 [IEA] UniRule:UR000100901) (GO_REF:0000043 [IEA] UniProtKB-KW:KW-0574) (GO_REF:0000044 [IEA] UniProtKB-SubCell:SL-0200)	isomerase activity (GO_REF:0000043 [IEA] UniProtKB-KW:KW-0413) protein homodimerization activity (PMID:18063573 [IDA]) racemase and epimerase activity, acting on carbohydrates and derivatives (GO_REF:0000104 [IEA] UniRule:UR000100901) (PMID:18063573 [IDA])	N-acetylneuraminate epimerase	nanM|yjhT|JW5777|b4310	protein	taxon:83333	UniProt	6	5	6	23	65	27
narG	2.79497	1.48283	0.00376	0.0259324	UniProtKB	P09152	narG	acts_upstream_of_or_within	anaerobic electron transport chain (PMID:25976528 [IDA]) anaerobic respiration (PMID:2832376 [IEP]) (PMID:21873635 [IBA] PANTHER:PTN000177381, UniProtKB:P09152, UniProtKB:P19319) nitrate assimilation (GO_REF:0000043 [IEA] UniProtKB-KW:KW-0534) nitrate metabolic process (PMID:7047497 [IMP]) (GO_REF:0000002 [IEA] InterPro:IPR006468) (PMID:25976528 [IDA])	NarGHI complex (PMID:15122898 [IPI]) (PMID:4151408 [IDA]) (PMID:12910261 [IDA]) membrane (PMID:16858726 [HDA]) (GO_REF:0000043 [IEA] UniProtKB-KW:KW-0472) (PMID:21873635 [IBA] PANTHER:PTN000177381, UniProtKB:P09152) nitrate reductase complex (GO_REF:0000002 [IEA] InterPro:IPR006468) plasma membrane (GO_REF:0000044 [IEA] UniProtKB-SubCell:SL-0039) (GO_REF:0000043 [IEA] UniProtKB-KW:KW-1003)	4 iron, 4 sulfur cluster binding (GO_REF:0000002 [IEA] InterPro:IPR027467) (GO_REF:0000043 [IEA] UniProtKB-KW:KW-0004) (PMID:12910261 [IDA]) electron carrier activity (PMID:12910261 [IDA]) (PMID:15122898 [IDA]) iron-sulfur cluster binding (GO_REF:0000043 [IEA] UniProtKB-KW:KW-0411) metal ion binding (GO_REF:0000043 [IEA] UniProtKB-KW:KW-0479) molybdopterin cofactor binding (PMID:12910261 [IDA]) (…	Respiratory nitrate reductase 1 alpha chain	narG|bisD|narC|JW1215|b1224	protein	taxon:83333	EcoCyc	30	13	30	51	363	61
ndh	18.6972	4.22475	1.05e-17	2.6e-15	UniProtKB	P00393	ndh	acts_upstream_of_or_within	aerobic electron transport chain (PMID:3122832 [IDA]) (PMID:6784762 [IDA]) aerobic respiration (PMID:9063459 [IMP]) anaerobic respiration (PMID:9063459 [IMP]) copper ion homeostasis (PMID:21390523 [IMP]) (PMID:16759635 [IMP])	NADH dehydrogenase complex (PMID:7020757 [IDA]) membrane (GO_REF:0000043 [IEA] UniProtKB-KW:KW-0472) plasma membrane (PMID:16759635 [RCA]) (GO_REF:0000044 [IEA] UniProtKB-SubCell:SL-0037) (GO_REF:0000043 [IEA] UniProtKB-KW:KW-0997) (PMID:7020757 [IDA]) (GO_REF:0000043 [IEA] UniProtKB-KW:KW-1003)	NADH dehydrogenase (quinone) activity (GO_REF:0000116 [IEA] RHEA:46160) NADH dehydrogenase (ubiquinone) activity (PMID:7020757 [IDA]) flavin adenine dinucleotide binding (PMID:7020757 [IDA]) (PMID:2679883 [IDA]) oxidoreductase activity (GO_REF:0000043 [IEA] UniProtKB-KW:KW-0560) (GO_REF:0000002 [IEA] InterPro:IPR023753)	Type II NADH:quinone oxidoreductase	ndh|JW1095|b1109	protein	taxon:83333	EcoCyc	87	79	93	4722	1111	5503
nemA	1.80298	0.85038	0.00421	0.0281802	UniProtKB	P77258	nemA	acts_upstream_of_or_within	2,4,6-trinitrotoluene catabolic process (PMID:17504490 [IMP]) nitroglycerin metabolic process (PMID:15184158 [IDA]) xenobiotic metabolic process (PMID:9013822 [IDA])	cytosol (PMID:15911532 [IDA]) (PMID:21873635 [IBA] PANTHER:PTN001113420, UniProtKB:P77258) (PMID:18304323 [IDA])	FMN binding (GO_REF:0000002 [IEA] InterPro:IPR001155, InterPro:IPR045247) (PMID:19852945 [IDA]) N-ethylmaleimide reductase activity (PMID:9013822 [IDA]) (GO_REF:0000116 [IEA] RHEA:35523) chromate reductase activity (PMID:23527133 [IDA]) oxidoreductase activity (GO_REF:0000043 [IEA] UniProtKB-KW:KW-0560) (GO_REF:0000002 [IEA] InterPro:IPR001155, InterPro:IPR045247) oxidoreductase activity, acting …	N-ethylmaleimide reductase	nemA|ydhN|JW1642|b1650	protein	taxon:83333	EcoCyc	30	33	35	133	126	172
nfsB	1.92656	0.946028	0.00822	0.0477124	UniProtKB	P38489	nfsB	acts_upstream_of_or_within	2,4,6-trinitrotoluene catabolic process (PMID:21873635 [IBA] PANTHER:PTN008587956, UniProtKB:P38489) (PMID:17504490 [IMP])	cytosol (PMID:16858726 [HDA]) (PMID:15911532 [IDA]) (PMID:18304323 [IDA]) (PMID:21873635 [IBA] PANTHER:PTN008587956, UniProtKB:P38489) membrane (PMID:16858726 [HDA])	6,7-dihydropteridine reductase activity (PMID:3060113 [IDA]) (GO_REF:0000003 [IEA] EC:1.5.1.34) FMN binding (PMID:8947835 [IDA]) (PMID:11491290 [IDA]) NAD(P)H dehydrogenase (quinone) activity (PMID:12788749 [IDA]) NAD(P)H nitroreductase activity (PMID:6363380 [IMP]) (PMID:7011517 [IMP]) (PMID:21873635 [IBA] PANTHER:PTN008587956, UniProtKB:P38489) (PMID:338576 [IMP]) (PMID:8947835 [IDA]) identical…	Oxygen-insensitive NAD(P)H nitroreductase	nfsB|dprA|nfnB|nfsI|ntr|JW0567|b0578	protein	taxon:83333	EcoCyc	62	33	44	193	150	231
nifJ	2.06235	1.04429	0.00723	0.0431642													88	49	88	216	636	229
nirB	2.83657	1.50415	0.000216	0.00252	UniProtKB	P08201	nirB	enables	NADH oxidation (PMID:30406295 [IMP]) fermentation (PMID:30406295 [IMP]) nitrate assimilation (GO_REF:0000002 [IEA] InterPro:IPR012744, InterPro:IPR017121) (PMID:30406295 [IMP]) (GO_REF:0000043 [IEA] UniProtKB-KW:KW-0534) (GO_REF:0000041 [IEA] UniPathway:UPA00653)	nitrite reductase complex [NAD(P)H] (PMID:1435259 [IDA])	0106316 2 iron, 2 sulfur cluster binding (PMID:6297458 [IDA]) 4 iron, 4 sulfur cluster binding (GO_REF:0000043 [IEA] UniProtKB-KW:KW-0004) NADP binding (GO_REF:0000002 [IEA] InterPro:IPR012744) flavin adenine dinucleotide binding (PMID:7030314 [IDA]) (GO_REF:0000002 [IEA] InterPro:IPR012744, InterPro:IPR016156) heme binding (PMID:7030314 [IDA]) (GO_REF:0000002 [IEA] InterPro:IPR006066, InterPro:I…	Nitrite reductase (NADH) large subunit	nirB|JW3328|b3365	protein	taxon:83333	EcoCyc	14	13	11	74	67	110
nleB	2.44501	1.28984	0.00149	0.0127163													11	10	4	36	59	41
nleF	2.069	1.04893	0.000161	0.00199													76	21	27	138	199	151
nlpA	2.74808	1.45842	0.000973	0.00893	UniProtKB	P04846	nlpA	located_in		membrane (GO_REF:0000043 [IEA] UniProtKB-KW:KW-0472) plasma membrane (PMID:17309111 [IDA]) (GO_REF:0000044 [IEA] UniProtKB-SubCell:SL-0037) (GO_REF:0000043 [IEA] UniProtKB-KW:KW-0997) (PMID:15911532 [IDA]) (GO_REF:0000043 [IEA] UniProtKB-KW:KW-1003)		Lipoprotein 28	nlpA|JW3635|b3661	protein	taxon:83333	UniProt	5	9	8	46	49	58
nrdB	2.03337	1.02387	0.000916	0.00848	UniProtKB	P69924	nrdB	acts_upstream_of_or_within	2'-deoxyribonucleotide biosynthetic process (PMID:9395490 [IDA]) DNA replication (GO_REF:0000041 [IEA] UniPathway:UPA00326) deoxyribonucleotide biosynthetic process (GO_REF:0000002 [IEA] InterPro:IPR000358, InterPro:IPR033909) (PMID:13973714 [IDA]) (GO_REF:0000043 [IEA] UniProtKB-KW:KW-0215) nucleobase-containing small molecule interconversion (PMID:4902211 [IDA]) ribonucleoside diphosphate metab…	cytoplasm (PMID:13973714 [IDA]) cytosol (PMID:16858726 [HDA]) (PMID:18304323 [IDA]) (PMID:17272300 [IDA]) ribonucleoside-diphosphate reductase complex (PMID:9395490 [IPI]) (PMID:13973714 [IDA])	identical protein binding (PMID:16858726 [IPI] UniProtKB:P69924) (PMID:22160671 [IPI] UniProtKB:P69924) (PMID:19834901 [IPI] UniProtKB:P69924) (PMID:17726094 [IPI] UniProtKB:P69924) iron ion binding (PMID:18314964 [IDA]) metal ion binding (GO_REF:0000043 [IEA] UniProtKB-KW:KW-0479) oxidoreductase activity (GO_REF:0000002 [IEA] InterPro:IPR012348) (GO_REF:0000043 [IEA] UniProtKB-KW:KW-0560) protei…	Ribonucleoside-diphosphate reductase 1 subunit beta	nrdB|ftsB|JW2229|b2235	protein	taxon:83333	EcoliWiki	170	111	273	887	766	1054
nrdD	4.44105	2.1509	2.35e-08	8.63e-07	UniProtKB	P28903	nrdD	acts_upstream_of_or_within	2'-deoxyribonucleotide biosynthetic process (PMID:21873635 [IBA] PANTHER:PTN000472257, UniProtKB:P28903) (PMID:7929317 [IDA]) (PMID:2648390 [IDA]) (PMID:8954104 [NAS]) DNA replication (GO_REF:0000002 [IEA] InterPro:IPR012833) nucleobase-containing small molecule interconversion (PMID:8954104 [NAS]) (PMID:8954104 [IMP])	anaerobic ribonucleoside-triphosphate reductase complex (PMID:8954104 [IMP]) (PMID:21873635 [IBA] PANTHER:PTN000472257, UniProtKB:P28903) (PMID:7852304 [IDA])	ATP binding (GO_REF:0000043 [IEA] UniProtKB-KW:KW-0067) (PMID:7929317 [IDA]) CTP reductase activity (PMID:1460049 [IDA]) catalytic activity (GO_REF:0000002 [IEA] InterPro:IPR001150) dATP binding (PMID:7929317 [IDA]) dGTP binding (PMID:7929317 [IDA]) metal ion binding (GO_REF:0000043 [IEA] UniProtKB-KW:KW-0479) nucleotide binding (GO_REF:0000043 [IEA] UniProtKB-KW:KW-0547) oxidoreductase activity …	Anaerobic ribonucleoside-triphosphate reductase	nrdD|JW4197|b4238	protein	taxon:83333	EcoCyc	73	45	59	410	888	496
nrdE	4.61136	2.20519	2.47e-09	1.14e-07	UniProtKB	P39452	nrdE	acts_upstream_of_or_within	2'-deoxyribonucleotide biosynthetic process (GO_REF:0000114 [ISS] ComplexPortal:CPX-1075) DNA replication (GO_REF:0000041 [IEA] UniPathway:UPA00326) (GO_REF:0000002 [IEA] InterPro:IPR013509) deoxyribonucleotide biosynthetic process (PMID:7809142 [IGI] EcoliWiki:nrdA, EcoliWiki:nrdB) (GO_REF:0000043 [IEA] UniProtKB-KW:KW-0215) (PMID:21873635 [IBA] PANTHER:PTN000171388, MGI:MGI:98180, UniProtKB:P39…	ribonucleoside-diphosphate reductase complex (PMID:21873635 [IBA] PANTHER:PTN000171388, UniProtKB:P00452, SGD:S000000872, PomBase:SPAC1F7.05, UniProtKB:P9WH75, UniProtKB:Q9I4I1, UniProtKB:P39452, MGI:MGI:98180, UniProtKB:P23921, dictyBase:DDB_G0284071) (PMID:7809142 [IGI] EcoliWiki:nrdA, EcoliWiki:nrdB) (GO_REF:0000114 [ISS] ComplexPortal:CPX-1075)	ATP binding (PMID:21873635 [IBA] PANTHER:PTN000171388, UniProtKB:P9WH75, UniProtKB:P00452) (GO_REF:0000002 [IEA] InterPro:IPR013509) (GO_REF:0000043 [IEA] UniProtKB-KW:KW-0067) catalytic activity (GO_REF:0000043 [IEA] UniProtKB-KW:KW-0021) nucleotide binding (GO_REF:0000043 [IEA] UniProtKB-KW:KW-0547) oxidoreductase activity (GO_REF:0000043 [IEA] UniProtKB-KW:KW-0560) ribonucleoside-diphosphate r…	Ribonucleoside-diphosphate reductase 2 subunit alpha	nrdE|JW2650|b2675	protein	taxon:83333	EcoliWiki	62	40	76	575	594	761
nrdF	5.10504	2.35192	1.2e-14	1.57e-12	UniProtKB	P37146	nrdF	acts_upstream_of_or_within	2'-deoxyribonucleotide biosynthetic process (GO_REF:0000114 [ISS] ComplexPortal:CPX-1075) DNA replication (GO_REF:0000041 [IEA] UniPathway:UPA00326) deoxyribonucleotide biosynthetic process (PMID:7809142 [IGI] EcoliWiki:nrdA, EcoliWiki:nrdB) (GO_REF:0000002 [IEA] InterPro:IPR000358, InterPro:IPR026494, InterPro:IPR033909) (GO_REF:0000043 [IEA] UniProtKB-KW:KW-0215) ribonucleoside diphosphate meta…	ribonucleoside-diphosphate reductase complex (GO_REF:0000002 [IEA] InterPro:IPR026494) (PMID:7809142 [IGI] EcoliWiki:nrdA, EcoliWiki:nrdB) (GO_REF:0000114 [ISS] ComplexPortal:CPX-1075)	manganese ion binding (PMID:21250660 [IDA]) (PMID:20070127 [IDA]) metal ion binding (GO_REF:0000043 [IEA] UniProtKB-KW:KW-0479) oxidoreductase activity (GO_REF:0000002 [IEA] InterPro:IPR012348) (GO_REF:0000043 [IEA] UniProtKB-KW:KW-0560) protein binding (PMID:20070127 [IPI] UniProtKB:P0A772) ribonucleoside-diphosphate reductase activity, thioredoxin disulfide as acceptor (GO_REF:0000116 [IEA] RHE…	Ribonucleoside-diphosphate reductase 2 subunit beta	nrdF|ygaD|JW2651|b2676	protein	taxon:83333	EcoliWiki	23	11	19	172	220	212
nrdG	2.89646	1.53429	0.00034	0.00373	UniProtKB	P0A9N8	nrdG	acts_upstream_of_or_within	2'-deoxyribonucleotide biosynthetic process (PMID:8954104 [NAS]) nucleobase-containing small molecule interconversion (PMID:8954104 [NAS]) (PMID:8954104 [IMP])	anaerobic ribonucleoside-triphosphate reductase complex (PMID:8954104 [IMP]) cytoplasm (GO_REF:0000044 [IEA] UniProtKB-SubCell:SL-0086) (GO_REF:0000043 [IEA] UniProtKB-KW:KW-0963)	4 iron, 4 sulfur cluster binding (PMID:10531327 [IDA]) (GO_REF:0000043 [IEA] UniProtKB-KW:KW-0004) (GO_REF:0000002 [IEA] InterPro:IPR001989, InterPro:IPR012837) [formate-C-acetyltransferase]-activating enzyme activity (GO_REF:0000002 [IEA] InterPro:IPR012837) catalytic activity (GO_REF:0000002 [IEA] InterPro:IPR007197) iron-sulfur cluster binding (PMID:8381402 [IDA]) (GO_REF:0000002 [IEA] InterPr…	Anaerobic ribonucleoside-triphosphate reductase-activating protein	nrdG|yjgE|JW4196|b4237	protein	taxon:83333	EcoliWiki	8	6	8	37	71	42
nrdH	5.04091	2.33368	0.000597	0.00592	UniProtKB	P0AC65	nrdH	acts_upstream_of_or_within	cell redox homeostasis (PMID:9218434 [IDA]) (PMID:21873635 [IBA] PANTHER:PTN001890091, UniProtKB:P0AC65) (GO_REF:0000002 [IEA] InterPro:IPR011909) electron transport chain (GO_REF:0000108 [IEA] GO:0009055) positive regulation of oxidoreductase activity (PMID:16771665 [IMP])		electron carrier activity (PMID:21873635 [IBA] PANTHER:PTN001890091, UniProtKB:P0AC65) (PMID:9218434 [IDA])	Glutaredoxin-like protein NrdH	nrdH|ygaN|JW2648|b2673	protein	taxon:83333	EcoCyc	0	2	1	15	16	13
nrdI	5.39785	2.43239	1.76e-07	5.04e-06	UniProtKB	P0A772	nrdI	enables	protein modification process (GO_REF:0000002 [IEA] InterPro:IPR004465)		FMN binding (GO_REF:0000002 [IEA] InterPro:IPR004465) (PMID:18799738 [IDA]) (PMID:21873635 [IBA] PANTHER:PTN002203478, UniProtKB:P0A772) protein binding (PMID:20070127 [IPI] UniProtKB:P37146)	Protein NrdI	nrdI|ygaO|JW2649|b2674	protein	taxon:83333	EcoCyc	8	4	6	64	67	85
nsrR	-3.23689	-1.69461	1.18e-07	3.58e-06	UniProtKB	P0AF63	nsrR	acts_upstream_of_or_within	negative regulation of transcription, DNA-templated (GO_REF:0000002 [IEA] InterPro:IPR023761) regulation of transcription, DNA-templated (PMID:16428390 [IMP]) (PMID:21873635 [IBA] PANTHER:PTN002432018, UniProtKB:P0AF63, UniProtKB:P0AGK8) (GO_REF:0000104 [IEA] UniRule:UR000100856)	cytosol (PMID:21873635 [IBA] PANTHER:PTN002432018, UniProtKB:P0AGK8)	2 iron, 2 sulfur cluster binding (GO_REF:0000043 [IEA] UniProtKB-KW:KW-0001) DNA binding (GO_REF:0000043 [IEA] UniProtKB-KW:KW-0238) double-stranded DNA binding (GO_REF:0000104 [IEA] UniRule:UR000100856) iron ion binding (GO_REF:0000104 [IEA] UniRule:UR000100856) iron-sulfur cluster binding (GO_REF:0000043 [IEA] UniProtKB-KW:KW-0411) metal ion binding (GO_REF:0000043 [IEA] UniProtKB-KW:KW-0479) t…	HTH-type transcriptional repressor NsrR	nsrR|yjeB|JW4136|b4178	protein	taxon:83333	EcoCyc	144	194	294	174	167	172
nth	-2.32924	-1.21986	0.000351	0.00382	UniProtKB	P0AB83	nth	acts_upstream_of_or_within	DNA repair (GO_REF:0000002 [IEA] InterPro:IPR011257) (GO_REF:0000104 [IEA] UniRule:UR000104005) (GO_REF:0000043 [IEA] UniProtKB-KW:KW-0234) base-excision repair (GO_REF:0000002 [IEA] InterPro:IPR003265, InterPro:IPR005759) base-excision repair, AP site formation (PMID:21873635 [IBA] PANTHER:PTN002233635, UniProtKB:P0AB83) (PMID:6254032 [IDA]) (PMID:2669955 [IDA]) (PMID:2449657 [IDA]) base-excisio…		0140078 4 iron, 4 sulfur cluster binding (PMID:2548577 [IDA]) (GO_REF:0000043 [IEA] UniProtKB-KW:KW-0004) (GO_REF:0000104 [IEA] UniRule:UR000104005) (PMID:1411536 [IDA]) (GO_REF:0000002 [IEA] InterPro:IPR003651) DNA N-glycosylase activity (PMID:21873635 [IBA] PANTHER:PTN002233635, UniProtKB:P9WQ11, UniProtKB:P0AB83) (GO_REF:0000104 [IEA] UniRule:UR000104005) DNA binding (GO_REF:0000002 [IEA] Inte…	Endonuclease III	nth|JW1625|b1633	protein	taxon:83333	EcoCyc	68	60	66	75	40	80
nuoG	-2.51853	-1.33258	0.000124	0.00162	UniProtKB	P33602	nuoG	acts_upstream_of_or_within	ATP synthesis coupled electron transport (GO_REF:0000002 [IEA] InterPro:IPR000283) aerobic respiration (PMID:9495756 [IMP]) cellular respiration (PMID:21873635 [IBA] PANTHER:PTN008678683, UniProtKB:P07658, UniProtKB:P33602) respiratory electron transport chain (PMID:18316732 [IDA])	NADH dehydrogenase complex (PMID:7607227 [IDA]) cytoplasm (GO_REF:0000044 [IEA] UniProtKB-SubCell:SL-0086) (GO_REF:0000043 [IEA] UniProtKB-KW:KW-0963) membrane (GO_REF:0000002 [IEA] InterPro:IPR000283) (GO_REF:0000043 [IEA] UniProtKB-KW:KW-0472) plasma membrane (PMID:7607227 [IDA]) (GO_REF:0000043 [IEA] UniProtKB-KW:KW-0997) (GO_REF:0000044 [IEA] UniProtKB-SubCell:SL-0037) (GO_REF:0000043 [IEA] U…	2 iron, 2 sulfur cluster binding (GO_REF:0000043 [IEA] UniProtKB-KW:KW-0001) (PMID:17640900 [IDA]) 4 iron, 4 sulfur cluster binding (PMID:18603533 [IDA]) (PMID:15520003 [IDA]) (PMID:17640900 [IDA]) (GO_REF:0000043 [IEA] UniProtKB-KW:KW-0004) (PMID:17489563 [IDA]) FMN binding (PMID:7607227 [IDA]) NADH dehydrogenase (ubiquinone) activity (GO_REF:0000002 [IEA] InterPro:IPR000283) (PMID:10587449 [IDA…	NADH-quinone oxidoreductase subunit G	nuoG|JW2278|b2283	protein	taxon:83333	EcoCyc	1274	950	1090	839	1150	1052
nuoH	-3.06691	-1.61679	4.26e-07	1.11e-05	UniProtKB	P0AFD4	nuoH	acts_upstream_of_or_within	aerobic respiration (PMID:9495756 [IMP]) (PMID:21873635 [IBA] PANTHER:PTN000153359, UniProtKB:P03886, UniProtKB:P0AFD4) respiratory electron transport chain (PMID:18316732 [IDA])	NADH dehydrogenase complex (PMID:7607227 [IDA]) membrane (GO_REF:0000043 [IEA] UniProtKB-KW:KW-0472) (GO_REF:0000002 [IEA] InterPro:IPR001694, InterPro:IPR018086) plasma membrane (PMID:17309111 [IDA]) (PMID:7607227 [IDA]) (GO_REF:0000043 [IEA] UniProtKB-KW:KW-0997) (GO_REF:0000044 [IEA] UniProtKB-SubCell:SL-0037) (GO_REF:0000104 [IEA] UniRule:UR000116663) (PMID:15919996 [IDA]) (GO_REF:0000043 [IE…	NADH dehydrogenase (ubiquinone) activity (PMID:10587449 [IDA]) NADH dehydrogenase activity (PMID:3122832 [IDA]) (PMID:21873635 [IBA] PANTHER:PTN000153359, UniProtKB:P0AFD4) oxidoreductase activity, acting on NAD(P)H, quinone or similar compound as acceptor (GO_REF:0000104 [IEA] UniRule:UR000116663) quinone binding (GO_REF:0000043 [IEA] UniProtKB-KW:KW-0874)	NADH-quinone oxidoreductase subunit H	nuoH|JW2277|b2282	protein	taxon:83333	EcoCyc	357	262	319	204	265	237
nuoI	-2.96567	-1.56836	1.9e-05	0.000315	UniProtKB	P0AFD6	nuoI	acts_upstream_of_or_within	aerobic respiration (PMID:9495756 [IMP]) (PMID:21873635 [IBA] PANTHER:PTN000091255, WB:WBGene00020636, UniProtKB:O00217, UniProtKB:P0AFD6, FB:FBgn0017567) respiratory electron transport chain (PMID:18316732 [IDA])	NADH dehydrogenase complex (PMID:7607227 [IDA]) membrane (GO_REF:0000043 [IEA] UniProtKB-KW:KW-0472) (GO_REF:0000002 [IEA] InterPro:IPR010226) plasma membrane (PMID:17309111 [IDA]) (PMID:7607227 [IDA]) (GO_REF:0000043 [IEA] UniProtKB-KW:KW-0997) (GO_REF:0000104 [IEA] UniRule:UR000101875) (GO_REF:0000044 [IEA] UniProtKB-SubCell:SL-0037) (GO_REF:0000043 [IEA] UniProtKB-KW:KW-1003) plasma membrane r…	4 iron, 4 sulfur cluster binding (GO_REF:0000002 [IEA] InterPro:IPR010226) (GO_REF:0000043 [IEA] UniProtKB-KW:KW-0004) (PMID:22474289 [IDA]) NADH dehydrogenase (quinone) activity (PMID:10587449 [IDA]) (GO_REF:0000104 [IEA] UniRule:UR000101875) NADH dehydrogenase activity (PMID:3122832 [IDA]) (PMID:21873635 [IBA] PANTHER:PTN000091255, UniProtKB:P0AFD6, UniProtKB:O00217) iron ion binding (GO_REF:00…	NADH-quinone oxidoreductase subunit I	nuoI|JW2276|b2281	protein	taxon:83333	EcoCyc	154	145	146	99	120	137
nuoJ	-2.75227	-1.46062	0.000167	0.00205	UniProtKB	P0AFE0	nuoJ	contributes_to	respiratory electron transport chain (PMID:18316732 [IDA])	NADH dehydrogenase complex (PMID:7607227 [IDA]) membrane (GO_REF:0000043 [IEA] UniProtKB-KW:KW-0472) plasma membrane (PMID:17309111 [IDA]) (GO_REF:0000044 [IEA] UniProtKB-SubCell:SL-0037) (PMID:7607227 [IDA]) (GO_REF:0000043 [IEA] UniProtKB-KW:KW-0997) (PMID:15919996 [IDA]) (GO_REF:0000043 [IEA] UniProtKB-KW:KW-1003) plasma membrane respiratory chain complex I (PMID:22063474 [IMP]) (PMID:17722886…	NADH dehydrogenase (ubiquinone) activity (PMID:10587449 [IDA]) (PMID:15736965 [IMP]) (GO_REF:0000002 [IEA] InterPro:IPR001457) NADH dehydrogenase activity (PMID:3122832 [IDA]) quinone binding (GO_REF:0000043 [IEA] UniProtKB-KW:KW-0874)	NADH-quinone oxidoreductase subunit J	nuoJ|JW2275|b2280	protein	taxon:83333	EcoliWiki	148	134	161	125	122	136
nuoK	-3.07068	-1.61856	2.82e-05	0.000449	UniProtKB	P0AFE4	nuoK	contributes_to	ATP synthesis coupled electron transport (GO_REF:0000002 [IEA] InterPro:IPR001133) respiratory electron transport chain (PMID:18316732 [IDA])	0110165 NADH dehydrogenase complex (PMID:21873635 [IBA] PANTHER:PTN000153441, UniProtKB:P0AFE4, UniProtKB:P03901, UniProtKB:P03902) (PMID:7607227 [IDA]) membrane (GO_REF:0000043 [IEA] UniProtKB-KW:KW-0472) plasma membrane (PMID:17309111 [IDA]) (GO_REF:0000104 [IEA] UniRule:UR000112713) (PMID:7607227 [IDA]) (GO_REF:0000043 [IEA] UniProtKB-KW:KW-0997) (GO_REF:0000044 [IEA] UniProtKB-SubCell:SL-0037…	NADH dehydrogenase (quinone) activity (GO_REF:0000104 [IEA] UniRule:UR000112713) NADH dehydrogenase (ubiquinone) activity (PMID:10587449 [IDA]) (PMID:15996109 [IMP]) NADH dehydrogenase activity (PMID:3122832 [IDA]) oxidoreductase activity, acting on NAD(P)H (GO_REF:0000002 [IEA] InterPro:IPR001133) protein binding (PMID:19959836 [IPI] UniProtKB:P25714) quinone binding (GO_REF:0000043 [IEA] UniPro…	NADH-quinone oxidoreductase subunit K	nuoK|JW2274|b2279	protein	taxon:83333	EcoliWiki	36	33	41	29	27	29
nuoL	-2.14523	-1.10113	0.00552	0.034703	UniProtKB	P33607	nuoL	acts_upstream_of_or_within	ATP synthesis coupled electron transport (GO_REF:0000002 [IEA] InterPro:IPR003945, InterPro:IPR018393) electron transport coupled proton transport (PMID:21417432 [IMP]) (PMID:21873635 [IBA] PANTHER:PTN000511978, UniProtKB:P33607) respiratory electron transport chain (PMID:18316732 [IDA])	NADH dehydrogenase complex (PMID:7607227 [IDA]) membrane (GO_REF:0000043 [IEA] UniProtKB-KW:KW-0472) plasma membrane (PMID:17309111 [IDA]) (GO_REF:0000044 [IEA] UniProtKB-SubCell:SL-0037) (PMID:7607227 [IDA]) (GO_REF:0000043 [IEA] UniProtKB-KW:KW-0997) (PMID:15919996 [IDA]) (GO_REF:0000043 [IEA] UniProtKB-KW:KW-1003) plasma membrane respiratory chain complex I (PMID:22063474 [IMP]) (PMID:17722886…	NADH dehydrogenase (ubiquinone) activity (PMID:10587449 [IDA]) (GO_REF:0000002 [IEA] InterPro:IPR003945, InterPro:IPR018393) NADH dehydrogenase activity (PMID:3122832 [IDA]) quinone binding (GO_REF:0000043 [IEA] UniProtKB-KW:KW-0874)	NADH-quinone oxidoreductase subunit L	nuoL|JW2273|b2278	protein	taxon:83333	EcoCyc	513	485	559	465	670	634
odhB	-2.55592	-1.35384	0.00161	0.0135341													1903	946	1051	538	2102	633
ompC_2	2.71928	1.44322	7.12e-06	0.000133													5323	3342	4301	23635	27938	27292
ompT	5.15835	2.36691	1.41e-13	1.58e-11	UniProtKB	P09169	ompT	acts_upstream_of_or_within	proteolysis (PMID:3277950 [IMP]) (GO_REF:0000043 [IEA] UniProtKB-KW:KW-0645) (GO_REF:0000002 [IEA] InterPro:IPR000036, InterPro:IPR020079)	cell outer membrane (PMID:15911532 [IDA]) (PMID:22534293 [IDA]) (PMID:10806384 [IDA]) (PMID:15130122 [IDA]) (GO_REF:0000002 [IEA] InterPro:IPR000036, InterPro:IPR020079) (PMID:17309111 [IDA]) (GO_REF:0000044 [IEA] UniProtKB-SubCell:SL-0040) (GO_REF:0000043 [IEA] UniProtKB-KW:KW-0998) membrane (GO_REF:0000043 [IEA] UniProtKB-KW:KW-0472)	aspartic-type endopeptidase activity (GO_REF:0000002 [IEA] InterPro:IPR020080) (GO_REF:0000043 [IEA] UniProtKB-KW:KW-0064) endopeptidase activity (GO_REF:0000002 [IEA] InterPro:IPR000036, InterPro:IPR020079) (PMID:3277950 [IMP]) hydrolase activity (GO_REF:0000043 [IEA] UniProtKB-KW:KW-0378) peptidase activity (GO_REF:0000043 [IEA] UniProtKB-KW:KW-0645) serine-type endopeptidase activity (PMID:106…	Protease 7	ompT|JW0554|b0565	protein	taxon:83333	EcoliWiki	104	63	63	814	873	899
ompW	4.4014	2.13796	5.34e-06	0.000104	UniProtKB	P0A915	ompW	enables	transmembrane transport (PMID:21873635 [IBA] PANTHER:PTN002199661, UniProtKB:Q9HWW1)	cell outer membrane (PMID:15911532 [IDA]) (PMID:22534293 [IDA]) (PMID:10806384 [IDA]) (PMID:21873635 [IBA] PANTHER:PTN002199661, UniProtKB:P0A915) (GO_REF:0000044 [IEA] UniProtKB-SubCell:SL-0040) (GO_REF:0000043 [IEA] UniProtKB-KW:KW-0998) membrane (GO_REF:0000043 [IEA] UniProtKB-KW:KW-0472) outer membrane (GO_REF:0000002 [IEA] InterPro:IPR005618)	protein binding (PMID:17137328 [IPI] UniProtKB:P0AC47)	Outer membrane protein W	ompW|yciD|JW1248|b1256	protein	taxon:83333	IntAct	101	46	65	257	1488	295
ompX	3.16939	1.6642	6.86e-06	0.000132	UniProtKB	P0A917	ompX	enables		cell outer membrane (PMID:30442809 [IDA]) (GO_REF:0000044 [IEA] UniProtKB-SubCell:SL-0040) (GO_REF:0000043 [IEA] UniProtKB-KW:KW-0998) host outer membrane (GO_REF:0000002 [IEA] InterPro:IPR000758) membrane (GO_REF:0000043 [IEA] UniProtKB-KW:KW-0472)	protein binding (PMID:24077225 [IPI] UniProtKB:P0AEU7)	Outer membrane protein X	ompX|ybiG|JW0799|b0814	protein	taxon:83333	IntAct	445	370	447	3348	2082	3928
opgD	-1.89801	-0.92449	0.00323	0.0230236													226	173	222	225	283	256
osmB	4.06702	2.02397	2.66e-06	5.54e-05	UniProtKB	P0ADA7	osmB	acts_upstream_of_or_within	response to osmotic stress (PMID:1693921 [IEP])	membrane (GO_REF:0000043 [IEA] UniProtKB-KW:KW-0472) outer membrane (GO_REF:0000002 [IEA] InterPro:IPR008816) plasma membrane (GO_REF:0000044 [IEA] UniProtKB-SubCell:SL-0039) (GO_REF:0000043 [IEA] UniProtKB-KW:KW-1003)		Osmotically-inducible lipoprotein B	osmB|JW1275|b1283	protein	taxon:83333	EcoCyc	12	10	14	129	102	115
osmC	3.73852	1.90247	8.84e-09	3.68e-07	UniProtKB	P0C0L2	osmC	acts_upstream_of_or_within	cellular oxidant detoxification (GO_REF:0000108 [IEA] GO:0004601) (GO_REF:0000108 [IEA] GO:0016209) (GO_REF:0000108 [IEA] GO:0051920) hyperosmotic response (PMID:1715407 [IEP]) response to hydroperoxide (PMID:11281321 [IMP]) response to oxidative stress (PMID:11281321 [IMP]) (GO_REF:0000002 [IEA] InterPro:IPR019904)	cytoplasm (GO_REF:0000044 [IEA] UniProtKB-SubCell:SL-0086) (GO_REF:0000043 [IEA] UniProtKB-KW:KW-0963) cytosol (PMID:15911532 [IDA]) (PMID:18304323 [IDA])	antioxidant activity (GO_REF:0000043 [IEA] UniProtKB-KW:KW-0049) oxidoreductase activity (GO_REF:0000043 [IEA] UniProtKB-KW:KW-0560) peroxidase activity (GO_REF:0000043 [IEA] UniProtKB-KW:KW-0575) (GO_REF:0000002 [IEA] InterPro:IPR019904) (PMID:14627744 [IDA]) peroxiredoxin activity (PMID:20463026 [IDA]) (GO_REF:0000116 [IEA] RHEA:10008) protein homodimerization activity (PMID:14627744 [IDA])	Peroxiredoxin OsmC	osmC|JW1477|b1482	protein	taxon:83333	EcoCyc	44	27	28	231	331	258
osmE	1.89832	0.924727	0.00967	0.05383	UniProtKB	P0ADB1	osmE	acts_upstream_of_or_within	response to osmotic stress (PMID:9367747 [IDA])	membrane (GO_REF:0000043 [IEA] UniProtKB-KW:KW-0472) outer membrane (GO_REF:0000002 [IEA] InterPro:IPR007450) plasma membrane (GO_REF:0000044 [IEA] UniProtKB-SubCell:SL-0037) (GO_REF:0000043 [IEA] UniProtKB-KW:KW-0997) (GO_REF:0000043 [IEA] UniProtKB-KW:KW-1003)		Osmotically-inducible putative lipoprotein OsmE	osmE|anr|JW1728|b1739	protein	taxon:83333	EcoCyc	102	54	53	166	470	211
pagP	-4.27158	-2.09477	9.53e-09	3.86e-07	UniProtKB	P37001	pagP	acts_upstream_of_or_within	lipid A biosynthetic process (PMID:11013210 [IDA]) (GO_REF:0000104 [IEA] UniRule:UR000100317)	cell outer membrane (PMID:11013210 [IDA]) (GO_REF:0000044 [IEA] UniProtKB-SubCell:SL-0040) (GO_REF:0000043 [IEA] UniProtKB-KW:KW-0998) membrane (GO_REF:0000043 [IEA] UniProtKB-KW:KW-0472)	O-palmitoyltransferase activity (PMID:11013210 [IDA]) (GO_REF:0000104 [IEA] UniRule:UR000100317) transferase activity (GO_REF:0000043 [IEA] UniProtKB-KW:KW-0808) transferase activity, transferring acyl groups (GO_REF:0000043 [IEA] UniProtKB-KW:KW-0012)	Lipid A palmitoyltransferase PagP	pagP|crcA|ybeG|JW0617|b0622	protein	taxon:83333	EcoCyc	77	41	58	27	35	29
pdeI	2.93465	1.55319	0.00204	0.0160166	UniProtKB	P75800	pdeI	enables		membrane (GO_REF:0000043 [IEA] UniProtKB-KW:KW-0472) plasma membrane (GO_REF:0000044 [IEA] UniProtKB-SubCell:SL-0039) (GO_REF:0000043 [IEA] UniProtKB-KW:KW-1003)	cyclic-guanylate-specific phosphodiesterase activity (GO_REF:0000003 [IEA] EC:3.1.4.52) (PMID:26553851 [IGI] UniProtKB:P37646) (GO_REF:0000116 [IEA] RHEA:24902) hydrolase activity (GO_REF:0000043 [IEA] UniProtKB-KW:KW-0378)	Probable cyclic di-GMP phosphodiesterase PdeI	pdeI|yliE|JW0817|b0833	protein	taxon:83333	UniProt	9	1	5	25	35	28
pdeN	-1.84129	-0.880719	0.00742	0.044064	UniProtKB	P76446	pdeN	enables		cytosol (PMID:29514851 [RCA]) membrane (GO_REF:0000043 [IEA] UniProtKB-KW:KW-0472) outer membrane-bounded periplasmic space (PMID:29514851 [RCA]) plasma membrane (GO_REF:0000044 [IEA] UniProtKB-SubCell:SL-0037) (PMID:29514851 [RCA]) (GO_REF:0000043 [IEA] UniProtKB-KW:KW-0997) (PMID:15919996 [IDA]) (GO_REF:0000043 [IEA] UniProtKB-KW:KW-1003)	cyclic-guanylate-specific phosphodiesterase activity (GO_REF:0000003 [IEA] EC:3.1.4.52) (PMID:26553851 [IGI] UniProtKB:P37646) (GO_REF:0000116 [IEA] RHEA:24902) hydrolase activity (GO_REF:0000043 [IEA] UniProtKB-KW:KW-0378)	Probable cyclic di-GMP phosphodiesterase PdeN	pdeN|rtn|JW2164|b2176	protein	taxon:83333	UniProt	90	60	83	105	72	109
pdeR	-2.2046	-1.14052	0.00373	0.0258262	UniProtKB	P77334	pdeR	acts_upstream_of_or_within	negative regulation of cyclase activity (PMID:23708798 [IDA]) posttranscriptional regulation of gene expression (PMID:11260472 [IMP])		GTP binding (PMID:23708798 [IDA]) cyclic-guanylate-specific phosphodiesterase activity (GO_REF:0000003 [IEA] EC:3.1.4.52) (GO_REF:0000116 [IEA] RHEA:24902) (PMID:17010156 [IDA]) hydrolase activity (GO_REF:0000043 [IEA] UniProtKB-KW:KW-0378) protein binding (PMID:23708798 [IPI] UniProtKB:P33358, UniProtKB:P77302) (PMID:23708798 [IPI] UniProtKB:P77302) (PMID:23708798 [IPI] UniProtKB:P33358)	Cyclic di-GMP phosphodiesterase PdeR	pdeR|gmr|yciR|JW1278|b1285	protein	taxon:83333	EcoCyc	120	56	54	34	133	48
pdhR	2.59189	1.374	0.00193	0.0154016	UniProtKB	P0ACL9	pdhR	acts_upstream_of_or_within	negative regulation of transcription, DNA-templated (PMID:8057842 [IDA]) (PMID:8262214 [IDA]) (PMID:2060763 [ISS] UniProtKB:P0A8V6, UniProtKB:P10585, UniProtKB:P12380, UniProtKB:P22773) (PMID:7783622 [IDA]) positive regulation of transcription, DNA-templated (PMID:8262214 [IDA]) (PMID:2060763 [ISS] UniProtKB:P0A8V6, UniProtKB:P10585, UniProtKB:P12380, UniProtKB:P22773) (PMID:8057842 [IDA]) (PMID:…		DNA binding (GO_REF:0000043 [IEA] UniProtKB-KW:KW-0238) transcription factor activity, sequence-specific DNA binding (GO_REF:0000002 [IEA] InterPro:IPR000524) (PMID:2060763 [ISS] UniProtKB:P0A8V6, UniProtKB:P10585, UniProtKB:P12380, UniProtKB:P22773) (PMID:8057842 [IDA]) (PMID:8262214 [IDA]) (PMID:7783622 [IDA])	Pyruvate dehydrogenase complex repressor	pdhR|aceC|genA|yacB|JW0109|b0113	protein	taxon:83333	EcoCyc	92	90	146	880	229	963
pdxA	-1.73677	-0.796411	0.0111127	0.0596957	UniProtKB	P19624	pdxA	acts_upstream_of_or_within	pyridoxal phosphate biosynthetic process (PMID:1537800 [IMP]) (GO_REF:0000002 [IEA] InterPro:IPR037510) (PMID:21873635 [IBA] PANTHER:PTN002408757, UniProtKB:P19624) (PMID:2670894 [IMP]) (GO_REF:0000104 [IEA] UniRule:UR000094090) pyridoxine biosynthetic process (GO_REF:0000043 [IEA] UniProtKB-KW:KW-0664) (GO_REF:0000104 [IEA] UniRule:UR000094090) (PMID:2670894 [IMP]) (PMID:1537800 [IMP]) (PMID:218…	http://amigo.geneontology.org/amigo/term/GO:0005737	4-hydroxythreonine-4-phosphate dehydrogenase activity (GO_REF:0000002 [IEA] InterPro:IPR037510) (PMID:21873635 [IBA] PANTHER:PTN002408757, UniProtKB:P19624) (GO_REF:0000116 [IEA] RHEA:32275) (PMID:15026039 [IDA]) (GO_REF:0000003 [IEA] EC:1.1.1.262) (GO_REF:0000104 [IEA] UniRule:UR000094090) NAD binding (GO_REF:0000002 [IEA] InterPro:IPR005255) cobalt ion binding (GO_REF:0000104 [IEA] UniRule:UR00…	4-hydroxythreonine-4-phosphate dehydrogenase	pdxA|JW0051|b0052	protein	taxon:83333	EcoCyc	324	249	273	342	387	393
pdxK	2.42347	1.27708	0.000267	0.00302	UniProtKB	P40191	pdxK	enables	phosphorylation (GO_REF:0000043 [IEA] UniProtKB-KW:KW-0418) pyridoxal 5'-phosphate salvage (PMID:9537380 [IGI] UniProtKB:P77150) (PMID:21873635 [IBA] PANTHER:PTN000056594, TAIR:locus:2153789, UniProtKB:P40191, UniProtKB:P77150, UniProtKB:O00764) (GO_REF:0000002 [IEA] InterPro:IPR004625, InterPro:IPR023479) (GO_REF:0000104 [IEA] UniRule:UR000081068) (PMID:8764513 [IMP]) thiamine salvage (PMID:8885…	cytosol (PMID:21873635 [IBA] PANTHER:PTN000056594, UniProtKB:P77150, UniProtKB:P40191) (PMID:15911532 [IDA]) (PMID:18304323 [IDA])	ATP binding (GO_REF:0000104 [IEA] UniRule:UR000081068) (GO_REF:0000043 [IEA] UniProtKB-KW:KW-0067) hydroxymethylpyrimidine kinase activity (PMID:2540841 [IDA]) (PMID:21873635 [IBA] PANTHER:PTN001631660, UniProtKB:P40191) kinase activity (GO_REF:0000043 [IEA] UniProtKB-KW:KW-0418) magnesium ion binding (GO_REF:0000104 [IEA] UniRule:UR000081068) (PMID:16740960 [IDA]) metal ion binding (GO_REF:00000…	Pyridoxine/pyridoxal/pyridoxamine kinase	pdxK|yfeI|JW2411|b2418	protein	taxon:83333	UniProt	42	25	37	189	141	231
pepB	-3.07	-1.61824	3.01e-05	0.000472	UniProtKB	P37095	pepB	acts_upstream_of_or_within	peptide catabolic process (PMID:355237 [IGI] EcoliWiki:pepA, EcoliWiki:pepD, EcoliWiki:pepN, EcoliWiki:pepQ) protein metabolic process (GO_REF:0000002 [IEA] InterPro:IPR011356) proteolysis (GO_REF:0000043 [IEA] UniProtKB-KW:KW-0645) (PMID:21873635 [IBA] PANTHER:PTN000239182, UniProtKB:Q8IL11, TAIR:locus:2126684, TAIR:locus:2126669, FB:FBgn0000454, UniProtKB:P37095) (GO_REF:0000002 [IEA] InterPro:…	cytoplasm (PMID:21873635 [IBA] PANTHER:PTN000239182, UniProtKB:Q8IL11, UniProtKB:Q57W67, UniProtKB:P00727, UniProtKB:P37095, RGD:1307985) (GO_REF:0000044 [IEA] UniProtKB-SubCell:SL-0086) (GO_REF:0000104 [IEA] UniRule:UR000103195) (GO_REF:0000002 [IEA] InterPro:IPR008330, InterPro:IPR011356) (GO_REF:0000043 [IEA] UniProtKB-KW:KW-0963) cytosol (PMID:16858726 [HDA]) (PMID:15911532 [IDA]) (PMID:18304…	aminopeptidase activity (PMID:20350528 [IDA]) (GO_REF:0000043 [IEA] UniProtKB-KW:KW-0031) (GO_REF:0000104 [IEA] UniRule:UR000103195) hydrolase activity (GO_REF:0000043 [IEA] UniProtKB-KW:KW-0378) identical protein binding (PMID:20350528 [IDA]) manganese ion binding (GO_REF:0000002 [IEA] InterPro:IPR008330, InterPro:IPR011356) (GO_REF:0000104 [IEA] UniRule:UR000103195) metal ion binding (GO_REF:00…	Peptidase B	pepB|yfhI|JW2507|b2523	protein	taxon:83333	EcoCyc	886	811	1000	753	438	913
pepE	2.27798	1.18775	0.00645	0.0393188	UniProtKB	P0A7C6	pepE	enables	proteolysis (GO_REF:0000043 [IEA] UniProtKB-KW:KW-0645) (GO_REF:0000104 [IEA] UniRule:UR000103203) (GO_REF:0000002 [IEA] InterPro:IPR005320)	http://amigo.geneontology.org/amigo/term/GO:0005737	dipeptidase activity (GO_REF:0000043 [IEA] UniProtKB-KW:KW-0224) (GO_REF:0000002 [IEA] InterPro:IPR023172) (GO_REF:0000003 [IEA] EC:3.4.13.21) (GO_REF:0000104 [IEA] UniRule:UR000103203) hydrolase activity (GO_REF:0000043 [IEA] UniProtKB-KW:KW-0378) peptidase activity (GO_REF:0000043 [IEA] UniProtKB-KW:KW-0645) (PMID:9928148 [IDA]) protein binding (PMID:15690043 [IPI] UniProtKB:P29745) (PMID:15690…	Peptidase E	pepE|JW3981|b4021	protein	taxon:83333	IntAct	6	5	8	27	46	31
pepT	2.70437	1.43529	1.19e-07	3.58e-06	UniProtKB	P29745	pepT	acts_upstream_of_or_within	peptide catabolic process (GO_REF:0000104 [IEA] UniRule:UR000101617) peptide metabolic process (PMID:4991642 [IDA]) (GO_REF:0000002 [IEA] InterPro:IPR010161) proteolysis (GO_REF:0000043 [IEA] UniProtKB-KW:KW-0645) (GO_REF:0000104 [IEA] UniRule:UR000101617)	cytoplasm (GO_REF:0000104 [IEA] UniRule:UR000101617) (GO_REF:0000044 [IEA] UniProtKB-SubCell:SL-0086) (GO_REF:0000043 [IEA] UniProtKB-KW:KW-0963) cytosol (PMID:21873635 [IBA] PANTHER:PTN000110844, UniProtKB:P29745) (PMID:18304323 [IDA])	aminopeptidase activity (GO_REF:0000043 [IEA] UniProtKB-KW:KW-0031) hydrolase activity (GO_REF:0000002 [IEA] InterPro:IPR002933) (GO_REF:0000117 [IEA] ARBA:ARBA00026276) (GO_REF:0000043 [IEA] UniProtKB-KW:KW-0378) metal ion binding (GO_REF:0000043 [IEA] UniProtKB-KW:KW-0479) metallopeptidase activity (GO_REF:0000043 [IEA] UniProtKB-KW:KW-0482) peptidase activity (GO_REF:0000043 [IEA] UniProtKB-KW…	Peptidase T	pepT|JW1113|b1127	protein	taxon:83333	EcoCyc	43	24	25	159	222	160
perB	3.40497	1.76764	8.06e-07	1.9e-05													55	21	35	278	166	311
pfkA	2.86069	1.51636	2.84e-05	0.000451	UniProtKB	P0A796	pfkA	acts_upstream_of_or_within	canonical glycolysis (PMID:21873635 [IBA] PANTHER:PTN000344216, MGI:MGI:97548) carbohydrate phosphorylation (GO_REF:0000108 [IEA] GO:0008443) fructose 1,6-bisphosphate metabolic process (PMID:21873635 [IBA] PANTHER:PTN000344216, RGD:68419, RGD:3311, PomBase:SPBC16H5.02, RGD:61893, UniProtKB:P17858) fructose 6-phosphate metabolic process (GO_REF:0000002 [IEA] InterPro:IPR012003, InterPro:IPR012828…	6-phosphofructokinase complex (PMID:21873635 [IBA] PANTHER:PTN000344216, CGD:CAL0000190617, dictyBase:DDB_G0274111, UniProtKB:P08237, UniProtKB:P0A796, SGD:S000004818, PomBase:SPBC16H5.02, SGD:S000003472, CGD:CAL0000186427, UniProtKB:P17858) (PMID:6232272 [IDA]) cytoplasm (GO_REF:0000104 [IEA] UniRule:UR000084084) (GO_REF:0000044 [IEA] UniProtKB-SubCell:SL-0086) (GO_REF:0000043 [IEA] UniProtKB-KW…	6-phosphofructokinase activity (GO_REF:0000002 [IEA] InterPro:IPR000023, InterPro:IPR012828, InterPro:IPR015912, InterPro:IPR022953, InterPro:IPR035966) (GO_REF:0000003 [IEA] EC:2.7.1.11) (PMID:4229913 [IDA]) (PMID:21873635 [IBA] PANTHER:PTN000344216, RGD:3311, MGI:MGI:97548, UniProtKB:P0A796, PomBase:SPBC16H5.02, RGD:61893, dictyBase:DDB_G0274111, FB:FBgn0003071, MGI:MGI:97547, CGD:CAL0000190617…	ATP-dependent 6-phosphofructokinase isozyme 1	pfkA|JW3887|b3916	protein	taxon:83333	EcoliWiki	162	103	128	862	613	1001
pfkB	2.51337	1.32962	0.0013	0.0113548	UniProtKB	P06999	pfkB	acts_upstream_of_or_within	carbohydrate metabolic process (GO_REF:0000002 [IEA] InterPro:IPR017583) cellular response to DNA damage stimulus (PMID:11967071 [IEP]) glycolytic process (PMID:125264 [IMP]) (GO_REF:0000041 [IEA] UniPathway:UPA00109) (GO_REF:0000043 [IEA] UniProtKB-KW:KW-0324) glycolytic process through fructose-6-phosphate (GO_REF:0000108 [IEA] GO:0003872) phosphorylation (GO_REF:0000043 [IEA] UniProtKB-KW:KW-0…	cytosol (PMID:15911532 [IDA]) (PMID:18304323 [IDA]) (PMID:21873635 [IBA] PANTHER:PTN001317471, UniProtKB:P06999)	6-phosphofructokinase activity (PMID:21873635 [IBA] PANTHER:PTN002238741, UniProtKB:P06999) (GO_REF:0000116 [IEA] RHEA:16109) (GO_REF:0000003 [IEA] EC:2.7.1.11) (PMID:149128 [IDA]) ATP binding (GO_REF:0000043 [IEA] UniProtKB-KW:KW-0067) identical protein binding (PMID:21627967 [IPI] UniProtKB:P06999) kinase activity (GO_REF:0000043 [IEA] UniProtKB-KW:KW-0418) magnesium ion binding (PMID:16866375 …	ATP-dependent 6-phosphofructokinase isozyme 2	pfkB|JW5280|b1723	protein	taxon:83333	EcoCyc	26	12	23	85	149	110
pflB	8.46167	3.08094	2.65e-15	4.16e-13	UniProtKB	P09373	pflB	enables	carbohydrate metabolic process (GO_REF:0000002 [IEA] InterPro:IPR005949) (GO_REF:0000043 [IEA] UniProtKB-KW:KW-0119) glucose metabolic process (GO_REF:0000043 [IEA] UniProtKB-KW:KW-0313)	cytoplasm (GO_REF:0000002 [IEA] InterPro:IPR005949) (GO_REF:0000044 [IEA] UniProtKB-SubCell:SL-0086) (GO_REF:0000043 [IEA] UniProtKB-KW:KW-0963) cytosol (PMID:21873635 [IBA] PANTHER:PTN000766230, UniProtKB:P09373) (PMID:17309111 [IDA]) (PMID:15911532 [IDA]) (PMID:18304323 [IDA]) membrane (PMID:16858726 [HDA])	catalytic activity (GO_REF:0000002 [IEA] InterPro:IPR001150, InterPro:IPR004184) formate C-acetyltransferase activity (GO_REF:0000003 [IEA] EC:2.3.1.54) (GO_REF:0000002 [IEA] InterPro:IPR005949) (PMID:4615902 [IDA]) (GO_REF:0000116 [IEA] RHEA:11844) (PMID:21873635 [IBA] PANTHER:PTN000766230, UniProtKB:P09373) protein binding (PMID:16606699 [IPI] UniProtKB:P0A858) (PMID:24561554 [IPI] UniProtKB:P0…	Formate acetyltransferase 1	pflB|pfl|JW0886|b0903	protein	taxon:83333	InterPro	1494	1003	1195	26296	11167	31142
pgaA	2.04378	1.03124	0.008	0.0466878	UniProtKB	P69434	pgaA	acts_upstream_of_or_within	polysaccharide transport (PMID:18359807 [IMP]) (PMID:18359807 [IDA]) single-species biofilm formation (PMID:15090514 [IMP]) transmembrane transport (GO_REF:0000108 [IEA] GO:1901515)	cell outer membrane (GO_REF:0000044 [IEA] UniProtKB-SubCell:SL-0040) (GO_REF:0000043 [IEA] UniProtKB-KW:KW-0998) membrane (GO_REF:0000043 [IEA] UniProtKB-KW:KW-0472)	poly-beta-1,6-N-acetyl-D-glucosamine transmembrane transporter activity (GO_REF:0000002 [IEA] InterPro:IPR023870) polysaccharide transmembrane transporter activity (PMID:18359807 [IDA]) (PMID:18359807 [IMP])	Poly-beta-1,6-N-acetyl-D-glucosamine export protein	pgaA|ycdS|JW1010|b1024	protein	taxon:83333	EcoCyc	53	52	60	169	501	187
pgi	4.39842	2.13699	7.94e-11	5.12e-09	UniProtKB	P0A6T1	pgi	acts_upstream_of_or_within	carbohydrate derivative metabolic process (GO_REF:0000002 [IEA] InterPro:IPR046348) cellular response to oxidative stress (PMID:18368388 [IEP]) (PMID:18368388 [IMP]) gluconeogenesis (GO_REF:0000041 [IEA] UniPathway:UPA00138) (PMID:21873635 [IBA] PANTHER:PTN000157839, MGI:MGI:95797, UniProtKB:P42862, SGD:S000000400, UniProtKB:P42863) (GO_REF:0000043 [IEA] UniProtKB-KW:KW-0312) (GO_REF:0000104 [IEA…	cytoplasm (GO_REF:0000044 [IEA] UniProtKB-SubCell:SL-0086) (GO_REF:0000043 [IEA] UniProtKB-KW:KW-0963) (GO_REF:0000104 [IEA] UniRule:UR000102780) cytosol (PMID:16858726 [HDA]) (PMID:21873635 [IBA] PANTHER:PTN000157839, UniProtKB:P42863, UniProtKB:P0A6T1, UniProtKB:P42862, FB:FBgn0003074, TAIR:locus:2165462, MGI:MGI:95797) (PMID:18304323 [IDA])	carbohydrate derivative binding (GO_REF:0000002 [IEA] InterPro:IPR046348) glucose-6-phosphate isomerase activity (GO_REF:0000002 [IEA] InterPro:IPR001672, InterPro:IPR018189, InterPro:IPR023096) (PMID:7004378 [IDA]) (GO_REF:0000003 [IEA] EC:5.3.1.9) (GO_REF:0000104 [IEA] UniRule:UR000102780) (PMID:17239859 [IDA]) (PMID:21873635 [IBA] PANTHER:PTN000157839, UniProtKB:P42863, UniProtKB:P0A6T1, UniPr…	Glucose-6-phosphate isomerase	pgi|JW3985|b4025	protein	taxon:83333	EcoCyc	191	149	137	1598	1176	1964
pgk	2.93153	1.55165	0.000196	0.00233	UniProtKB	P0A799	pgk	acts_upstream_of_or_within	gluconeogenesis (PMID:21873635 [IBA] PANTHER:PTN000150497, MGI:MGI:97555, SGD:S000000605, RGD:619878) glycolytic process (GO_REF:0000041 [IEA] UniPathway:UPA00109) (PMID:4595969 [IMP]) (GO_REF:0000002 [IEA] InterPro:IPR001576, InterPro:IPR015824, InterPro:IPR015911, InterPro:IPR036043) (GO_REF:0000043 [IEA] UniProtKB-KW:KW-0324) (PMID:21873635 [IBA] PANTHER:PTN000150497, UniProtKB:P00558, MGI:MGI…	cytoplasm (GO_REF:0000044 [IEA] UniProtKB-SubCell:SL-0086) (GO_REF:0000043 [IEA] UniProtKB-KW:KW-0963) (GO_REF:0000104 [IEA] UniRule:UR000078528) cytosol (PMID:18304323 [IDA]) (PMID:21873635 [IBA] PANTHER:PTN000150497, TAIR:locus:2206410, UniProtKB:P0A799, MGI:MGI:97555)	ADP binding (PMID:21873635 [IBA] PANTHER:PTN000150497, RGD:619878) ATP binding (GO_REF:0000043 [IEA] UniProtKB-KW:KW-0067) (PMID:21873635 [IBA] PANTHER:PTN000150497, RGD:619878, UniProtKB:P00559) guanosine tetraphosphate binding (PMID:30559427 [IDA]) kinase activity (GO_REF:0000043 [IEA] UniProtKB-KW:KW-0418) nucleotide binding (GO_REF:0000043 [IEA] UniProtKB-KW:KW-0547) phosphoglycerate kinase a…	Phosphoglycerate kinase	pgk|JW2893|b2926	protein	taxon:83333	EcoCyc	461	335	389	2739	1797	3312
pgl	2.0146	1.01049	0.00192	0.0153295	UniProtKB	P52697	pgl	enables	carbohydrate metabolic process (GO_REF:0000043 [IEA] UniProtKB-KW:KW-0119) (GO_REF:0000002 [IEA] InterPro:IPR022528) (GO_REF:0000104 [IEA] UniRule:UR000079214) glucose metabolic process (GO_REF:0000104 [IEA] UniRule:UR000079214) (GO_REF:0000043 [IEA] UniProtKB-KW:KW-0313) pentose-phosphate shunt (GO_REF:0000002 [IEA] InterPro:IPR022528) (GO_REF:0000041 [IEA] UniPathway:UPA00115)	cytosol (PMID:21873635 [IBA] PANTHER:PTN000768698, UniProtKB:P52697) (PMID:18304323 [IDA])	6-phosphogluconolactonase activity (GO_REF:0000003 [IEA] EC:3.1.1.31) (PMID:15576773 [IMP]) (PMID:15766779 [IDA]) (GO_REF:0000104 [IEA] UniRule:UR000079214) (GO_REF:0000002 [IEA] InterPro:IPR022528) (PMID:21873635 [IBA] PANTHER:PTN001251230, UniProtKB:P52697) (GO_REF:0000116 [IEA] RHEA:12556) hydrolase activity (GO_REF:0000043 [IEA] UniProtKB-KW:KW-0378)	6-phosphogluconolactonase	pgl|ybhE|JW0750|b0767	protein	taxon:83333	UniProt	70	44	49	228	270	235
pgrR	-2.47005	-1.30454	0.00258	0.0196033	UniProtKB	P77333	pgrR	acts_upstream_of_or_within	bacterial-type flagellum-dependent swarming motility (PMID:17122336 [IMP]) negative regulation of transcription, DNA-templated (PMID:23301696 [IDA]) regulation of transcription, DNA-templated (GO_REF:0000002 [IEA] InterPro:IPR000847) transcription, DNA-templated (PMID:23301696 [IDA]) (PMID:21873635 [IBA] PANTHER:PTN001286614, UniProtKB:P77333, UniProtKB:P0A9F6)		DNA binding (PMID:23301696 [IDA]) (GO_REF:0000043 [IEA] UniProtKB-KW:KW-0238) sequence-specific DNA binding (PMID:23301696 [IDA]) (PMID:21873635 [IBA] PANTHER:PTN001286614, UniProtKB:Q9KT56, UniProtKB:P77333, UniProtKB:Q9I670) transcription factor activity, sequence-specific DNA binding (GO_REF:0000002 [IEA] InterPro:IPR000847) (PMID:21873635 [IBA] PANTHER:PTN001286614, UniProtKB:Q9KT56, UniProtK…	HTH-type transcriptional regulator PgrR	pgrR|ycjZ|JW1321|b1328	protein	taxon:83333	EcoCyc	17	16	14	9	20	15
phnC	-12.1604	-3.60412	0.00334	0.0236344	UniProtKB	P16677	phnC	enables	organic phosphonate transport (GO_REF:0000002 [IEA] InterPro:IPR012693) (GO_REF:0000043 [IEA] UniProtKB-KW:KW-0918)	membrane (GO_REF:0000043 [IEA] UniProtKB-KW:KW-0472) (GO_REF:0000002 [IEA] InterPro:IPR012693) plasma membrane (GO_REF:0000044 [IEA] UniProtKB-SubCell:SL-0037) (GO_REF:0000043 [IEA] UniProtKB-KW:KW-0997) (GO_REF:0000043 [IEA] UniProtKB-KW:KW-1003)	ATP binding (GO_REF:0000002 [IEA] InterPro:IPR003439, InterPro:IPR012693, InterPro:IPR017871) (GO_REF:0000043 [IEA] UniProtKB-KW:KW-0067) ATPase activity (GO_REF:0000002 [IEA] InterPro:IPR017871) ATPase-coupled organic phosphonate transmembrane transporter activity (GO_REF:0000116 [IEA] RHEA:18065) (GO_REF:0000003 [IEA] EC:7.3.2.2) (GO_REF:0000002 [IEA] InterPro:IPR012693) nucleotide binding (GO_…	Phosphonates import ATP-binding protein PhnC	phnC|JW4067|b4106	protein	taxon:83333	UniProt	3	3	2	0	0	1
phoE	-2.70573	-1.43602	0.0031	0.0224285	UniProtKB	P02932	phoE	enables	ion transmembrane transport (GO_REF:0000002 [IEA] InterPro:IPR001702, InterPro:IPR001897) ion transport (GO_REF:0000043 [IEA] UniProtKB-KW:KW-0406)	cell outer membrane (GO_REF:0000002 [IEA] InterPro:IPR001702, InterPro:IPR001897) (GO_REF:0000044 [IEA] UniProtKB-SubCell:SL-0040) (GO_REF:0000043 [IEA] UniProtKB-KW:KW-0998) membrane (GO_REF:0000043 [IEA] UniProtKB-KW:KW-0472) (GO_REF:0000002 [IEA] InterPro:IPR001702, InterPro:IPR001897, InterPro:IPR033900) pore complex (PMID:12091383 [IDA]) (GO_REF:0000043 [IEA] UniProtKB-KW:KW-0626)	porin activity (GO_REF:0000002 [IEA] InterPro:IPR001702, InterPro:IPR001897, InterPro:IPR033900) (GO_REF:0000043 [IEA] UniProtKB-KW:KW-0626)	Outer membrane porin PhoE	phoE|ompE|JW0231|b0241	protein	taxon:83333	InterPro	5	8	7	4	9	5
phoP	-2.203	-1.13947	0.000537	0.00542	UniProtKB	P23836	phoP	enables	phosphorelay signal transduction system (GO_REF:0000043 [IEA] UniProtKB-KW:KW-0902) (GO_REF:0000002 [IEA] InterPro:IPR001789, InterPro:IPR001867) positive regulation of transcription, DNA-templated (PMID:12813061 [EXP]) regulation of transcription, DNA-templated (PMID:21873635 [IBA] PANTHER:PTN000724188, UniProtKB:P44918, UniProtKB:O24973, UniProtKB:P0AFJ5, UniProtKB:P0AA16, UniProtKB:P9WGM9, Uni…	cytoplasm (GO_REF:0000044 [IEA] UniProtKB-SubCell:SL-0086) (GO_REF:0000043 [IEA] UniProtKB-KW:KW-0963) cytosol (PMID:21873635 [IBA] PANTHER:PTN000724188, UniProtKB:P23836, UniProtKB:P0A9Q1, UniProtKB:P0AE88, UniProtKB:P69228) (PMID:15911532 [IDA]) (PMID:18304323 [IDA]) protein-DNA complex (PMID:12813061 [IPI] RefSeq:NC_007779.1) (PMID:21873635 [IBA] PANTHER:PTN000724188, UniProtKB:O24973, UniProt…	DNA binding (GO_REF:0000002 [IEA] InterPro:IPR001867) (GO_REF:0000043 [IEA] UniProtKB-KW:KW-0238) bacterial-type RNA polymerase transcriptional activator activity, sequence-specific DNA binding (PMID:12813061 [IPI] RefSeq:NC_007779.1) (PMID:15703297 [IPI] RefSeq:NC_000913.2) identical protein binding (PMID:24561554 [IPI] UniProtKB:P23836) (PMID:18631241 [IPI] UniProtKB:P23836) (PMID:17545283 [IPI…	Transcriptional regulatory protein PhoP	phoP|JW1116|b1130	protein	taxon:83333	CollecTF	96	64	55	63	83	69
phoQ	-2.20877	-1.14324	0.00121	0.0106929	UniProtKB	P23837	phoQ	acts_upstream_of_or_within	cellular response to magnesium starvation (PMID:10464230 [IMP]) cellular response to stimulus (GO_REF:0000117 [IEA] ARBA:ARBA00029143) osmosensory signaling via phosphorelay pathway (PMID:29183977 [IMP]) peptidyl-histidine phosphorylation (GO_REF:0000002 [IEA] InterPro:IPR015014) phosphorelay signal transduction system (GO_REF:0000002 [IEA] InterPro:IPR015014) (GO_REF:0000043 [IEA] UniProtKB-KW:K…	membrane (GO_REF:0000043 [IEA] UniProtKB-KW:KW-0472) (GO_REF:0000002 [IEA] InterPro:IPR003660, InterPro:IPR015014) plasma membrane (PMID:1729240 [ISM]) (GO_REF:0000044 [IEA] UniProtKB-SubCell:SL-0037) (GO_REF:0000043 [IEA] UniProtKB-KW:KW-0997) (PMID:15919996 [IDA]) (PMID:21873635 [IBA] PANTHER:PTN001976770, UniProtKB:P77485, UniProtKB:P23837, UniProtKB:P30844) (GO_REF:0000043 [IEA] UniProtKB-KW:…	ATP binding (GO_REF:0000043 [IEA] UniProtKB-KW:KW-0067) (GO_REF:0000002 [IEA] InterPro:IPR015014) hydrolase activity (GO_REF:0000043 [IEA] UniProtKB-KW:KW-0378) identical protein binding (PMID:20404199 [IPI] UniProtKB:P23837) (PMID:25087511 [IPI] UniProtKB:P23837) kinase activity (PMID:16041131 [IDA]) (GO_REF:0000043 [IEA] UniProtKB-KW:KW-0418) metal ion binding (GO_REF:0000002 [IEA] InterPro:IPR…	Sensor protein PhoQ	phoQ|JW1115|b1129	protein	taxon:83333	EcoCyc	198	126	126	146	157	146
pinE	-3.36588	-1.75099	0.00434	0.0288456	UniProtKB	P03014	pinE	acts_upstream_of_or_within	DNA integration (GO_REF:0000043 [IEA] UniProtKB-KW:KW-0229) DNA recombination (GO_REF:0000002 [IEA] InterPro:IPR006118, InterPro:IPR006119, InterPro:IPR006120, InterPro:IPR036162) (GO_REF:0000043 [IEA] UniProtKB-KW:KW-0230) (GO_REF:0000043 [IEA] UniProtKB-KW:KW-0233) (PMID:6310572 [IMP]) (PMID:21873635 [IBA] PANTHER:PTN001576764, UniProtKB:P03014)		DNA binding (GO_REF:0000002 [IEA] InterPro:IPR006119, InterPro:IPR006120, InterPro:IPR036162) (GO_REF:0000043 [IEA] UniProtKB-KW:KW-0230) (GO_REF:0000043 [IEA] UniProtKB-KW:KW-0238) hydrolase activity (GO_REF:0000043 [IEA] UniProtKB-KW:KW-0378) ligase activity (GO_REF:0000043 [IEA] UniProtKB-KW:KW-0436) recombinase activity (PMID:6310572 [IMP]) (GO_REF:0000002 [IEA] InterPro:IPR006118, InterPro:I…	Serine recombinase PinE	pinE|pin|JW1144|b1158	protein	taxon:83333	EcoCyc	6	2	5	1	3	4
pitA	-2.48811	-1.31505	0.000677	0.00663	UniProtKB	P0AFJ7	pitA	acts_upstream_of_or_within	hydrogen ion transmembrane transport (GO_REF:0000108 [IEA] GO:0015295) ion transport (GO_REF:0000043 [IEA] UniProtKB-KW:KW-0406) magnesium ion homeostasis (PMID:30276893 [IDA]) phosphate ion transmembrane transport (PMID:21873635 [IBA] PANTHER:PTN000120970, SGD:S000000500, UniProtKB:P0AFJ7, UniProtKB:P43676) (PMID:6998957 [IMP]) phosphate ion transport (GO_REF:0000043 [IEA] UniProtKB-KW:KW-0592) …	0110165 membrane (GO_REF:0000002 [IEA] InterPro:IPR001204) (GO_REF:0000043 [IEA] UniProtKB-KW:KW-0472) plasma membrane (PMID:17309111 [IDA]) (GO_REF:0000044 [IEA] UniProtKB-SubCell:SL-0037) (PMID:11489853 [ISM]) (PMID:346064 [IDA]) (GO_REF:0000043 [IEA] UniProtKB-KW:KW-0997) (PMID:15919996 [IDA]) (GO_REF:0000043 [IEA] UniProtKB-KW:KW-1003)	inorganic phosphate transmembrane transporter activity (PMID:6998957 [IMP]) (PMID:21873635 [IBA] PANTHER:PTN000120970, UniProtKB:P43676, SGD:S000000500, UniProtKB:P0AFJ7) (GO_REF:0000002 [IEA] InterPro:IPR001204) protein binding (PMID:30276893 [IPI] UniProtKB:A5A616) solute:proton symporter activity (PMID:346064 [IDA]) symporter activity (GO_REF:0000043 [IEA] UniProtKB-KW:KW-0769) tellurite uptak…	Low-affinity inorganic phosphate transporter PitA	pitA|pit|JW3460|b3493	protein	taxon:83333	EcoCyc	635	580	726	586	628	676
plsC	-1.80472	-0.851776	0.00379	0.0260699	UniProtKB	P26647	plsC	acts_upstream_of_or_within	CDP-diacylglycerol biosynthetic process (GO_REF:0000041 [IEA] UniPathway:UPA00557) lipid metabolic process (GO_REF:0000043 [IEA] UniProtKB-KW:KW-0443) phosphatidic acid biosynthetic process (PMID:2211622 [IMP]) (PMID:21873635 [IBA] PANTHER:PTN000046632, UniProtKB:Q99943, UniProtKB:O15120, UniProtKB:P26647, MGI:MGI:1932075) phospholipid biosynthetic process (GO_REF:0000002 [IEA] InterPro:IPR004552…	membrane (GO_REF:0000002 [IEA] InterPro:IPR004552) (GO_REF:0000043 [IEA] UniProtKB-KW:KW-0472) plasma membrane (PMID:17309111 [IDA]) (PMID:27510400 [RCA]) (GO_REF:0000044 [IEA] UniProtKB-SubCell:SL-0037) (GO_REF:0000043 [IEA] UniProtKB-KW:KW-0997) (GO_REF:0000043 [IEA] UniProtKB-KW:KW-1003) (PMID:1557036 [IDA]) (PMID:21873635 [IBA] PANTHER:PTN001625665, UniProtKB:P26647)	1-acylglycerol-3-phosphate O-acyltransferase activity (PMID:27711229 [IDA]) (PMID:21873635 [IBA] PANTHER:PTN000046632, UniProtKB:O15120, UniProtKB:Q99943, SGD:S000002210, MGI:MGI:1932075, UniProtKB:Q9LLY4, MGI:MGI:1914762, TAIR:locus:2118681, UniProtKB:P26647) (PMID:9514885 [IDA]) (GO_REF:0000003 [IEA] EC:2.3.1.51) (GO_REF:0000116 [IEA] RHEA:19709) (PMID:6351928 [IDA]) (GO_REF:0000002 [IEA] Inter…	1-acyl-sn-glycerol-3-phosphate acyltransferase	plsC|parF|JW2986|b3018	protein	taxon:83333	EcoCyc	63	45	73	73	67	96
pmrD	-3.77931	-1.91812	0.000135	0.00172	UniProtKB	P37590	pmrD	involved_in	http://amigo.geneontology.org/amigo/term/GO:0046677			Signal transduction protein PmrD	pmrD|JW2254|b2259	protein	taxon:83333	UniProt	11	8	11	4	9	5
pntA	2.42132	1.2758	0.000197	0.00233	UniProtKB	P07001	pntA	enables	0120029 NADPH regeneration (PMID:16083909 [IDA]) (PMID:14660605 [IMP]) (PMID:8941721 [IDA]) (PMID:21873635 [IBA] PANTHER:PTN000017743, RGD:1587346, UniProtKB:P07001) hydrogen ion transmembrane transport (GO_REF:0000002 [IEA] InterPro:IPR026255)	membrane (GO_REF:0000043 [IEA] UniProtKB-KW:KW-0472) plasma membrane (PMID:17309111 [IDA]) (GO_REF:0000044 [IEA] UniProtKB-SubCell:SL-0037) (PMID:21873635 [IBA] PANTHER:PTN001605934, UniProtKB:P07001) (PMID:3525165 [ISM]) (GO_REF:0000043 [IEA] UniProtKB-KW:KW-0997) (PMID:10383409 [IDA]) (PMID:15919996 [IDA]) (GO_REF:0000043 [IEA] UniProtKB-KW:KW-1003) (PMID:3891338 [IDA])	NAD(P)+ transhydrogenase (AB-specific) activity (PMID:16083909 [IDA]) NAD(P)+ transhydrogenase activity (PMID:3891338 [IDA]) (GO_REF:0000002 [IEA] InterPro:IPR026255) (PMID:21873635 [IBA] PANTHER:PTN000017743, UniProtKB:P07001) NADP binding (PMID:21873635 [IBA] PANTHER:PTN000017743, UniProtKB:Q13423) nucleotide binding (GO_REF:0000043 [IEA] UniProtKB-KW:KW-0547) oxidoreductase activity (GO_REF:00…	NAD(P) transhydrogenase subunit alpha	pntA|JW1595|b1603	protein	taxon:83333	UniProt	151	103	141	717	693	777
pntB	2.56746	1.36034	1.49e-05	0.000253	UniProtKB	P0AB67	pntB	enables	0120029 NADPH regeneration (PMID:14660605 [IMP]) (PMID:8941721 [IDA]) organic substance metabolic process (GO_REF:0000117 [IEA] ARBA:ARBA00028932)	membrane (GO_REF:0000002 [IEA] InterPro:IPR012136) (GO_REF:0000043 [IEA] UniProtKB-KW:KW-0472) plasma membrane (PMID:17309111 [IDA]) (GO_REF:0000044 [IEA] UniProtKB-SubCell:SL-0037) (PMID:3525165 [ISM]) (GO_REF:0000043 [IEA] UniProtKB-KW:KW-0997) (PMID:15911532 [IDA]) (PMID:15919996 [IDA]) (GO_REF:0000043 [IEA] UniProtKB-KW:KW-1003) (PMID:3891338 [IDA])	NAD(P)+ transhydrogenase (AB-specific) activity (GO_REF:0000002 [IEA] InterPro:IPR012136) NAD(P)+ transhydrogenase activity (PMID:3891338 [IDA]) NADP binding (GO_REF:0000002 [IEA] InterPro:IPR012136) protein binding (PMID:12564924 [IPI] UniProtKB:Q2RSB2) (PMID:16083909 [IPI] UniProtKB:P07001) (PMID:3891338 [IPI] UniProtKB:P07001) (PMID:11250201 [IPI] UniProtKB:Q2RSB2)	NAD(P) transhydrogenase subunit beta	pntB|JW1594|b1602	protein	taxon:83333	UniProt	167	101	154	769	815	873
potF	-1.72413	-0.785866	0.00981	0.0543831	UniProtKB	P31133	potF	acts_upstream_of_or_within	organic substance transport (GO_REF:0000117 [IEA] ARBA:ARBA00028957) polyamine transport (GO_REF:0000002 [IEA] InterPro:IPR001188) putrescine transport (PMID:8416922 [IDA]) (PMID:11421274 [NAS])	ATP-binding cassette (ABC) transporter complex, substrate-binding subunit-containing (PMID:11421274 [NAS]) outer membrane-bounded periplasmic space (GO_REF:0000117 [IEA] ARBA:ARBA00026684) (PMID:8416922 [IDA]) (PMID:15911532 [IDA]) periplasmic space (GO_REF:0000002 [IEA] InterPro:IPR001188) (GO_REF:0000043 [IEA] UniProtKB-KW:KW-0574) (GO_REF:0000044 [IEA] UniProtKB-SubCell:SL-0200)	polyamine binding (GO_REF:0000002 [IEA] InterPro:IPR001188) putrescine binding (PMID:9651355 [IPI] CHEBI:326268) (PMID:8416922 [IDA])	Putrescine-binding periplasmic protein PotF	potF|JW0838|b0854	protein	taxon:83333	EcoCyc	75	50	44	77	71	67
ppa	2.2342	1.15976	9.87e-05	0.00132	UniProtKB	P0A7A9	ppa	enables	phosphate-containing compound metabolic process (GO_REF:0000002 [IEA] InterPro:IPR008162, InterPro:IPR036649) (PMID:21873635 [IBA] PANTHER:PTN000032431, UniProtKB:P9WI55)	cytoplasm (GO_REF:0000044 [IEA] UniProtKB-SubCell:SL-0086) (GO_REF:0000104 [IEA] UniRule:UR000080090) (GO_REF:0000002 [IEA] InterPro:IPR008162, InterPro:IPR036649) (GO_REF:0000043 [IEA] UniProtKB-KW:KW-0963) cytosol (PMID:16858726 [HDA]) (PMID:21873635 [IBA] PANTHER:PTN000032559, UniProtKB:P0A7A9) (PMID:18304323 [IDA]) (PMID:5329747 [IDA]) membrane (PMID:16858726 [HDA])	hydrolase activity (GO_REF:0000043 [IEA] UniProtKB-KW:KW-0378) inorganic diphosphatase activity (PMID:5329747 [IDA]) (GO_REF:0000003 [IEA] EC:3.6.1.1) (GO_REF:0000116 [IEA] RHEA:24576) (GO_REF:0000002 [IEA] InterPro:IPR008162, InterPro:IPR036649) (GO_REF:0000104 [IEA] UniRule:UR000080090) (PMID:21873635 [IBA] PANTHER:PTN000032431, SGD:S000004880, TAIR:locus:2062195, FB:FBgn0016687, UniProtKB:Q9H2…	Inorganic pyrophosphatase	ppa|JW4185|b4226	protein	taxon:83333	InterPro	232	171	230	1160	757	1332
ppc	2.7108	1.43872	0.00112	0.0100197	UniProtKB	P00864	ppc	acts_upstream_of_or_within	carbon fixation (GO_REF:0000043 [IEA] UniProtKB-KW:KW-0120) (GO_REF:0000104 [IEA] UniRule:UR000098122) (GO_REF:0000002 [IEA] InterPro:IPR021135, InterPro:IPR022805) gluconeogenesis (PMID:22522319 [IMP]) metabolic process (GO_REF:0000043 [IEA] UniProtKB-KW:KW-0021) oxaloacetate metabolic process (PMID:7012114 [IMP]) (GO_REF:0000104 [IEA] UniRule:UR000098122) protein homotetramerization (PMID:99276…	cytosol (PMID:15911532 [IDA]) (PMID:18304323 [IDA]) (PMID:21873635 [IBA] PANTHER:PTN000776118, UniProtKB:P00864)	catalytic activity (GO_REF:0000002 [IEA] InterPro:IPR015813) (GO_REF:0000043 [IEA] UniProtKB-KW:KW-0021) identical protein binding (PMID:9927652 [IDA]) lyase activity (GO_REF:0000043 [IEA] UniProtKB-KW:KW-0456) magnesium ion binding (GO_REF:0000104 [IEA] UniRule:UR000098122) phosphoenolpyruvate carboxylase activity (PMID:7040354 [IDA]) (GO_REF:0000003 [IEA] EC:4.1.1.31) (GO_REF:0000002 [IEA] Inte…	Phosphoenolpyruvate carboxylase	ppc|glu|JW3928|b3956	protein	taxon:83333	EcoCyc	368	221	281	1914	905	2253
[truncated: 388 more rows]
