# Supplementary material for: Comparative Transcriptome Analysis of Shiga Toxin-Producing Escherichia coli O157:H7 on Bovine Rectoanal Junction Cells and Human Colonic Epithelial Cells during Initial Adherence
Source: Microorganisms. 2023 Oct 15;11(10):2562. doi: 10.3390/microorganisms11102562 (PMC10609592; doi:10.3390/microorganisms11102562)
Supplement: Supplementary file 1 [file microorganisms-11-02562-s001.zip › Supplementary File S2.xlsx]

## Sheet: Supplementary file S2
Name	Fold change	Log fold change	P-value	FDR p-value	Database	Database identifier	Database symbol	Qualifier	GO biological process	GO cellular component	GO molecular function	Database object name	Synonym	Database object type	Taxon ID	Assigned by	Total counts	Total counts	Total counts	Total counts	Total counts	Total counts
hydN	54.3986	5.7655	6.75e-40	1.14e-38	UniProtKB	P0AAK4	hydN	enables	electron transport chain (GO_REF:0000108 [IEA] GO:0009055)		4 iron, 4 sulfur cluster binding (GO_REF:0000043 [IEA] UniProtKB-KW:KW-0004) electron carrier activity (PMID:8661925 [IMP]) iron-sulfur cluster binding (GO_REF:0000043 [IEA] UniProtKB-KW:KW-0411) metal ion binding (GO_REF:0000043 [IEA] UniProtKB-KW:KW-0479) protein binding (PMID:29942290 [IPI] UniProtKB:P0AAK1, UniProtKB:P16432, UniProtKB:P37127, UniProtKB:P56256)	Electron transport protein HydN	hydN|JW2683|b2713	protein	taxon:83333	EcoCyc	4	3	1	436	371	352
hycA	48.3866	5.59654	1.33e-38	2.19e-37													3	5	0	440	401	285
grcA	42.6192	5.41343	0	0	UniProtKB	P68066	grcA	enables		cytoplasm (PMID:16858726 [HDA]) cytosol (PMID:15911532 [IDA]) (PMID:18304323 [IDA])	catalytic activity (GO_REF:0000002 [IEA] InterPro:IPR001150) protein binding (PMID:15690043 [IPI] UniProtKB:P0A9K9) (PMID:19402753 [IPI] UniProtKB:P0A9K9)	Autonomous glycyl radical cofactor	grcA|yfiD|JW2563|b2579	protein	taxon:83333	InterPro	166	109	136	15665	19481	13936
hycB	41.9935	5.39209	4.9e-41	8.47e-40	UniProtKB	P0AAK1	hycB	enables	anaerobic electron transport chain (PMID:25157147 [IDA]) anaerobic respiration (PMID:25157147 [IDA]) formate oxidation (PMID:25157147 [IDA]) glucose catabolic process (PMID:25157147 [IDA])	formate dehydrogenase complex (PMID:25157147 [IPI])	4 iron, 4 sulfur cluster binding (GO_REF:0000043 [IEA] UniProtKB-KW:KW-0004) (PMID:2187144 [RCA]) iron-sulfur cluster binding (GO_REF:0000043 [IEA] UniProtKB-KW:KW-0411) metal ion binding (GO_REF:0000043 [IEA] UniProtKB-KW:KW-0479)	Formate hydrogenlyase subunit 2	hycB|hevB|JW2694|b2724	protein	taxon:83333	UniProt	1	4	3	454	366	313
hypA_1	39.9387	5.31972	9.08e-14	5.81e-13													2	1	0	95	103	96
wcaF	29.9986	4.90682	6.73e-07	2.55e-06	UniProtKB	P0ACD2	wcaF	acts_upstream_of_or_within	colanic acid biosynthetic process (PMID:10852895 [IMP]) (PMID:8759852 [IGC]) lipopolysaccharide biosynthetic process (GO_REF:0000043 [IEA] UniProtKB-KW:KW-0448) single-species biofilm formation (PMID:10852895 [IMP]) (PMID:30177768 [IMP]) slime layer polysaccharide biosynthetic process (GO_REF:0000041 [IEA] UniPathway:UPA00936)	cytosol (PMID:21873635 [IBA] PANTHER:PTN001917549, UniProtKB:P37750)	O-acetyltransferase activity (PMID:30821147 [IDA]) O-acyltransferase activity (PMID:21873635 [IBA] PANTHER:PTN000602464, UniProtKB:P77791, UniProtKB:P0ACD2) transferase activity (GO_REF:0000002 [IEA] InterPro:IPR018357) (GO_REF:0000043 [IEA] UniProtKB-KW:KW-0808) transferase activity, transferring acyl groups (GO_REF:0000043 [IEA] UniProtKB-KW:KW-0012) transferase activity, transferring acyl grou…	Putative colanic acid biosynthesis acetyltransferase WcaF	wcaF|JW2039|b2054	protein	taxon:83333	EcoCyc	2	0	0	35	39	41
yohJ	28.4907	4.83242	2.31e-20	2.06e-19	UniProtKB	P60632	yohJ	located_in		membrane (GO_REF:0000043 [IEA] UniProtKB-KW:KW-0472) (GO_REF:0000002 [IEA] InterPro:IPR005538) plasma membrane (GO_REF:0000044 [IEA] UniProtKB-SubCell:SL-0037) (GO_REF:0000104 [IEA] UniRule:UR000067729) (PMID:15919996 [ISM]) (GO_REF:0000043 [IEA] UniProtKB-KW:KW-0997) (GO_REF:0000043 [IEA] UniProtKB-KW:KW-1003)		UPF0299 membrane protein YohJ	yohJ|JW2129|b2141	protein	taxon:83333	UniProt	2	1	2	144	148	118
yjbE	28.0052	4.80762	4.22e-55	1.05e-53	UniProtKB	P0AF45	yjbE	acts_upstream_of_or_within	extracellular polysaccharide biosynthetic process (PMID:18997023 [IMP]) (PMID:17379715 [IMP]) single-species biofilm formation (PMID:16385049 [IMP])			Uncharacterized protein YjbE	yjbE|JW3986|b4026	protein	taxon:83333	EcoCyc	5	6	5	362	578	417
yfcZ	27.228	4.76702	2.34e-42	4.18e-41	UniProtKB	P0AD33	yfcZ	located_in		cytosol (PMID:21873635 [IBA] PANTHER:PTN002215247, UniProtKB:P0AD33) (PMID:18304323 [IDA])		UPF0381 protein YfcZ	yfcZ|JW2340|b2343	protein	taxon:83333	EcoCyc	5	2	5	272	369	280
yecH	24.8528	4.63533	1.88e-08	8.29e-08													1	0	1	42	55	42
fdhF	21.4511	4.42298	2.74e-225	1.09e-222	UniProtKB	P07658	fdhF	acts_upstream_of_or_within	anaerobic electron transport chain (PMID:25157147 [IDA]) (PMID:22771922 [NAS]) anaerobic respiration (PMID:25157147 [IDA]) (PMID:22771922 [NAS]) cellular respiration (PMID:21873635 [IBA] PANTHER:PTN008678683, UniProtKB:P07658, UniProtKB:P33602) formate metabolic process (GO_REF:0000002 [IEA] InterPro:IPR006478) formate oxidation (PMID:25157147 [IDA]) (PMID:22771922 [NAS]) glucose catabolic proces…	cytosol (PMID:7009577 [IDA]) formate dehydrogenase complex (PMID:22771922 [NAS]) (PMID:25157147 [IPI]) plasma membrane respiratory chain complex I (PMID:21873635 [IBA] PANTHER:PTN008678683, UniProtKB:P33602)	4 iron, 4 sulfur cluster binding (GO_REF:0000002 [IEA] InterPro:IPR027467) (PMID:9036855 [IDA]) (GO_REF:0000043 [IEA] UniProtKB-KW:KW-0004) NADH dehydrogenase activity (PMID:21873635 [IBA] PANTHER:PTN008678683, UniProtKB:P33602) formate dehydrogenase (NAD+) activity (GO_REF:0000002 [IEA] InterPro:IPR006478) iron-sulfur cluster binding (GO_REF:0000043 [IEA] UniProtKB-KW:KW-0411) metal ion binding …	Formate dehydrogenase H	fdhF|JW4040|b4079	protein	taxon:83333	EcoCyc	87	117	117	8342	7167	6343
fcl	21.4436	4.42247	8.8e-51	1.93e-49	UniProtKB	P32055	fcl	enables	'de novo' GDP-L-fucose biosynthetic process (GO_REF:0000104 [IEA] UniRule:UR000106745) (GO_REF:0000041 [IEA] UniPathway:UPA00128) colanic acid biosynthetic process (GO_REF:0000041 [IEA] UniPathway:UPA00980) metabolic process (GO_REF:0000043 [IEA] UniProtKB-KW:KW-0511) nucleotide-sugar biosynthetic process (GO_REF:0000002 [IEA] InterPro:IPR028614)	http://amigo.geneontology.org/amigo/term/GO:0005737	GDP-L-fucose synthase activity (GO_REF:0000116 [IEA] RHEA:18885) (PMID:21873635 [IBA] PANTHER:PTN000041677, WB:WBGene00019813, UniProtKB:P32055, dictyBase:DDB_G0270184, UniProtKB:Q13630, TAIR:locus:2197264, FB:FBgn0267823, UniProtKB:A0A143ZXB3) (GO_REF:0000003 [IEA] EC:1.1.1.271) (PMID:10480878 [IDA]) (GO_REF:0000104 [IEA] UniRule:UR000106745) NADP+ binding (GO_REF:0000104 [IEA] UniRule:UR0001067…	GDP-L-fucose synthase	fcl|wcaG|yefB|JW2037|b2052	protein	taxon:83333	UniProt	8	5	6	312	475	356
wcaI	20.7218	4.37308	6.36e-36	9.98e-35	UniProtKB	P32057	wcaI	acts_upstream_of_or_within	colanic acid biosynthetic process (PMID:8759852 [IGC]) lipopolysaccharide biosynthetic process (GO_REF:0000043 [IEA] UniProtKB-KW:KW-0448) slime layer polysaccharide biosynthetic process (GO_REF:0000041 [IEA] UniPathway:UPA00936)		alpha-(1->3)-fucosyltransferase activity (PMID:30821147 [IDA]) transferase activity (GO_REF:0000043 [IEA] UniProtKB-KW:KW-0808) transferase activity, transferring glycosyl groups (PMID:21873635 [IBA] PANTHER:PTN000749410, UniProtKB:P25740, UniProtKB:P9WMZ5, UniProtKB:P32057, UniProtKB:P9WMZ3, UniProtKB:P9WMY7, UniProtKB:P27127, UniProtKB:Q9HZE9, UniProtKB:Q9HTC0, UniProtKB:P71237) (GO_REF:0000002…	Putative colanic acid biosynthesis glycosyl transferase WcaI	wcaI|yefD|JW2035|b2050	protein	taxon:83333	EcoCyc	8	2	4	209	305	219
gmd_2	20.6736	4.36972	6.74e-66	2.13e-64													6	8	10	434	637	484
gmm	20.6309	4.36673	8.78e-19	7.32e-18	UniProtKB	P32056	gmm	enables	http://amigo.geneontology.org/amigo/term/GO:0009103		GDP-glucosidase activity (PMID:7592609 [IDA]) GDP-mannose mannosyl hydrolase activity (GO_REF:0000104 [IEA] UniRule:UR000165564) (GO_REF:0000116 [IEA] RHEA:28102) (PMID:7592609 [IDA]) (PMID:23481913 [IDA]) (PMID:10913267 [IDA]) (GO_REF:0000002 [IEA] InterPro:IPR028613, InterPro:IPR033715) hydrolase activity (GO_REF:0000002 [IEA] InterPro:IPR020084) (GO_REF:0000117 [IEA] ARBA:ARBA00026276) (GO_REF…	GDP-mannose mannosyl hydrolase	gmm|nudD|wcaH|yefC|JW5335|b2051	protein	taxon:83333	InterPro	5	2	0	115	122	96
hypC	20.0508	4.32559	1.86e-07	7.54e-07	UniProtKB	P0AAM3	hypC	enables	macromolecular complex assembly (PMID:23022438 [NAS]) protein maturation (PMID:8756471 [IDA]) (PMID:21873635 [IBA] PANTHER:PTN002172975, UniProtKB:P0AAM3, UniProtKB:P0AAM7) (PMID:1482271 [IMP])		carbon dioxide binding (PMID:23851071 [IDA]) (PMID:21873635 [IBA] PANTHER:PTN002172975, UniProtKB:P0AAM3, UniProtKB:P0AAM7) identical protein binding (PMID:23851071 [IDA]) iron ion binding (PMID:23851071 [IDA]) (PMID:21873635 [IBA] PANTHER:PTN002172975, UniProtKB:P0AAM7, UniProtKB:P0AAM3) protein binding (PMID:15690043 [IPI] UniProtKB:P0A8N3) (PMID:19402753 [IPI] UniProtKB:P0A8N3) (PMID:12441107 …	Hydrogenase maturation factor HypC	hypC|JW2698|b2728	protein	taxon:83333	EcoCyc	1	0	1	38	31	43
yagU	19.475	4.28355	4.74e-141	6.48e-139	UniProtKB	P0AAA1	yagU	acts_upstream_of_or_within	response to acidic pH (PMID:17026754 [IMP]) (PMID:17026754 [IEP])	membrane (GO_REF:0000043 [IEA] UniProtKB-KW:KW-0472) plasma membrane (PMID:17309111 [IDA]) (GO_REF:0000044 [IEA] UniProtKB-SubCell:SL-0037) (GO_REF:0000043 [IEA] UniProtKB-KW:KW-0997) (PMID:15919996 [IDA]) (GO_REF:0000043 [IEA] UniProtKB-KW:KW-1003)		Inner membrane protein YagU	yagU|JW0281|b0287	protein	taxon:83333	EcoCyc	61	33	16	1709	2017	1513
hycC	19.0209	4.24951	1.27e-117	1.14e-115	UniProtKB	P16429	hycC	enables	ATP synthesis coupled electron transport (GO_REF:0000002 [IEA] InterPro:IPR003918) anaerobic electron transport chain (PMID:25157147 [IDA]) anaerobic respiration (PMID:25157147 [IDA]) formate oxidation (PMID:25157147 [IDA]) glucose catabolic process (PMID:25157147 [IDA])	formate dehydrogenase complex (PMID:25157147 [IPI]) membrane (GO_REF:0000043 [IEA] UniProtKB-KW:KW-0472) plasma membrane (GO_REF:0000044 [IEA] UniProtKB-SubCell:SL-0037) (GO_REF:0000043 [IEA] UniProtKB-KW:KW-0997) (PMID:15919996 [IDA]) (GO_REF:0000043 [IEA] UniProtKB-KW:KW-1003)	NADH dehydrogenase (ubiquinone) activity (GO_REF:0000002 [IEA] InterPro:IPR003918) oxidoreductase activity (GO_REF:0000043 [IEA] UniProtKB-KW:KW-0560)	Formate hydrogenlyase subunit 3	hycC|hevC|JW2693|b2723	protein	taxon:83333	InterPro	15	23	22	1323	1244	1023
yohK	18.4695	4.20707	1.39e-44	2.63e-43	UniProtKB	P0AD19	yohK	located_in		membrane (GO_REF:0000043 [IEA] UniProtKB-KW:KW-0472) plasma membrane (GO_REF:0000044 [IEA] UniProtKB-SubCell:SL-0037) (PMID:15919996 [ISM]) (GO_REF:0000043 [IEA] UniProtKB-KW:KW-0997) (GO_REF:0000043 [IEA] UniProtKB-KW:KW-1003)		Inner membrane protein YohK	yohK|JW2130|b2142	protein	taxon:83333	UniProt	5	6	6	343	352	258
ynfM	18.3011	4.19386	1.71e-91	9.62e-90	UniProtKB	P43531	ynfM	enables	transmembrane transport (GO_REF:0000002 [IEA] InterPro:IPR005829, InterPro:IPR011701)	0110165 membrane (GO_REF:0000043 [IEA] UniProtKB-KW:KW-0472) (GO_REF:0000002 [IEA] InterPro:IPR005829) plasma membrane (GO_REF:0000044 [IEA] UniProtKB-SubCell:SL-0037) (GO_REF:0000043 [IEA] UniProtKB-KW:KW-0997) (PMID:15919996 [IDA]) (GO_REF:0000043 [IEA] UniProtKB-KW:KW-1003)	transmembrane transporter activity (GO_REF:0000002 [IEA] InterPro:IPR005829, InterPro:IPR011701, InterPro:IPR020846)	Inner membrane transport protein YnfM	ynfM|yzyC|JW1588|b1596	protein	taxon:83333	InterPro	18	7	15	682	705	609
adiY	18.2438	4.18933	4.53e-12	2.61e-11	UniProtKB	P33234	adiY	acts_upstream_of_or_within	positive regulation of transcription, DNA-templated (PMID:8704970 [ISS] GB:M24530, GB:X13548, GB:X58464) (PMID:8704970 [IDA]) regulation of transcription, DNA-templated (GO_REF:0000002 [IEA] InterPro:IPR018060, InterPro:IPR018062, InterPro:IPR020449)		DNA binding (GO_REF:0000043 [IEA] UniProtKB-KW:KW-0238) sequence-specific DNA binding (GO_REF:0000002 [IEA] InterPro:IPR018060, InterPro:IPR018062) transcription factor activity, sequence-specific DNA binding (GO_REF:0000002 [IEA] InterPro:IPR018060, InterPro:IPR018062, InterPro:IPR020449) (PMID:8704970 [ISS] GB:M24530, GB:X13548, GB:X58464) (PMID:8704970 [IDA])	HTH-type transcriptional regulator AdiY	adiY|JW4077|b4116	protein	taxon:83333	EcoCyc	0	3	0	60	86	54
pflB	17.9499	4.16591	2.41e-304	2.88e-301	UniProtKB	P09373	pflB	enables	carbohydrate metabolic process (GO_REF:0000002 [IEA] InterPro:IPR005949) (GO_REF:0000043 [IEA] UniProtKB-KW:KW-0119) glucose metabolic process (GO_REF:0000043 [IEA] UniProtKB-KW:KW-0313)	cytoplasm (GO_REF:0000002 [IEA] InterPro:IPR005949) (GO_REF:0000044 [IEA] UniProtKB-SubCell:SL-0086) (GO_REF:0000043 [IEA] UniProtKB-KW:KW-0963) cytosol (PMID:21873635 [IBA] PANTHER:PTN000766230, UniProtKB:P09373) (PMID:17309111 [IDA]) (PMID:15911532 [IDA]) (PMID:18304323 [IDA]) membrane (PMID:16858726 [HDA])	catalytic activity (GO_REF:0000002 [IEA] InterPro:IPR001150, InterPro:IPR004184) formate C-acetyltransferase activity (GO_REF:0000003 [IEA] EC:2.3.1.54) (GO_REF:0000002 [IEA] InterPro:IPR005949) (PMID:4615902 [IDA]) (GO_REF:0000116 [IEA] RHEA:11844) (PMID:21873635 [IBA] PANTHER:PTN000766230, UniProtKB:P09373) protein binding (PMID:16606699 [IPI] UniProtKB:P0A858) (PMID:24561554 [IPI] UniProtKB:P0…	Formate acetyltransferase 1	pflB|pfl|JW0886|b0903	protein	taxon:83333	InterPro	1494	1003	1195	57498	70396	57711
yjbF	17.8371	4.15681	7.7e-09	3.51e-08	UniProtKB	P32687	yjbF	acts_upstream_of_or_within	extracellular polysaccharide biosynthetic process (PMID:17379715 [IMP])	membrane (GO_REF:0000043 [IEA] UniProtKB-KW:KW-0472) plasma membrane (GO_REF:0000044 [IEA] UniProtKB-SubCell:SL-0039) (GO_REF:0000043 [IEA] UniProtKB-KW:KW-1003)		Uncharacterized lipoprotein YjbF	yjbF|JW5711|b4027	protein	taxon:83333	EcoCyc	2	1	0	40	44	47
nrdD	16.4322	4.03845	4.71e-126	5e-124	UniProtKB	P28903	nrdD	acts_upstream_of_or_within	2'-deoxyribonucleotide biosynthetic process (PMID:21873635 [IBA] PANTHER:PTN000472257, UniProtKB:P28903) (PMID:7929317 [IDA]) (PMID:2648390 [IDA]) (PMID:8954104 [NAS]) DNA replication (GO_REF:0000002 [IEA] InterPro:IPR012833) nucleobase-containing small molecule interconversion (PMID:8954104 [NAS]) (PMID:8954104 [IMP])	anaerobic ribonucleoside-triphosphate reductase complex (PMID:8954104 [IMP]) (PMID:21873635 [IBA] PANTHER:PTN000472257, UniProtKB:P28903) (PMID:7852304 [IDA])	ATP binding (GO_REF:0000043 [IEA] UniProtKB-KW:KW-0067) (PMID:7929317 [IDA]) CTP reductase activity (PMID:1460049 [IDA]) catalytic activity (GO_REF:0000002 [IEA] InterPro:IPR001150) dATP binding (PMID:7929317 [IDA]) dGTP binding (PMID:7929317 [IDA]) metal ion binding (GO_REF:0000043 [IEA] UniProtKB-KW:KW-0479) nucleotide binding (GO_REF:0000043 [IEA] UniProtKB-KW:KW-0547) oxidoreductase activity …	Anaerobic ribonucleoside-triphosphate reductase	nrdD|JW4197|b4238	protein	taxon:83333	EcoCyc	73	45	59	3155	2837	2024
cpsG_2	16.2704	4.02418	3.57e-30	4.55e-29													5	3	5	200	246	161
hycD	15.3153	3.9369	1.08e-73	4.16e-72	UniProtKB	P16430	hycD	enables	anaerobic electron transport chain (PMID:25157147 [IDA]) anaerobic respiration (PMID:25157147 [IDA]) formate oxidation (PMID:25157147 [IDA]) glucose catabolic process (PMID:25157147 [IDA])	formate dehydrogenase complex (PMID:25157147 [IPI]) membrane (GO_REF:0000043 [IEA] UniProtKB-KW:KW-0472) (GO_REF:0000002 [IEA] InterPro:IPR001694, InterPro:IPR018086) plasma membrane (PMID:2187144 [RCA]) (GO_REF:0000044 [IEA] UniProtKB-SubCell:SL-0037) (GO_REF:0000043 [IEA] UniProtKB-KW:KW-0997) (PMID:21873635 [IBA] PANTHER:PTN000153429, UniProtKB:P16430) (PMID:15919996 [IDA]) (GO_REF:0000043 [IE…	http://amigo.geneontology.org/amigo/term/GO:0016491	Formate hydrogenlyase subunit 4	hycD|hevD|JW2692|b2722	protein	taxon:83333	UniProt	11	12	12	562	515	520
glnG	14.6072	3.8686	1.85e-131	2.26e-129	UniProtKB	P0AFB8	glnG	enables	nitrogen fixation (GO_REF:0000043 [IEA] UniProtKB-KW:KW-0535) phosphorelay signal transduction system (GO_REF:0000043 [IEA] UniProtKB-KW:KW-0902) (GO_REF:0000002 [IEA] InterPro:IPR001789, InterPro:IPR010114) regulation of nitrogen utilization (GO_REF:0000002 [IEA] InterPro:IPR010114) regulation of transcription, DNA-templated (GO_REF:0000002 [IEA] InterPro:IPR002078)	cytoplasm (GO_REF:0000044 [IEA] UniProtKB-SubCell:SL-0086) (GO_REF:0000043 [IEA] UniProtKB-KW:KW-0963) cytosol (PMID:17309111 [IDA])	ATP binding (GO_REF:0000002 [IEA] InterPro:IPR002078, InterPro:IPR010114) (GO_REF:0000043 [IEA] UniProtKB-KW:KW-0067) DNA binding (GO_REF:0000043 [IEA] UniProtKB-KW:KW-0238) (GO_REF:0000002 [IEA] InterPro:IPR010114) nucleotide binding (GO_REF:0000043 [IEA] UniProtKB-KW:KW-0547) phosphorelay response regulator activity (GO_REF:0000002 [IEA] InterPro:IPR010114) protein binding (PMID:24561554 [IPI] …	DNA-binding transcriptional regulator NtrC	glnG|glnT|ntrC|JW3839|b3868	protein	taxon:83333	InterPro	57	14	20	956	1122	1127
wza	13.993	3.80663	9.67e-20	8.34e-19	UniProtKB	P0A930	wza	acts_upstream_of_or_within	carbohydrate transport (GO_REF:0000043 [IEA] UniProtKB-KW:KW-0762) colanic acid metabolic process (PMID:8759852 [IGC]) ion transport (GO_REF:0000043 [IEA] UniProtKB-KW:KW-0406) polysaccharide biosynthetic process (GO_REF:0000043 [IEA] UniProtKB-KW:KW-0270) polysaccharide transport (GO_REF:0000002 [IEA] InterPro:IPR003715) (GO_REF:0000043 [IEA] UniProtKB-KW:KW-0625) transmembrane transport (GO_REF…	cell outer membrane (GO_REF:0000044 [IEA] UniProtKB-SubCell:SL-0040) (GO_REF:0000043 [IEA] UniProtKB-KW:KW-0998) membrane (GO_REF:0000002 [IEA] InterPro:IPR003715) (GO_REF:0000043 [IEA] UniProtKB-KW:KW-0472) pore complex (GO_REF:0000043 [IEA] UniProtKB-KW:KW-0626)	polysaccharide transmembrane transporter activity (GO_REF:0000002 [IEA] InterPro:IPR003715) porin activity (GO_REF:0000043 [IEA] UniProtKB-KW:KW-0626)	Putative polysaccharide export protein Wza	wza|JW2047|b2062	protein	taxon:83333	EcoCyc	3	3	2	87	129	109
ndh	13.9694	3.8042	1.13e-235	6.75e-233	UniProtKB	P00393	ndh	acts_upstream_of_or_within	aerobic electron transport chain (PMID:3122832 [IDA]) (PMID:6784762 [IDA]) aerobic respiration (PMID:9063459 [IMP]) anaerobic respiration (PMID:9063459 [IMP]) copper ion homeostasis (PMID:21390523 [IMP]) (PMID:16759635 [IMP])	NADH dehydrogenase complex (PMID:7020757 [IDA]) membrane (GO_REF:0000043 [IEA] UniProtKB-KW:KW-0472) plasma membrane (PMID:16759635 [RCA]) (GO_REF:0000044 [IEA] UniProtKB-SubCell:SL-0037) (GO_REF:0000043 [IEA] UniProtKB-KW:KW-0997) (PMID:7020757 [IDA]) (GO_REF:0000043 [IEA] UniProtKB-KW:KW-1003)	NADH dehydrogenase (quinone) activity (GO_REF:0000116 [IEA] RHEA:46160) NADH dehydrogenase (ubiquinone) activity (PMID:7020757 [IDA]) flavin adenine dinucleotide binding (PMID:7020757 [IDA]) (PMID:2679883 [IDA]) oxidoreductase activity (GO_REF:0000043 [IEA] UniProtKB-KW:KW-0560) (GO_REF:0000002 [IEA] InterPro:IPR023753)	Type II NADH:quinone oxidoreductase	ndh|JW1095|b1109	protein	taxon:83333	EcoCyc	87	79	93	3159	3799	3698
iraD	13.8974	3.79675	0.000181	0.000519	UniProtKB	P39375	iraD	acts_upstream_of_or_within	cellular response to DNA damage stimulus (GO_REF:0000002 [IEA] InterPro:IPR023776) (PMID:18383615 [IEP]) cellular response to oxidative stress (GO_REF:0000104 [IEA] UniRule:UR000090123) negative regulation of protein catabolic process (PMID:18383615 [IDA]) positive regulation of transcription, DNA-templated (GO_REF:0000108 [IEA] GO:0043856)	http://amigo.geneontology.org/amigo/term/GO:0005737	anti-sigma factor antagonist activity (GO_REF:0000002 [IEA] InterPro:IPR023776) (PMID:18383615 [IDA]) protein binding (PMID:25988182 [IPI] UniProtKB:P0AEV1) (PMID:18383615 [IPI] UniProtKB:P0AEV1)	Anti-adapter protein IraD	iraD|yjiD|JW5782|b4326	protein	taxon:83333	EcoCyc	0	0	1	16	24	13
hycG	13.8387	3.79064	1.5e-61	4.37e-60	UniProtKB	P16433	hycG	enables	anaerobic electron transport chain (PMID:25157147 [IDA]) anaerobic respiration (PMID:25157147 [IDA]) formate oxidation (PMID:25157147 [IDA]) glucose catabolic process (PMID:25157147 [IDA])	formate dehydrogenase complex (PMID:25157147 [IPI])	4 iron, 4 sulfur cluster binding (GO_REF:0000002 [IEA] InterPro:IPR006138) (GO_REF:0000043 [IEA] UniProtKB-KW:KW-0004) NADH dehydrogenase (ubiquinone) activity (GO_REF:0000002 [IEA] InterPro:IPR006138) iron-sulfur cluster binding (GO_REF:0000002 [IEA] InterPro:IPR006137) (GO_REF:0000043 [IEA] UniProtKB-KW:KW-0411) metal ion binding (GO_REF:0000043 [IEA] UniProtKB-KW:KW-0479) oxidoreductase activi…	Formate hydrogenlyase subunit 7	hycG|hevG|JW2689|b2719	protein	taxon:83333	IntAct	8	16	10	556	516	421
gpmM	13.2084	3.72338	1.35e-200	4.03e-198													94	53	93	2840	3231	2907
wcaK	13.1698	3.71917	7.89e-17	6.02e-16	UniProtKB	P71242	wcaK	acts_upstream_of_or_within	colanic acid biosynthetic process (PMID:34159784 [IDA]) lipopolysaccharide biosynthetic process (GO_REF:0000043 [IEA] UniProtKB-KW:KW-0448) slime layer polysaccharide biosynthetic process (GO_REF:0000041 [IEA] UniPathway:UPA00936)		http://amigo.geneontology.org/amigo/term/GO:0016740	Colanic acid biosynthesis protein WcaK	wcaK|JW2030|b2045	protein	taxon:83333	EcoCyc	3	3	1	88	97	74
hycE	12.8204	3.68037	2.06e-108	1.62e-106	UniProtKB	P16431	hycE	enables	anaerobic electron transport chain (PMID:25157147 [IDA]) anaerobic respiration (PMID:25157147 [IDA]) formate oxidation (PMID:25157147 [IDA]) glucose catabolic process (PMID:25157147 [IDA]) respiratory electron transport chain (GO_REF:0000117 [IEA] ARBA:ARBA00033493)	formate dehydrogenase complex (PMID:25157147 [IPI])	4 iron, 4 sulfur cluster binding (GO_REF:0000043 [IEA] UniProtKB-KW:KW-0004) NAD binding (GO_REF:0000002 [IEA] InterPro:IPR001135) NADH dehydrogenase (ubiquinone) activity (GO_REF:0000002 [IEA] InterPro:IPR001268) iron-sulfur cluster binding (GO_REF:0000043 [IEA] UniProtKB-KW:KW-0411) metal ion binding (GO_REF:0000043 [IEA] UniProtKB-KW:KW-0479) nickel cation binding (GO_REF:0000002 [IEA] InterPr…	Formate hydrogenlyase subunit 5	hycE|hevE|JW2691|b2721	protein	taxon:83333	IntAct	33	46	28	1546	1400	1271
btsT	12.7667	3.67431	1.34e-130	1.52e-128	UniProtKB	P39396	btsT	acts_upstream_of_or_within	cellular response to DNA damage stimulus (PMID:11967071 [IEP]) cellular response to nutrient levels (PMID:22685278 [IEP]) (PMID:21873635 [IBA] PANTHER:PTN000767362, UniProtKB:P39396, UniProtKB:P15078) (PMID:24659770 [IEP]) cellular response to starvation (PMID:29061664 [TAS]) (GO_REF:0000002 [IEA] InterPro:IPR003706) plasma membrane pyruvate transport (PMID:29061664 [IDA])	membrane (GO_REF:0000002 [IEA] InterPro:IPR003706) (GO_REF:0000043 [IEA] UniProtKB-KW:KW-0472) plasma membrane (PMID:17309111 [IDA]) (GO_REF:0000044 [IEA] UniProtKB-SubCell:SL-0037) (PMID:22685278 [IDA]) (GO_REF:0000043 [IEA] UniProtKB-KW:KW-0997) (PMID:15919996 [IDA]) (PMID:29061664 [RCA]) (GO_REF:0000043 [IEA] UniProtKB-KW:KW-1003)	pyruvate secondary active transmembrane transporter activity (PMID:29061664 [IDA]) symporter activity (GO_REF:0000043 [IEA] UniProtKB-KW:KW-0769)	Pyruvate/proton symporter BtsT	btsT|yjiY|JW5791|b4354	protein	taxon:83333	EcoCyc	56	35	49	1291	1901	1853
adiC	12.3429	3.62561	1.2e-45	2.33e-44	UniProtKB	P60061	adiC	acts_upstream_of_or_within	amino acid transmembrane transport (PMID:17099215 [IDA]) amino acid transport (GO_REF:0000043 [IEA] UniProtKB-KW:KW-0029) arginine transmembrane transport (GO_REF:0000108 [IEA] GO:0061459) intracellular pH elevation (PMID:12867448 [IMP]) organic cation transport (GO_REF:0000108 [IEA] GO:0043862) transmembrane transport (GO_REF:0000002 [IEA] InterPro:IPR002293)	membrane (GO_REF:0000002 [IEA] InterPro:IPR002293) (GO_REF:0000043 [IEA] UniProtKB-KW:KW-0472) plasma membrane (GO_REF:0000044 [IEA] UniProtKB-SubCell:SL-0037) (PMID:17099215 [IDA]) (GO_REF:0000043 [IEA] UniProtKB-KW:KW-0997) (PMID:15919996 [IDA]) (PMID:12867448 [ISM]) (GO_REF:0000043 [IEA] UniProtKB-KW:KW-1003)	L-arginine transmembrane transporter activity (PMID:17099215 [IDA]) antiporter activity (PMID:17099215 [IDA]) (GO_REF:0000043 [IEA] UniProtKB-KW:KW-0050) arginine:agmatine antiporter activity (PMID:17099215 [IDA]) transmembrane transporter activity (GO_REF:0000002 [IEA] InterPro:IPR002293)	Arginine/agmatine antiporter	adiC|aniC|yjdD|yjdE|JW4076|b4115	protein	taxon:83333	EcoCyc	16	4	6	249	265	271
espM2	12.2511	3.61484	1e-78	4.31e-77													35	17	28	805	1149	718
feoA	12.0856	3.59521	8.66e-09	3.93e-08	UniProtKB	P0AEL3	feoA	acts_upstream_of_or_within	cellular response to DNA damage stimulus (PMID:11967071 [IEP]) ion transport (GO_REF:0000043 [IEA] UniProtKB-KW:KW-0406) iron ion transmembrane transport (GO_REF:0000043 [IEA] UniProtKB-KW:KW-0410)	http://amigo.geneontology.org/amigo/term/GO:0005737	transition metal ion binding (GO_REF:0000002 [IEA] InterPro:IPR007167)	Fe(2+) transport protein A	feoA|JW3371|b3408	protein	taxon:83333	EcoliWiki	2	1	1	43	57	31
ldhA	11.6502	3.54228	9.16e-100	5.76e-98	UniProtKB	P52643	ldhA	acts_upstream_of_or_within	mixed acid fermentation (PMID:2644194 [IDA]) (PMID:2681156 [IMP]) protein homotetramerization (PMID:25401076 [IDA]) response to heat (PMID:15757896 [IEP]) (PMID:8349564 [IEP])	cytoplasm (GO_REF:0000117 [IEA] ARBA:ARBA00026971) cytosol (PMID:18304323 [IDA])	D-lactate dehydrogenase activity (GO_REF:0000003 [IEA] EC:1.1.1.28) (GO_REF:0000116 [IEA] RHEA:16369) (PMID:2644194 [IDA]) (PMID:21873635 [IBA] PANTHER:PTN000108096, UniProtKB:P52643) NAD binding (GO_REF:0000002 [IEA] InterPro:IPR006139, InterPro:IPR006140) NADH binding (PMID:4297265 [IDA]) identical protein binding (PMID:25401076 [IDA]) oxidoreductase activity (GO_REF:0000043 [IEA] UniProtKB-KW:…	D-lactate dehydrogenase	ldhA|hslI|htpH|JW1375|b1380	protein	taxon:83333	EcoliWiki	29	19	25	756	903	746
wcaJ	11.5734	3.53274	5.67e-23	5.59e-22	UniProtKB	P71241	wcaJ	acts_upstream_of_or_within	colanic acid biosynthetic process (GO_REF:0000041 [IEA] UniPathway:UPA00980) (PMID:21873635 [IBA] PANTHER:PTN000778631, UniProtKB:P71241) (PMID:22408159 [IMP]) lipopolysaccharide biosynthetic process (GO_REF:0000043 [IEA] UniProtKB-KW:KW-0448) polysaccharide biosynthetic process (GO_REF:0000043 [IEA] UniProtKB-KW:KW-0270)	membrane (GO_REF:0000043 [IEA] UniProtKB-KW:KW-0472) plasma membrane (GO_REF:0000044 [IEA] UniProtKB-SubCell:SL-0037) (PMID:25776537 [IDA]) (GO_REF:0000043 [IEA] UniProtKB-KW:KW-0997) (PMID:15919996 [IDA]) (GO_REF:0000043 [IEA] UniProtKB-KW:KW-1003)	transferase activity (GO_REF:0000043 [IEA] UniProtKB-KW:KW-0808) transferase activity, transferring glycosyl groups (GO_REF:0000043 [IEA] UniProtKB-KW:KW-0328) undecaprenyl-phosphate glucose phosphotransferase activity (PMID:21873635 [IBA] PANTHER:PTN000778631, UniProtKB:P71241) (PMID:22408159 [IDA])	UDP-glucose:undecaprenyl-phosphate glucose-1-phosphate transferase	wcaJ|JW2032|b2047	protein	taxon:83333	EcoCyc	8	3	2	123	138	109
yjbG	11.269	3.49429	2.11e-11	1.17e-10	UniProtKB	P32688	yjbG	acts_upstream_of_or_within	extracellular polysaccharide biosynthetic process (PMID:17379715 [IMP])			Uncharacterized protein YjbG	yjbG|JW3988|b4028	protein	taxon:83333	EcoCyc	2	2	1	52	62	48
ychH	11.0103	3.46078	3.92e-58	1.06e-56	UniProtKB	P0AB49	ychH	acts_upstream_of_or_within	cellular response to cadmium ion (PMID:19919618 [IMP]) cellular response to hydrogen peroxide (PMID:19919618 [IMP]) single-species biofilm formation on inanimate substrate (PMID:19919618 [IMP])			Uncharacterized protein YchH	ychH|JW1196|b1205	protein	taxon:83333	EcoCyc	15	8	14	395	404	346
eutJ	10.9285	3.45002	2.07e-06	7.46e-06	UniProtKB	P77277	eutJ	involved_in	http://amigo.geneontology.org/amigo/term/GO:0046336			Ethanolamine utilization protein EutJ	eutJ|yffW|JW2438|b2454	protein	taxon:83333	UniProt	4	0	0	29	28	23
cydX	10.7893	3.43153	0.011659	0.0244782	UniProtKB	P56100	cydX	enables	aerobic electron transport chain (PMID:23749980 [NAS]) oxidative phosphorylation (PMID:23749980 [NAS]) (GO_REF:0000041 [IEA] UniPathway:UPA00705)	cytochrome complex (PMID:24681096 [IDA]) (PMID:31604309 [IDA]) membrane (GO_REF:0000043 [IEA] UniProtKB-KW:KW-0472) outer membrane (PMID:21778229 [IDA]) plasma membrane (GO_REF:0000044 [IEA] UniProtKB-SubCell:SL-0037) (PMID:24681096 [ISM]) (PMID:21778229 [IDA]) (GO_REF:0000043 [IEA] UniProtKB-KW:KW-0997) (GO_REF:0000043 [IEA] UniProtKB-KW:KW-1003)	oxidoreductase activity, acting on diphenols and related substances as donors (PMID:23749980 [IMP]) protein binding (PMID:31604309 [IDA])	Cytochrome bd-I ubiquinol oxidase subunit X	cydX|ybgT|JW0724|b4515	protein	taxon:83333	EcoCyc	1	0	0	8	7	7
hycF	10.2175	3.35296	6.81e-41	1.16e-39	UniProtKB	P16432	hycF	enables	aerobic respiration (PMID:21873635 [IBA] PANTHER:PTN000091255, WB:WBGene00020636, UniProtKB:O00217, UniProtKB:P0AFD6, FB:FBgn0017567) anaerobic electron transport chain (PMID:25157147 [IDA]) anaerobic respiration (PMID:25157147 [IDA]) formate oxidation (PMID:25157147 [IDA]) glucose catabolic process (PMID:25157147 [IDA])	formate dehydrogenase complex (PMID:25157147 [IPI]) membrane (GO_REF:0000002 [IEA] InterPro:IPR010226) plasma membrane respiratory chain complex I (PMID:21873635 [IBA] PANTHER:PTN000091255, UniProtKB:P0AFD6)	4 iron, 4 sulfur cluster binding (GO_REF:0000002 [IEA] InterPro:IPR010226) (GO_REF:0000043 [IEA] UniProtKB-KW:KW-0004) (PMID:2187144 [RCA]) NADH dehydrogenase activity (PMID:21873635 [IBA] PANTHER:PTN000091255, UniProtKB:P0AFD6, UniProtKB:O00217) iron-sulfur cluster binding (GO_REF:0000043 [IEA] UniProtKB-KW:KW-0411) metal ion binding (GO_REF:0000043 [IEA] UniProtKB-KW:KW-0479) oxidoreductase act…	Formate hydrogenlyase subunit 6	hycF|hevF|JW2690|b2720	protein	taxon:83333	InterPro	7	15	7	367	296	277
pta_1	10.2129	3.35232	5.9e-233	2.82e-230													238	203	251	6197	7262	7299
stpA	10.116	3.33856	4.14e-22	3.96e-21	UniProtKB	P0ACG1	stpA	enables	negative regulation of transcription, DNA-templated (GO_REF:0000108 [IEA] GO:0001217) regulation of transcription, DNA-templated (GO_REF:0000002 [IEA] InterPro:IPR001801)	cytoplasm (GO_REF:0000043 [IEA] UniProtKB-KW:KW-0963) cytosol (PMID:18304323 [IDA]) (PMID:21873635 [IBA] PANTHER:PTN002211313, UniProtKB:P0ACG1, UniProtKB:P0ACF8) nucleoid (GO_REF:0000044 [IEA] UniProtKB-SubCell:SL-0187) protein-DNA complex (PMID:21873635 [IBA] PANTHER:PTN002211313, UniProtKB:Q9KSX6, UniProtKB:P0ACF8)	AT DNA binding (PMID:21873635 [IBA] PANTHER:PTN002211313, UniProtKB:P0A1S2) DNA binding (GO_REF:0000002 [IEA] InterPro:IPR001801, InterPro:IPR027444, InterPro:IPR037150) (PMID:10551881 [IDA]) (GO_REF:0000043 [IEA] UniProtKB-KW:KW-0238) RNA binding (GO_REF:0000043 [IEA] UniProtKB-KW:KW-0694) bacterial-type RNA polymerase transcriptional repressor activity, sequence-specific DNA binding (PMID:21873…	DNA-binding protein StpA	stpA|hnsB|JW2644|b2669	protein	taxon:83333	InterPro	4	6	2	95	138	127
rutE	9.99356	3.321	0.0169087	0.0340638	UniProtKB	P75894	rutE	acts_upstream_of_or_within	cellular response to DNA damage stimulus (PMID:11967071 [IEP]) nitrogen utilization (GO_REF:0000104 [IEA] UniRule:UR000039409) (PMID:16540542 [IDA]) (PMID:16540542 [IMP]) pyrimidine nucleobase catabolic process (PMID:16540542 [IMP]) uracil catabolic process (PMID:20400551 [IMP]) (PMID:20400551 [IDA]) (GO_REF:0000104 [IEA] UniRule:UR000039409)		3-hydroxypropionate dehydrogenase (NADP+) activity (GO_REF:0000116 [IEA] RHEA:26438) (GO_REF:0000104 [IEA] UniRule:UR000039409) (GO_REF:0000003 [IEA] EC:1.1.1.298) FMN binding (PMID:19852945 [IDA]) oxidoreductase activity (GO_REF:0000002 [IEA] InterPro:IPR000415, InterPro:IPR023936) (GO_REF:0000043 [IEA] UniProtKB-KW:KW-0560)	Probable malonic semialdehyde reductase RutE	rutE|ycdI|JW0993|b1008	protein	taxon:83333	EcoCyc	1	0	0	6	3	11
tpiA	9.91448	3.30954	4.51e-198	1.27e-195	UniProtKB	P0A858	tpiA	acts_upstream_of_or_within	gluconeogenesis (GO_REF:0000041 [IEA] UniPathway:UPA00138) (PMID:21873635 [IBA] PANTHER:PTN000474559, UniProtKB:P9WG43, UniProtKB:P0A858, MGI:MGI:98797) (PMID:11947134 [IMP]) (GO_REF:0000043 [IEA] UniProtKB-KW:KW-0312) (GO_REF:0000104 [IEA] UniRule:UR000079063) glyceraldehyde-3-phosphate biosynthetic process (PMID:21873635 [IBA] PANTHER:PTN000474559, TAIR:locus:2047072, UniProtKB:P60174) glycerol…	cytoplasm (GO_REF:0000104 [IEA] UniRule:UR000079063) (GO_REF:0000044 [IEA] UniProtKB-SubCell:SL-0086) (GO_REF:0000043 [IEA] UniProtKB-KW:KW-0963) cytosol (PMID:16858726 [HDA]) (PMID:15911532 [IDA]) (PMID:21873635 [IBA] PANTHER:PTN000474559, MGI:MGI:98797, UniProtKB:P0A858) (PMID:18304323 [IDA]) membrane (PMID:16858726 [HDA])	identical protein binding (PMID:24627523 [IPI] UniProtKB:P0A858) (PMID:16858726 [IPI] UniProtKB:P0A858) isomerase activity (GO_REF:0000043 [IEA] UniProtKB-KW:KW-0413) protein binding (PMID:16606699 [IPI] UniProtKB:P09373) (PMID:24561554 [IPI] UniProtKB:P09373) (PMID:15690043 [IPI] UniProtKB:P29745) (PMID:15690043 [IPI] UniProtKB:P09373) (PMID:24561554 [IPI] UniProtKB:P29745) triose-phosphate isom…	Triosephosphate isomerase	tpiA|tpi|JW3890|b3919	protein	taxon:83333	EcoliWiki	211	115	175	3998	5175	4559
gapA	9.91272	3.30928	6.28e-176	1.43e-173	UniProtKB	P0A9B2	gapA	acts_upstream_of_or_within	glucose metabolic process (GO_REF:0000002 [IEA] InterPro:IPR006424) glycolytic process (GO_REF:0000041 [IEA] UniPathway:UPA00109) (GO_REF:0000043 [IEA] UniProtKB-KW:KW-0324) (PMID:9260967 [IMP])	cytoplasm (GO_REF:0000044 [IEA] UniProtKB-SubCell:SL-0086) (GO_REF:0000043 [IEA] UniProtKB-KW:KW-0963) cytosol (PMID:16858726 [HDA]) (PMID:17309111 [IDA]) (PMID:15911532 [IDA]) (PMID:18304323 [IDA]) membrane (PMID:16858726 [HDA])	NAD binding (PMID:19542219 [IDA]) (GO_REF:0000002 [IEA] InterPro:IPR006424, InterPro:IPR020828) (PMID:10190977 [IPI] UniProtKB:P0A9B2) NADP binding (GO_REF:0000002 [IEA] InterPro:IPR006424) glyceraldehyde-3-phosphate dehydrogenase (NAD+) (phosphorylating) activity (GO_REF:0000116 [IEA] RHEA:10300) (GO_REF:0000003 [IEA] EC:1.2.1.12) (PMID:10190977 [IDA]) (PMID:2659073 [IDA]) identical protein bind…	Glyceraldehyde-3-phosphate dehydrogenase A	gapA|JW1768|b1779	protein	taxon:83333	EcoCyc	1369	864	999	27596	34467	25973
glnL	9.79754	3.29242	7.9e-99	4.84e-97	UniProtKB	P0AFB5	glnL	acts_upstream_of_or_within	nitrogen fixation (GO_REF:0000043 [IEA] UniProtKB-KW:KW-0535) peptidyl-histidine autophosphorylation (PMID:2848245 [IDA]) peptidyl-histidine phosphorylation (GO_REF:0000108 [IEA] GO:0004673) phosphorelay signal transduction system (GO_REF:0000043 [IEA] UniProtKB-KW:KW-0902) phosphorylation (GO_REF:0000043 [IEA] UniProtKB-KW:KW-0418) (GO_REF:0000002 [IEA] InterPro:IPR004358) protein autophosphoryl…	http://amigo.geneontology.org/amigo/term/GO:0005737	ATP binding (GO_REF:0000043 [IEA] UniProtKB-KW:KW-0067) hydrolase activity (GO_REF:0000043 [IEA] UniProtKB-KW:KW-0378) identical protein binding (PMID:24561554 [IPI] UniProtKB:P0AFB5) (PMID:12838411 [IPI] UniProtKB:P0AFB5) (PMID:15150219 [IPI] UniProtKB:P0AFB5) kinase activity (GO_REF:0000043 [IEA] UniProtKB-KW:KW-0418) nucleotide binding (GO_REF:0000043 [IEA] UniProtKB-KW:KW-0547) phosphoprotein…	Sensory histidine kinase/phosphatase NtrB	glnL|glnR|ntrB|JW3840|b3869	protein	taxon:83333	EcoCyc	46	21	29	770	852	895
wzc	9.71729	3.28055	7e-36	1.09e-34	UniProtKB	P76387	wzc	acts_upstream_of_or_within	colanic acid biosynthetic process (PMID:11090276 [IMP]) extracellular polysaccharide biosynthetic process (GO_REF:0000002 [IEA] InterPro:IPR005702) lipopolysaccharide biosynthetic process (GO_REF:0000002 [IEA] InterPro:IPR003856) peptidyl-tyrosine autophosphorylation (PMID:10348860 [IDA]) phosphorylation (GO_REF:0000043 [IEA] UniProtKB-KW:KW-0418) polysaccharide biosynthetic process (GO_REF:00000…	membrane (GO_REF:0000002 [IEA] InterPro:IPR003856) (GO_REF:0000043 [IEA] UniProtKB-KW:KW-0472) plasma membrane (PMID:11751920 [ISM]) (GO_REF:0000044 [IEA] UniProtKB-SubCell:SL-0037) (PMID:21873635 [IBA] PANTHER:PTN000794252, UniProtKB:Q9I520, UniProtKB:P26266, UniProtKB:P38134, UniProtKB:G3XCY2, UniProtKB:P76387) (GO_REF:0000043 [IEA] UniProtKB-KW:KW-0997) (PMID:12138098 [IDA]) (PMID:15919996 [ID…	ATP binding (GO_REF:0000043 [IEA] UniProtKB-KW:KW-0067) ATPase activity (PMID:17627778 [IDA]) identical protein binding (PMID:12138098 [IDA]) kinase activity (GO_REF:0000043 [IEA] UniProtKB-KW:KW-0418) nucleotide binding (GO_REF:0000043 [IEA] UniProtKB-KW:KW-0547) protein tyrosine kinase activity (PMID:21873635 [IBA] PANTHER:PTN000794252, UniProtKB:P38134, UniProtKB:P76387) (GO_REF:0000116 [IEA] …	Tyrosine-protein kinase wzc	wzc|JW2045|b2060	protein	taxon:83333	EcoCyc	16	3	8	216	244	189
ynfF	9.70713	3.27905	6.32e-90	3.4e-88	UniProtKB	P77783	ynfF	enables	anaerobic respiration (PMID:21873635 [IBA] PANTHER:PTN000177395, UniProtKB:P33225, UniProtKB:P46923, UniProtKB:P18775) (PMID:14522592 [NAS]) electron transport chain (GO_REF:0000108 [IEA] GO:0009055)	membrane (GO_REF:0000043 [IEA] UniProtKB-KW:KW-0472) outer membrane-bounded periplasmic space (PMID:21873635 [IBA] PANTHER:PTN000177395, UniProtKB:P46923, UniProtKB:P33225) oxidoreductase complex (PMID:14522592 [NAS]) plasma membrane (GO_REF:0000044 [IEA] UniProtKB-SubCell:SL-0039) (GO_REF:0000043 [IEA] UniProtKB-KW:KW-1003)	4 iron, 4 sulfur cluster binding (GO_REF:0000043 [IEA] UniProtKB-KW:KW-0004) (GO_REF:0000002 [IEA] InterPro:IPR011888, InterPro:IPR027467) dimethyl sulfoxide reductase activity (GO_REF:0000002 [IEA] InterPro:IPR011888) electron carrier activity (PMID:21873635 [IBA] PANTHER:PTN000177395, UniProtKB:P18775, UniProtKB:P33225) iron-sulfur cluster binding (GO_REF:0000043 [IEA] UniProtKB-KW:KW-0411) met…	Probable dimethyl sulfoxide reductase chain YnfF	ynfF|JW5260|b1588	protein	taxon:83333	IntAct	29	16	27	557	706	707
fimG	9.6056	3.26388	0.0197657	0.0392036	UniProtKB	P08190	fimG	enables	cell adhesion (PMID:2890081 [IMP]) (GO_REF:0000002 [IEA] InterPro:IPR036937) cell adhesion involved in single-species biofilm formation (PMID:21873635 [IBA] PANTHER:PTN002123704, UniProtKB:P75855, UniProtKB:P37016, UniProtKB:P31058, UniProtKB:P75858, UniProtKB:P43319, UniProtKB:P75860, UniProtKB:P75859) cell-substrate adhesion (PMID:2890081 [IMP]) mechanosensory behavior (PMID:18292092 [IDA]) pil…	pilus (GO_REF:0000002 [IEA] InterPro:IPR036937) (PMID:21873635 [IBA] PANTHER:PTN002123704, UniProtKB:P37016, UniProtKB:P08190, UniProtKB:P75855, UniProtKB:P08189, UniProtKB:P31058, UniProtKB:P33343, UniProtKB:P08191, UniProtKB:P37050) (GO_REF:0000043 [IEA] UniProtKB-KW:KW-0281) (GO_REF:0000044 [IEA] UniProtKB-SubCell:SL-0113) pilus tip (PMID:20478255 [IPI])	protein binding (PMID:20478255 [IPI] UniProtKB:P31697) (PMID:18485872 [IPI] UniProtKB:P31697) (PMID:21637253 [IPI] UniProtKB:P31697) (PMID:23579681 [IPI] UniProtKB:P31697)	Protein FimG	fimG|JW4282|b4319	protein	taxon:83333	IntAct	1	0	0	8	2	9
hypB	9.44905	3.24017	5.7e-56	1.48e-54	UniProtKB	P0AAN3	hypB	enables	0110147 macromolecular complex assembly (PMID:27951644 [NAS]) protein maturation (PMID:21873635 [IBA] PANTHER:PTN000765016, UniProtKB:P0AAN3) (GO_REF:0000002 [IEA] InterPro:IPR004392)	GTPase complex (PMID:27951644 [IPI])	GTP binding (GO_REF:0000043 [IEA] UniProtKB-KW:KW-0342) GTPase activity (PMID:8423137 [IDA]) (GO_REF:0000002 [IEA] InterPro:IPR004392) (PMID:21873635 [IBA] PANTHER:PTN000765016, UniProtKB:P0AAN3) guanosine tetraphosphate binding (PMID:29511080 [IDA]) hydrolase activity (GO_REF:0000043 [IEA] UniProtKB-KW:KW-0378) metal ion binding (GO_REF:0000043 [IEA] UniProtKB-KW:KW-0479) metallochaperone activi…	Hydrogenase maturation factor HypB	hypB|JW2697|b2727	protein	taxon:83333	UniProt	14	12	13	353	374	341
fbaA	9.34923	3.22485	1.37e-186	3.63e-184	UniProtKB	P0AB71	fbaA	acts_upstream_of_or_within	carbohydrate metabolic process (GO_REF:0000002 [IEA] InterPro:IPR000771) gluconeogenesis (PMID:21873635 [IBA] PANTHER:PTN001254576, SGD:S000001543) glycolytic process (PMID:16562136 [IMP]) (GO_REF:0000002 [IEA] InterPro:IPR006411) (GO_REF:0000041 [IEA] UniPathway:UPA00109) (PMID:21873635 [IBA] PANTHER:PTN001254576, SGD:S000001543, UniProtKB:P0AB71) (GO_REF:0000043 [IEA] UniProtKB-KW:KW-0324)	0110165 cytosol (PMID:15911532 [IDA]) (PMID:21873635 [IBA] PANTHER:PTN007827492, SGD:S000001543, UniProtKB:P0AB71) (PMID:18304323 [IDA])	aldehyde-lyase activity (GO_REF:0000002 [IEA] InterPro:IPR000771) fructose-bisphosphate aldolase activity (GO_REF:0000116 [IEA] RHEA:14729) (PMID:16562136 [IMP]) (PMID:8436219 [IDA]) (GO_REF:0000003 [IEA] EC:4.1.2.13) (GO_REF:0000002 [IEA] InterPro:IPR006411) (PMID:21873635 [IBA] PANTHER:PTN001254576, UniProtKB:P0AB71, SGD:S000001543) (PMID:6996735 [IDA]) identical protein binding (PMID:8939754 […	Fructose-bisphosphate aldolase class 2	fbaA|fba|fda|JW2892|b2925	protein	taxon:83333	EcoCyc	660	391	467	11368	14957	12284
dmsB_2	9.28663	3.21516	7.16e-27	8.13e-26													4	9	3	139	156	166
ptsG	9.25838	3.21076	1.17e-150	1.74e-148	UniProtKB	P69786	ptsG	acts_upstream_of_or_within	carbohydrate transport (GO_REF:0000043 [IEA] UniProtKB-KW:KW-0762) glucose import across plasma membrane (PMID:1097393 [IMP]) (PMID:3029764 [IDA]) glucose transmembrane transport (PMID:21873635 [IBA] PANTHER:PTN002011314, UniProtKB:P69786) (PMID:22234496 [IMP]) (GO_REF:0000002 [IEA] InterPro:IPR011299) negative regulation of DNA binding (PMID:18319344 [IDA]) phosphoenolpyruvate-dependent sugar ph…	membrane (GO_REF:0000043 [IEA] UniProtKB-KW:KW-0472) (GO_REF:0000002 [IEA] InterPro:IPR003352, InterPro:IPR004719, InterPro:IPR011299) plasma membrane (PMID:17309111 [IDA]) (GO_REF:0000044 [IEA] UniProtKB-SubCell:SL-0037) (GO_REF:0000117 [IEA] ARBA:ARBA00027801) (PMID:8505291 [IDA]) (GO_REF:0000043 [IEA] UniProtKB-KW:KW-0997) (PMID:15919996 [IDA]) (GO_REF:0000043 [IEA] UniProtKB-KW:KW-1003) trans…	glucose transmembrane transporter activity (GO_REF:0000002 [IEA] InterPro:IPR011299) kinase activity (GO_REF:0000043 [IEA] UniProtKB-KW:KW-0418) protein binding (PMID:12716891 [IPI] UniProtKB:P69783) (PMID:18319344 [IPI] UniProtKB:P50456) (PMID:24957761 [IPI] UniProtKB:C1P5Z7) (PMID:18067539 [IPI] UniProtKB:P50456) protein-N(PI)-phosphohistidine-sugar phosphotransferase activity (GO_REF:0000002 […	PTS system glucose-specific EIICB component	ptsG|glcA|umg|JW1087|b1101	protein	taxon:83333	EcoCyc	100	66	97	2285	2431	2229
hypF	9.22611	3.20572	3.17e-67	1.06e-65	UniProtKB	P30131	hypF	enables	macromolecular complex assembly (PMID:15291820 [IDA]) peptidyl-S-carbamoyl-L-cysteine dehydration (PMID:15291820 [IDA]) protein carbamoylation (PMID:12586941 [IDA]) (GO_REF:0000002 [IEA] InterPro:IPR004421) protein maturation (PMID:8756471 [IDA]) (PMID:21873635 [IBA] PANTHER:PTN000003017, UniProtKB:P30131) (PMID:8661925 [IMP])	ATPase complex (PMID:15291820 [IPI])	carboxyl- or carbamoyltransferase activity (PMID:12586941 [IDA]) (PMID:21873635 [IBA] PANTHER:PTN000003017, UniProtKB:P30131) (GO_REF:0000002 [IEA] InterPro:IPR004421) double-stranded RNA binding (GO_REF:0000002 [IEA] InterPro:IPR006070) ligase activity (GO_REF:0000043 [IEA] UniProtKB-KW:KW-0436) metal ion binding (GO_REF:0000002 [IEA] InterPro:IPR004421) (GO_REF:0000043 [IEA] UniProtKB-KW:KW-047…	Carbamoyltransferase HypF	hypF|hydA|JW5433|b2712	protein	taxon:83333	InterPro	33	20	37	942	705	724
eutP	9.10533	3.18671	0.00031	0.000851	UniProtKB	P76556	eutP	enables	cellular biogenic amine metabolic process (GO_REF:0000002 [IEA] InterPro:IPR012381) ethanolamine catabolic process (GO_REF:0000041 [IEA] UniPathway:UPA00560) phosphorylation (GO_REF:0000043 [IEA] UniProtKB-KW:KW-0418)	http://amigo.geneontology.org/amigo/term/GO:0031469	ATP binding (GO_REF:0000002 [IEA] InterPro:IPR012381) (GO_REF:0000043 [IEA] UniProtKB-KW:KW-0067) acetate kinase activity (GO_REF:0000003 [IEA] EC:2.7.2.1) kinase activity (GO_REF:0000043 [IEA] UniProtKB-KW:KW-0418) nucleotide binding (GO_REF:0000043 [IEA] UniProtKB-KW:KW-0547) transferase activity (GO_REF:0000043 [IEA] UniProtKB-KW:KW-0808)	Probable acetate kinase EutP	eutP|ypfD|JW2445|b2461	protein	taxon:83333	UniProt	1	1	0	25	14	11
ackA	9.09824	3.18559	1.84e-205	5.87e-203	UniProtKB	P0A6A3	ackA	acts_upstream_of_or_within	acetate biosynthetic process (PMID:9484901 [IGI] EcoliWiki:tdcD) acetate metabolic process (PMID:21873635 [IBA] PANTHER:PTN000471910, UniProtKB:P0A6A3) (PMID:21941 [IMP]) acetyl-CoA biosynthetic process (GO_REF:0000041 [IEA] UniPathway:UPA00340) organic acid metabolic process (GO_REF:0000002 [IEA] InterPro:IPR004372) phosphorylation (GO_REF:0000104 [IEA] UniRule:UR000037499) (GO_REF:0000002 [IEA]…	cytoplasm (GO_REF:0000104 [IEA] UniRule:UR000037499) (GO_REF:0000044 [IEA] UniProtKB-SubCell:SL-0086) (GO_REF:0000043 [IEA] UniProtKB-KW:KW-0963) cytosol (PMID:16858726 [HDA]) (PMID:21873635 [IBA] PANTHER:PTN001464611, UniProtKB:P0A6A3) (PMID:15911532 [IDA]) (PMID:18304323 [IDA]) membrane (PMID:16858726 [HDA])	ATP binding (GO_REF:0000043 [IEA] UniProtKB-KW:KW-0067) acetate kinase activity (PMID:2536666 [IDA]) (GO_REF:0000003 [IEA] EC:2.7.2.1) (PMID:21873635 [IBA] PANTHER:PTN000471910, UniProtKB:P11868, UniProtKB:P63411, UniProtKB:P0A6A3) (GO_REF:0000104 [IEA] UniRule:UR000037499) (GO_REF:0000116 [IEA] RHEA:11352) kinase activity (GO_REF:0000043 [IEA] UniProtKB-KW:KW-0418) (GO_REF:0000002 [IEA] InterPro…	Acetate kinase	ackA|ack|JW2293|b2296	protein	taxon:83333	EcoliWiki	147	125	172	3697	4264	3979
speF	9.08098	3.18285	4.45e-67	1.48e-65	UniProtKB	P24169	speF	acts_upstream_of_or_within	cellular amino acid metabolic process (GO_REF:0000002 [IEA] InterPro:IPR011193) cellular response to acidic pH (PMID:1939141 [IEP]) putrescine biosynthetic process from ornithine (GO_REF:0000041 [IEA] UniPathway:UPA00535) spermidine biosynthetic process (GO_REF:0000043 [IEA] UniProtKB-KW:KW-0745)	cytoplasm (GO_REF:0000002 [IEA] InterPro:IPR011193) cytosol (PMID:21873635 [IBA] PANTHER:PTN002465907, UniProtKB:P21169)	carboxy-lyase activity (GO_REF:0000043 [IEA] UniProtKB-KW:KW-0210) (GO_REF:0000117 [IEA] ARBA:ARBA00026976) (GO_REF:0000002 [IEA] InterPro:IPR005308, InterPro:IPR011193) catalytic activity (GO_REF:0000002 [IEA] InterPro:IPR000310, InterPro:IPR008286, InterPro:IPR015421, InterPro:IPR015422, InterPro:IPR036633) lyase activity (GO_REF:0000043 [IEA] UniProtKB-KW:KW-0456) ornithine decarboxylase activ…	Inducible ornithine decarboxylase	speF|JW0680|b0693	protein	taxon:83333	EcoCyc	30	16	32	535	877	609
potE	8.91717	3.15659	1.16e-70	4.16e-69	UniProtKB	P0AAF1	potE	acts_upstream_of_or_within	L-ornithine transmembrane transport (GO_REF:0000108 [IEA] GO:0015496) amino acid transport (GO_REF:0000002 [IEA] InterPro:IPR004754) (GO_REF:0000043 [IEA] UniProtKB-KW:KW-0029) ornithine transport (GO_REF:0000002 [IEA] InterPro:IPR027566) putrescine transport (PMID:1939141 [IMP]) (PMID:9045651 [IDA]) (PMID:1584788 [IDA]) (GO_REF:0000104 [IEA] UniRule:UR000375500) (GO_REF:0000002 [IEA] InterPro:IP…	membrane (GO_REF:0000002 [IEA] InterPro:IPR002293, InterPro:IPR004754) (GO_REF:0000043 [IEA] UniProtKB-KW:KW-0472) plasma membrane (GO_REF:0000104 [IEA] UniRule:UR000375500) (PMID:1939141 [ISM]) (GO_REF:0000044 [IEA] UniProtKB-SubCell:SL-0037) (GO_REF:0000043 [IEA] UniProtKB-KW:KW-0997) (PMID:15919996 [IDA]) (GO_REF:0000043 [IEA] UniProtKB-KW:KW-1003)	antiporter activity (GO_REF:0000043 [IEA] UniProtKB-KW:KW-0050) putrescine transmembrane transporter activity (GO_REF:0000104 [IEA] UniRule:UR000375500) putrescine:ornithine antiporter activity (GO_REF:0000002 [IEA] InterPro:IPR027566) (PMID:1584788 [IDA]) symporter activity (PMID:9045651 [IDA]) (GO_REF:0000043 [IEA] UniProtKB-KW:KW-0769) transmembrane transporter activity (GO_REF:0000002 [IEA] I…	Putrescine transporter PotE	potE|JW0679|b0692	protein	taxon:83333	EcoCyc	26	20	25	477	744	619
pykF	8.89448	3.15291	4.66e-167	9.28e-165	UniProtKB	P0AD61	pykF	acts_upstream_of_or_within	glycolytic process (GO_REF:0000041 [IEA] UniPathway:UPA00109) (GO_REF:0000002 [IEA] InterPro:IPR001697, InterPro:IPR015793, InterPro:IPR015806, InterPro:IPR018209) (PMID:21873635 [IBA] PANTHER:PTN000212670, MGI:MGI:97604, RGD:3337, UniProtKB:P14618, SGD:S000000036, PomBase:SPAC4H3.10c, MGI:MGI:97591, RGD:3336, UniProtKB:Q2RAK2) (GO_REF:0000043 [IEA] UniProtKB-KW:KW-0324) metabolic process (GO_REF…	cytoplasm (PMID:21873635 [IBA] PANTHER:PTN000212670, UniProtKB:Q2RAK2, TAIR:locus:2176912, SGD:S000005874, TAIR:locus:2084583, TAIR:locus:2078966, UniProtKB:P21599, TAIR:locus:2033760, SGD:S000000036, UniProtKB:P14618, UniProtKB:Q8IJ37, FB:FBgn0267385, UniProtKB:P0AD61, MGI:MGI:97591, MGI:MGI:97604) cytosol (PMID:16858726 [HDA]) (PMID:21873635 [IBA] PANTHER:PTN000212844, UniProtKB:P21599, UniProt…	ATP binding (GO_REF:0000043 [IEA] UniProtKB-KW:KW-0067) catalytic activity (GO_REF:0000002 [IEA] InterPro:IPR015813) (GO_REF:0000043 [IEA] UniProtKB-KW:KW-0021) identical protein binding (PMID:8591049 [IPI] UniProtKB:P0AD61) (PMID:16858726 [IPI] UniProtKB:P0AD61) (PMID:387087 [IPI] UniProtKB:P0AD61) kinase activity (GO_REF:0000043 [IEA] UniProtKB-KW:KW-0418) magnesium ion binding (GO_REF:0000002 …	Pyruvate kinase I	pykF|JW1666|b1676	protein	taxon:83333	EcoCyc	238	161	221	4824	6311	4590
pepE	8.89383	3.1528	2.78e-30	3.6e-29	UniProtKB	P0A7C6	pepE	enables	proteolysis (GO_REF:0000043 [IEA] UniProtKB-KW:KW-0645) (GO_REF:0000104 [IEA] UniRule:UR000103203) (GO_REF:0000002 [IEA] InterPro:IPR005320)	http://amigo.geneontology.org/amigo/term/GO:0005737	dipeptidase activity (GO_REF:0000043 [IEA] UniProtKB-KW:KW-0224) (GO_REF:0000002 [IEA] InterPro:IPR023172) (GO_REF:0000003 [IEA] EC:3.4.13.21) (GO_REF:0000104 [IEA] UniRule:UR000103203) hydrolase activity (GO_REF:0000043 [IEA] UniProtKB-KW:KW-0378) peptidase activity (GO_REF:0000043 [IEA] UniProtKB-KW:KW-0645) (PMID:9928148 [IDA]) protein binding (PMID:15690043 [IPI] UniProtKB:P29745) (PMID:15690…	Peptidase E	pepE|JW3981|b4021	protein	taxon:83333	IntAct	6	5	8	150	172	182
cpsB	8.88664	3.15164	1.66e-33	2.37e-32													13	4	12	201	301	201
grxA	8.86973	3.14889	5.26e-11	2.81e-10	UniProtKB	P68688	grxA	acts_upstream_of_or_within	cell redox homeostasis (GO_REF:0000002 [IEA] InterPro:IPR011902) cellular response to oxidative stress (PMID:9294462 [IEP]) (PMID:21873635 [IBA] PANTHER:PTN000018533, SGD:S000000218, SGD:S000002168, SGD:S000002921, PomBase:SPAC15E1.09, SGD:S000000540, CGD:CAL0000190988, UniProtKB:P68688) cysteine biosynthetic process via S-sulfo-L-cysteine (PMID:22607201 [IGI] UniProtKB:P16703) (PMID:22607201 [IM…	cytoplasm (PMID:21873635 [IBA] PANTHER:PTN000018533, PomBase:SPAC15E1.09, TAIR:locus:2149942, SGD:S000000218, SGD:S000002168, UniProtKB:P0AC62, SGD:S000002921, ZFIN:ZDB-GENE-040718-101, PomBase:SPAC4F10.20, TAIR:locus:2166325)	disulfide oxidoreductase activity (PMID:22607201 [IDA]) electron carrier activity (GO_REF:0000002 [IEA] InterPro:IPR011902) glutathione disulfide oxidoreductase activity (PMID:21873635 [IBA] PANTHER:PTN000018533, PomBase:SPAC15E1.09, PomBase:SPCC1450.06c, ZFIN:ZDB-GENE-040718-101, PomBase:SPAC4F10.20, SGD:S000000218, TAIR:locus:2117793, SGD:S000002168) nucleotide binding (GO_REF:0000043 [IEA] Uni…	Glutaredoxin 1	grxA|grx|JW0833|b0849	protein	taxon:83333	EcoCyc	2	0	6	73	112	38
fdnG_1	8.67861	3.11746	2.13e-37	3.43e-36													22	5	8	188	277	260
wcaD	8.6566	3.1138	3.52e-15	2.46e-14	UniProtKB	P71238	wcaD	acts_upstream_of_or_within	colanic acid metabolic process (PMID:8759852 [IGC]) lipopolysaccharide biosynthetic process (GO_REF:0000043 [IEA] UniProtKB-KW:KW-0448) slime layer polysaccharide biosynthetic process (GO_REF:0000041 [IEA] UniPathway:UPA00936)	membrane (GO_REF:0000043 [IEA] UniProtKB-KW:KW-0472) plasma membrane (GO_REF:0000044 [IEA] UniProtKB-SubCell:SL-0037) (GO_REF:0000043 [IEA] UniProtKB-KW:KW-0997) (PMID:15919996 [IDA]) (GO_REF:0000043 [IEA] UniProtKB-KW:KW-1003)		Putative colanic acid polymerase	wcaD|JW2041|b2056	protein	taxon:83333	EcoCyc	5	4	1	80	86	65
glnK	8.64386	3.11168	7.06e-14	4.56e-13	UniProtKB	P0AC55	glnK	acts_upstream_of_or_within	positive regulation of nitrogen utilization (PMID:12366843 [IMP]) regulation of nitrogen utilization (PMID:21873635 [IBA] PANTHER:PTN004739388, UniProtKB:P0A9Z1, UniProtKB:P0AC55) (GO_REF:0000002 [IEA] InterPro:IPR002187, InterPro:IPR002332, InterPro:IPR017918)	cytoplasm (GO_REF:0000044 [IEA] UniProtKB-SubCell:SL-0086) (GO_REF:0000043 [IEA] UniProtKB-KW:KW-0963) cytosol (PMID:21873635 [IBA] PANTHER:PTN004739388, UniProtKB:P0A9Z1) membrane (GO_REF:0000043 [IEA] UniProtKB-KW:KW-0472) plasma membrane (GO_REF:0000044 [IEA] UniProtKB-SubCell:SL-0037) (GO_REF:0000043 [IEA] UniProtKB-KW:KW-0997) (GO_REF:0000043 [IEA] UniProtKB-KW:KW-1003)	ATP binding (GO_REF:0000043 [IEA] UniProtKB-KW:KW-0067) (PMID:21873635 [IBA] PANTHER:PTN004739388, UniProtKB:P0A9Z1, UniProtKB:P9WN31, TAIR:locus:2141355) enzyme regulator activity (GO_REF:0000002 [IEA] InterPro:IPR002187, InterPro:IPR002332, InterPro:IPR017918) (PMID:21873635 [IBA] PANTHER:PTN004739388, UniProtKB:P0A9Z1, TAIR:locus:2141355) identical protein binding (PMID:15150219 [IPI] UniProtK…	Nitrogen regulatory protein GlnK	glnK|ybaI|JW0440|b0450	protein	taxon:83333	EcoCyc	3	1	5	90	84	56
eno	8.60564	3.10528	6.99e-154	1.13e-151	UniProtKB	P0A6P9	eno	acts_upstream_of_or_within	RNA catabolic process (PMID:29136196 [NAS]) RNA processing (PMID:29136196 [NAS]) glycolytic process (GO_REF:0000104 [IEA] UniRule:UR000083263) (GO_REF:0000041 [IEA] UniPathway:UPA00109) (PMID:21873635 [IBA] PANTHER:PTN000224401, CGD:CAL0000185645, RGD:2554, UniProtKB:P0A6P9, RGD:2553, MGI:MGI:2441717, SGD:S000003486, SGD:S000001217, TAIR:locus:2044851, MGI:MGI:95395, UniProtKB:P06733) (PMID:41078…	bacterial degradosome (PMID:20729366 [IPI]) cell surface (GO_REF:0000104 [IEA] UniRule:UR000083263) (GO_REF:0000044 [IEA] UniProtKB-SubCell:SL-0310) cytoplasm (GO_REF:0000104 [IEA] UniRule:UR000083263) (GO_REF:0000043 [IEA] UniProtKB-KW:KW-0963) cytoskeleton (PMID:17242352 [IPI] UniProtKB:P05055, UniProtKB:P0A8J8, UniProtKB:P21513) (GO_REF:0000044 [IEA] UniProtKB-SubCell:SL-0090) (GO_REF:0000043 …	identical protein binding (PMID:16858726 [IPI] UniProtKB:P0A6P9) (PMID:15236960 [IPI] UniProtKB:P0A6P9) lyase activity (GO_REF:0000043 [IEA] UniProtKB-KW:KW-0456) magnesium ion binding (GO_REF:0000002 [IEA] InterPro:IPR000941) (PMID:16516921 [IDA]) (GO_REF:0000104 [IEA] UniRule:UR000083263) metal ion binding (GO_REF:0000043 [IEA] UniProtKB-KW:KW-0479) phosphopyruvate hydratase activity (GO_REF:00…	Enolase	eno|JW2750|b2779	protein	taxon:83333	EcoliWiki	1289	940	1163	26522	33362	23931
dmsA	8.4567	3.0801	8.14e-92	4.69e-90	UniProtKB	P18775	dmsA	acts_upstream_of_or_within	anaerobic electron transport chain (PMID:1917829 [IDA]) anaerobic respiration (PMID:2544558 [IEP]) (PMID:21873635 [IBA] PANTHER:PTN000177395, UniProtKB:P33225, UniProtKB:P46923, UniProtKB:P18775) dimethyl sulfoxide metabolic process (PMID:1917829 [IDA])	dimethyl sulfoxide reductase complex (PMID:21357619 [IPI]) (PMID:3280546 [IDA]) membrane (GO_REF:0000043 [IEA] UniProtKB-KW:KW-0472) outer membrane-bounded periplasmic space (PMID:21873635 [IBA] PANTHER:PTN000177395, UniProtKB:P46923, UniProtKB:P33225) plasma membrane (GO_REF:0000044 [IEA] UniProtKB-SubCell:SL-0039) (GO_REF:0000043 [IEA] UniProtKB-KW:KW-1003)	4 iron, 4 sulfur cluster binding (GO_REF:0000043 [IEA] UniProtKB-KW:KW-0004) (GO_REF:0000002 [IEA] InterPro:IPR011888, InterPro:IPR027467) (PMID:21357619 [IMP]) dimethyl sulfoxide reductase activity (GO_REF:0000002 [IEA] InterPro:IPR011888) electron carrier activity (PMID:21873635 [IBA] PANTHER:PTN000177395, UniProtKB:P18775, UniProtKB:P33225) (PMID:8125918 [IMP]) iron-sulfur cluster binding (GO_…	Dimethyl sulfoxide reductase DmsA	dmsA|JW5118|b0894	protein	taxon:83333	EcoCyc	28	21	36	710	712	696
ftnA	8.45475	3.07976	4.32e-59	1.19e-57	UniProtKB	P0A998	ftnA	acts_upstream_of_or_within	cellular iron ion homeostasis (GO_REF:0000043 [IEA] UniProtKB-KW:KW-0409) (GO_REF:0000002 [IEA] InterPro:IPR001519) cellular response to DNA damage stimulus (PMID:11967071 [IEP]) cellular response to iron ion (PMID:20015147 [IEP]) (PMID:20015147 [IDA]) intracellular sequestering of iron ion (PMID:21873635 [IBA] PANTHER:PTN000153092, UniProtKB:P0A998) (PMID:10049371 [IMP]) iron ion transport (GO_R…	cytoplasm (GO_REF:0000044 [IEA] UniProtKB-SubCell:SL-0086) (GO_REF:0000043 [IEA] UniProtKB-KW:KW-0963) (PMID:21873635 [IBA] PANTHER:PTN000153092, UniProtKB:P0A998, TAIR:locus:2063104, FB:FBgn0015222, UniProtKB:P02794, FB:FBgn0015221, UniProtKB:P02792, UniProtKB:P0A9A2, UniProtKB:Q8N4E7) cytosol (PMID:16858726 [HDA]) (PMID:18304323 [IDA]) (PMID:21873635 [IBA] PANTHER:PTN000153346, UniProtKB:P0A998…	ferric iron binding (GO_REF:0000002 [IEA] InterPro:IPR001519, InterPro:IPR008331) (PMID:8281950 [IDA]) (PMID:21873635 [IBA] PANTHER:PTN000153092, UniProtKB:P0A998) ferrous iron binding (PMID:21873635 [IBA] PANTHER:PTN000153092, UniProtKB:P02794, FB:FBgn0015221, FB:FBgn0015222) ferroxidase activity (PMID:21873635 [IBA] PANTHER:PTN000153346, UniProtKB:P9WNE5, UniProtKB:P0A998) (PMID:9720927 [IDA]) …	Bacterial non-heme ferritin	ftnA|ftn|gen-165|rsgA|JW1893|b1905	protein	taxon:83333	EcoCyc	20	12	15	344	385	375
hypD	8.37932	3.06683	4.79e-54	1.15e-52	UniProtKB	P24192	hypD	enables	macromolecular complex assembly (PMID:25184670 [IDA]) (PMID:23022438 [NAS]) protein maturation (PMID:8756471 [IMP]) (PMID:21873635 [IBA] PANTHER:PTN000765452, UniProtKB:P24192)		4 iron, 4 sulfur cluster binding (PMID:21873635 [IBA] PANTHER:PTN000765452, UniProtKB:P24192) (GO_REF:0000043 [IEA] UniProtKB-KW:KW-0004) (PMID:15504408 [IDA]) ATPase activity (PMID:31614069 [IDA]) carbon monoxide binding (PMID:21873635 [IBA] PANTHER:PTN000765452, UniProtKB:P24192) (PMID:23597401 [IDA]) iron ion binding (PMID:23597401 [IDA]) (PMID:21873635 [IBA] PANTHER:PTN000765452, UniProtKB:P2…	Hydrogenase maturation factor HypD	hypD|JW2699|b2729	protein	taxon:83333	EcoCyc	18	10	19	397	353	370
ycfT	8.36272	3.06397	3.07e-12	1.79e-11	UniProtKB	P75955	ycfT	enables	enterobacterial common antigen biosynthetic process (PMID:21873635 [IBA] PANTHER:PTN008674306, UniProtKB:P37669)	membrane (GO_REF:0000043 [IEA] UniProtKB-KW:KW-0472) plasma membrane (GO_REF:0000044 [IEA] UniProtKB-SubCell:SL-0037) (GO_REF:0000043 [IEA] UniProtKB-KW:KW-0997) (PMID:15919996 [IDA]) (GO_REF:0000043 [IEA] UniProtKB-KW:KW-1003) (PMID:21873635 [IBA] PANTHER:PTN008674306, UniProtKB:P37669, UniProtKB:P75955)	O-acetyltransferase activity (PMID:21873635 [IBA] PANTHER:PTN008674306, UniProtKB:P37669) transferase activity, transferring acyl groups other than amino-acyl groups (GO_REF:0000002 [IEA] InterPro:IPR002656)	Inner membrane protein YcfT	ycfT|JW1101|b1115	protein	taxon:83333	InterPro	4	2	2	53	73	53
eutS	8.29344	3.05197	0.000348	0.000951	UniProtKB	P63746	eutS	acts_upstream_of_or_within	ethanolamine catabolic process (GO_REF:0000041 [IEA] UniPathway:UPA00560) protein hexamerization (PMID:20044574 [IDA])	ethanolamine degradation polyhedral organelle (PMID:20044574 [ISS] UniProtKB:Q9ZFV7) polyhedral organelle (GO_REF:0000043 [IEA] UniProtKB-KW:KW-1283) (GO_REF:0000002 [IEA] InterPro:IPR000249, InterPro:IPR009307) (GO_REF:0000044 [IEA] UniProtKB-SubCell:SL-0544)	identical protein binding (PMID:20044574 [IPI] UniProtKB:P63746) (PMID:20044574 [IDA]) structural molecule activity (PMID:20044574 [ISS] UniProtKB:Q9ZFV7)	Bacterial microcompartment shell protein EutS	eutS|ypfE|JW2446|b2462	protein	taxon:83333	EcoCyc	1	0	1	15	21	10
hycH	8.193	3.03439	1.06e-34	1.59e-33	UniProtKB	P0AEV7	hycH	acts_upstream_of_or_within	macromolecular complex assembly (PMID:28718449 [IDA])			Formate hydrogenlyase maturation protein HycH	hycH|hevH|JW2688|b2718	protein	taxon:83333	EcoCyc	9	13	7	265	252	198
wcaL	8.18036	3.03216	7.41e-16	5.33e-15	UniProtKB	P71243	wcaL	acts_upstream_of_or_within	colanic acid metabolic process (PMID:8759852 [IMP]) lipopolysaccharide biosynthetic process (GO_REF:0000043 [IEA] UniProtKB-KW:KW-0448) slime layer polysaccharide biosynthetic process (GO_REF:0000041 [IEA] UniPathway:UPA00936)		transferase activity (GO_REF:0000043 [IEA] UniProtKB-KW:KW-0808) transferase activity, transferring glycosyl groups (GO_REF:0000043 [IEA] UniProtKB-KW:KW-0328) (PMID:21873635 [IBA] PANTHER:PTN000749410, UniProtKB:P25740, UniProtKB:P9WMZ5, UniProtKB:P32057, UniProtKB:P9WMZ3, UniProtKB:P9WMY7, UniProtKB:P27127, UniProtKB:Q9HZE9, UniProtKB:Q9HTC0, UniProtKB:P71237) (GO_REF:0000002 [IEA] InterPro:IPR…	Putative colanic acid biosynthesis glycosyltransferase WcaL	wcaL|yefL|JW2029|b2044	protein	taxon:83333	EcoCyc	9	3	2	72	120	81
nrfB_2	8.15954	3.02849	3.83e-13	2.36e-12													3	2	3	59	59	71
frdD	8.01568	3.00282	1.93e-41	3.37e-40	UniProtKB	P0A8Q3	frdD	acts_upstream_of_or_within	anaerobic respiration (PMID:14109218 [IMP]) bacterial-type flagellum assembly (PMID:18337747 [IMP]) fermentation (PMID:14109218 [IMP]) fumarate metabolic process (GO_REF:0000002 [IEA] InterPro:IPR003418)	membrane (GO_REF:0000043 [IEA] UniProtKB-KW:KW-0472) (GO_REF:0000002 [IEA] InterPro:IPR003418, InterPro:IPR034804) plasma membrane (PMID:17309111 [IDA]) (PMID:10373108 [IDA]) (GO_REF:0000104 [IEA] UniRule:UR000065693) (GO_REF:0000043 [IEA] UniProtKB-KW:KW-0997) (GO_REF:0000044 [IEA] UniProtKB-SubCell:SL-0037) (PMID:15919996 [IDA]) (GO_REF:0000043 [IEA] UniProtKB-KW:KW-1003) plasma membrane fumara…	0102040 succinate dehydrogenase activity (GO_REF:0000104 [IEA] UniRule:UR000065693)	Fumarate reductase subunit D	frdD|JW4112|b4151	protein	taxon:83333	EcoCyc	20	9	9	260	236	289
glnA	7.95975	2.99272	8.51e-184	2.14e-181	UniProtKB	P0A9C5	glnA	acts_upstream_of_or_within	ammonia assimilation cycle (PMID:6102984 [IDA]) glutamine biosynthetic process (PMID:21873635 [IBA] PANTHER:PTN000464923, UniProtKB:P9WN39, UniProtKB:P0A1P6) (GO_REF:0000002 [IEA] InterPro:IPR008147, InterPro:IPR036651) nitrogen compound metabolic process (GO_REF:0000002 [IEA] InterPro:IPR008146, InterPro:IPR008147, InterPro:IPR036651) nitrogen utilization (PMID:6102984 [IDA]) (PMID:21873635 [IBA…	cytoplasm (GO_REF:0000044 [IEA] UniProtKB-SubCell:SL-0086) (GO_REF:0000043 [IEA] UniProtKB-KW:KW-0963) (PMID:21873635 [IBA] PANTHER:PTN000464923, UniProtKB:P0A9C5) cytosol (PMID:16858726 [HDA]) (PMID:15911532 [IDA]) (PMID:18304323 [IDA]) membrane (PMID:16858726 [HDA]) (PMID:21873635 [IBA] PANTHER:PTN000464923, MGI:MGI:2672844)	ATP binding (GO_REF:0000043 [IEA] UniProtKB-KW:KW-0067) catalytic activity (GO_REF:0000002 [IEA] InterPro:IPR014746) glutamate-ammonia ligase activity (GO_REF:0000002 [IEA] InterPro:IPR004809, InterPro:IPR008146, InterPro:IPR008147, InterPro:IPR036651) (PMID:21873635 [IBA] PANTHER:PTN000464923, UniProtKB:P15106, UniProtKB:P0A9C5, UniProtKB:P9WN39, UniProtKB:P0A1P6) (GO_REF:0000116 [IEA] RHEA:1616…	Glutamine synthetase	glnA|JW3841|b3870	protein	taxon:83333	EcoCyc	482	334	466	9532	9930	9722
gndA	7.681	2.94129	4.62e-171	1.01e-168	UniProtKB	P0DQD7	gndA	acts_upstream_of_or_within	cellular response to heat (PMID:29039649 [IEP])	membrane (GO_REF:0000043 [IEA] UniProtKB-KW:KW-0472) (PMID:29039649 [IDA]) plasma membrane (GO_REF:0000044 [IEA] UniProtKB-SubCell:SL-0037) (GO_REF:0000043 [IEA] UniProtKB-KW:KW-0997) (PMID:29039649 [ISM]) (GO_REF:0000043 [IEA] UniProtKB-KW:KW-1003)		Protein GndA	gndA	protein	taxon:83333	EcoCyc	294	185	261	4900	6179	4920
focA	7.6665	2.93857	3.43e-80	1.55e-78	UniProtKB	P0AC23	focA	enables	formate transport (GO_REF:0000002 [IEA] InterPro:IPR023999) (PMID:21873635 [IBA] PANTHER:PTN000775620, UniProtKB:P0AC23) (PMID:20041954 [IMP]) (PMID:8022272 [IMP]) mixed acid fermentation (PMID:8022272 [IMP]) response to acidic pH (PMID:27735784 [TAS]) transmembrane transport (GO_REF:0000002 [IEA] InterPro:IPR000292)	membrane (GO_REF:0000043 [IEA] UniProtKB-KW:KW-0472) (GO_REF:0000002 [IEA] InterPro:IPR000292, InterPro:IPR023999) plasma membrane (PMID:17309111 [IDA]) (PMID:20041954 [IDA]) (GO_REF:0000044 [IEA] UniProtKB-SubCell:SL-0037) (GO_REF:0000043 [IEA] UniProtKB-KW:KW-0997) (PMID:15919996 [IDA]) (GO_REF:0000043 [IEA] UniProtKB-KW:KW-1003) (PMID:8022272 [ISM])	formate transmembrane transporter activity (GO_REF:0000002 [IEA] InterPro:IPR023999) (PMID:8022272 [IMP]) (PMID:20041954 [IMP]) (PMID:21873635 [IBA] PANTHER:PTN000775620, UniProtKB:P0AC23) identical protein binding (PMID:20041954 [IDA]) protein binding (PMID:24887098 [IPI] UniProtKB:P09373) (PMID:28955877 [IPI] UniProtKB:P42632) transmembrane transporter activity (GO_REF:0000002 [IEA] InterPro:IP…	Formate channel FocA	focA|ycaE|JW0887|b0904	protein	taxon:83333	EcoCyc	58	51	64	1322	1583	1044
ubiV	7.66466	2.93822	1.4e-25	1.53e-24	UniProtKB	P45475	ubiV	acts_upstream_of_or_within	organic substance metabolic process (GO_REF:0000117 [IEA] ARBA:ARBA00028932) ubiquinone biosynthetic process (GO_REF:0000104 [IEA] UniRule:UR001296169) (GO_REF:0000043 [IEA] UniProtKB-KW:KW-0831) (GO_REF:0000041 [IEA] UniPathway:UPA00232) (GO_REF:0000002 [IEA] InterPro:IPR043693) ubiquinone biosynthetic process from chorismate (PMID:31289180 [IMP])		4 iron, 4 sulfur cluster binding (PMID:31289180 [IDA]) (GO_REF:0000043 [IEA] UniProtKB-KW:KW-0004) (GO_REF:0000104 [IEA] UniRule:UR001296169) iron-sulfur cluster binding (GO_REF:0000043 [IEA] UniProtKB-KW:KW-0411) metal ion binding (GO_REF:0000043 [IEA] UniProtKB-KW:KW-0479) protein binding (PMID:31289180 [IPI] UniProtKB:P45527)	Ubiquinone biosynthesis protein UbiV	ubiV|yhbV|JW5530|b3159	protein	taxon:83333	EcoCyc	20	7	2	188	161	150
nrdG	7.62781	2.93127	1.09e-23	1.1e-22	UniProtKB	P0A9N8	nrdG	acts_upstream_of_or_within	2'-deoxyribonucleotide biosynthetic process (PMID:8954104 [NAS]) nucleobase-containing small molecule interconversion (PMID:8954104 [NAS]) (PMID:8954104 [IMP])	anaerobic ribonucleoside-triphosphate reductase complex (PMID:8954104 [IMP]) cytoplasm (GO_REF:0000044 [IEA] UniProtKB-SubCell:SL-0086) (GO_REF:0000043 [IEA] UniProtKB-KW:KW-0963)	4 iron, 4 sulfur cluster binding (PMID:10531327 [IDA]) (GO_REF:0000043 [IEA] UniProtKB-KW:KW-0004) (GO_REF:0000002 [IEA] InterPro:IPR001989, InterPro:IPR012837) [formate-C-acetyltransferase]-activating enzyme activity (GO_REF:0000002 [IEA] InterPro:IPR012837) catalytic activity (GO_REF:0000002 [IEA] InterPro:IPR007197) iron-sulfur cluster binding (PMID:8381402 [IDA]) (GO_REF:0000002 [IEA] InterPr…	Anaerobic ribonucleoside-triphosphate reductase-activating protein	nrdG|yjgE|JW4196|b4237	protein	taxon:83333	EcoliWiki	8	6	8	193	160	131
wcaE	7.56992	2.92028	3.41e-11	1.85e-10	UniProtKB	P71239	wcaE	acts_upstream_of_or_within	colanic acid biosynthetic process (PMID:8759852 [IGC]) lipopolysaccharide biosynthetic process (GO_REF:0000043 [IEA] UniProtKB-KW:KW-0448) slime layer polysaccharide biosynthetic process (GO_REF:0000041 [IEA] UniPathway:UPA00936)		fucosyltransferase activity (PMID:30821147 [IDA]) transferase activity (GO_REF:0000043 [IEA] UniProtKB-KW:KW-0808)	Putative colanic acid biosynthesis glycosyl transferase WcaE	wcaE|JW2040|b2055	protein	taxon:83333	EcoCyc	4	3	1	40	61	61
tmaR	7.54276	2.91509	2.75e-64	8.44e-63													28	27	26	484	751	574
amtB	7.37216	2.88209	5.97e-79	2.6e-77	UniProtKB	P69681	amtB	enables	ammonium transmembrane transport (GO_REF:0000043 [IEA] UniProtKB-KW:KW-0924) (GO_REF:0000002 [IEA] InterPro:IPR001905, InterPro:IPR018047, InterPro:IPR024041) (PMID:21873635 [IBA] PANTHER:PTN000198228, SGD:S000006342, dictyBase:DDB_G0277503, UniProtKB:P69681, SGD:S000005086, PomBase:SPCPB1C11.01, UniProtKB:G7L1W7, UniProtKB:Q84KJ7, CGD:CAL0000174646, PomBase:SPAC664.14, SGD:S000003353, PomBase:SP…	membrane (GO_REF:0000002 [IEA] InterPro:IPR001905, InterPro:IPR018047, InterPro:IPR024041) (GO_REF:0000043 [IEA] UniProtKB-KW:KW-0472) plasma membrane (GO_REF:0000044 [IEA] UniProtKB-SubCell:SL-0037) (PMID:21873635 [IBA] PANTHER:PTN000198228, TAIR:locus:2042917, dictyBase:DDB_G0277503, CGD:CAL0000174646, SGD:S000005086, CGD:CAL0000198889, SGD:S000003353) (GO_REF:0000043 [IEA] UniProtKB-KW:KW-0997…	ammonium transmembrane transporter activity (GO_REF:0000002 [IEA] InterPro:IPR001905, InterPro:IPR018047, InterPro:IPR024041) (PMID:21873635 [IBA] PANTHER:PTN000198228, PomBase:SPAC664.14, UniProtKB:G7L1W7, UniProtKB:G5EB09, SGD:S000005086, SGD:S000006342, CGD:CAL0000174646, UniProtKB:G5EB13, PomBase:SPAC2E1P3.02c, SGD:S000003353, CGD:CAL0000198889, TAIR:locus:2042917, PomBase:SPCPB1C11.01, UniPr…	Ammonium transporter AmtB	amtB|ybaG|JW0441|b0451	protein	taxon:83333	IntAct	33	24	27	590	612	552
hycI	7.34322	2.87641	3.55e-34	5.18e-33	UniProtKB	P0AEV9	hycI	enables	protein processing (PMID:21873635 [IBA] PANTHER:PTN001250788, UniProtKB:P0AEV9, UniProtKB:P37182, UniProtKB:P19930) (PMID:8756471 [IDA]) proteolysis (GO_REF:0000043 [IEA] UniProtKB-KW:KW-0645)		aspartic-type endopeptidase activity (GO_REF:0000043 [IEA] UniProtKB-KW:KW-0064) endopeptidase activity (PMID:21873635 [IBA] PANTHER:PTN001250788, UniProtKB:P0AEV9, UniProtKB:P37182) (PMID:7851435 [IDA]) enzyme activator activity (GO_REF:0000002 [IEA] InterPro:IPR000671) hydrolase activity (GO_REF:0000043 [IEA] UniProtKB-KW:KW-0378) metal ion binding (GO_REF:0000043 [IEA] UniProtKB-KW:KW-0479) pe…	Hydrogenase 3 maturation protease	hycI|JW2687|b2717	protein	taxon:83333	EcoCyc	10	14	18	402	267	308
ubiU	7.21349	2.8507	3.59e-32	4.93e-31	UniProtKB	P45527	ubiU	acts_upstream_of_or_within	organic substance metabolic process (GO_REF:0000117 [IEA] ARBA:ARBA00028932) ubiquinone biosynthetic process (GO_REF:0000002 [IEA] InterPro:IPR043692) (GO_REF:0000104 [IEA] UniRule:UR001296166) (GO_REF:0000043 [IEA] UniProtKB-KW:KW-0831) (GO_REF:0000041 [IEA] UniPathway:UPA00232) ubiquinone biosynthetic process from chorismate (PMID:31289180 [IMP])		4 iron, 4 sulfur cluster binding (PMID:31289180 [IDA]) (GO_REF:0000043 [IEA] UniProtKB-KW:KW-0004) (GO_REF:0000104 [IEA] UniRule:UR001296166) iron-sulfur cluster binding (GO_REF:0000043 [IEA] UniProtKB-KW:KW-0411) metal ion binding (GO_REF:0000043 [IEA] UniProtKB-KW:KW-0479) protein binding (PMID:31289180 [IPI] UniProtKB:P45475) (PMID:15690043 [IPI] UniProtKB:P0A6F5) (PMID:16606699 [IPI] UniProtK…	Ubiquinone biosynthesis protein UbiU	ubiU|yhbU|JW3127|b3158	protein	taxon:83333	EcoCyc	16	8	9	203	252	179
ccp	7.20575	2.84915	4.96e-41	8.54e-40													23	9	14	294	329	246
nirB	7.10024	2.82787	2.07e-43	3.78e-42	UniProtKB	P08201	nirB	enables	NADH oxidation (PMID:30406295 [IMP]) fermentation (PMID:30406295 [IMP]) nitrate assimilation (GO_REF:0000002 [IEA] InterPro:IPR012744, InterPro:IPR017121) (PMID:30406295 [IMP]) (GO_REF:0000043 [IEA] UniProtKB-KW:KW-0534) (GO_REF:0000041 [IEA] UniPathway:UPA00653)	nitrite reductase complex [NAD(P)H] (PMID:1435259 [IDA])	0106316 2 iron, 2 sulfur cluster binding (PMID:6297458 [IDA]) 4 iron, 4 sulfur cluster binding (GO_REF:0000043 [IEA] UniProtKB-KW:KW-0004) NADP binding (GO_REF:0000002 [IEA] InterPro:IPR012744) flavin adenine dinucleotide binding (PMID:7030314 [IDA]) (GO_REF:0000002 [IEA] InterPro:IPR012744, InterPro:IPR016156) heme binding (PMID:7030314 [IDA]) (GO_REF:0000002 [IEA] InterPro:IPR006066, InterPro:I…	Nitrite reductase (NADH) large subunit	nirB|JW3328|b3365	protein	taxon:83333	EcoCyc	14	13	11	223	284	271
pgi	6.93794	2.79451	3.61e-124	3.45e-122	UniProtKB	P0A6T1	pgi	acts_upstream_of_or_within	carbohydrate derivative metabolic process (GO_REF:0000002 [IEA] InterPro:IPR046348) cellular response to oxidative stress (PMID:18368388 [IEP]) (PMID:18368388 [IMP]) gluconeogenesis (GO_REF:0000041 [IEA] UniPathway:UPA00138) (PMID:21873635 [IBA] PANTHER:PTN000157839, MGI:MGI:95797, UniProtKB:P42862, SGD:S000000400, UniProtKB:P42863) (GO_REF:0000043 [IEA] UniProtKB-KW:KW-0312) (GO_REF:0000104 [IEA…	cytoplasm (GO_REF:0000044 [IEA] UniProtKB-SubCell:SL-0086) (GO_REF:0000043 [IEA] UniProtKB-KW:KW-0963) (GO_REF:0000104 [IEA] UniRule:UR000102780) cytosol (PMID:16858726 [HDA]) (PMID:21873635 [IBA] PANTHER:PTN000157839, UniProtKB:P42863, UniProtKB:P0A6T1, UniProtKB:P42862, FB:FBgn0003074, TAIR:locus:2165462, MGI:MGI:95797) (PMID:18304323 [IDA])	carbohydrate derivative binding (GO_REF:0000002 [IEA] InterPro:IPR046348) glucose-6-phosphate isomerase activity (GO_REF:0000002 [IEA] InterPro:IPR001672, InterPro:IPR018189, InterPro:IPR023096) (PMID:7004378 [IDA]) (GO_REF:0000003 [IEA] EC:5.3.1.9) (GO_REF:0000104 [IEA] UniRule:UR000102780) (PMID:17239859 [IDA]) (PMID:21873635 [IBA] PANTHER:PTN000157839, UniProtKB:P42863, UniProtKB:P0A6T1, UniPr…	Glucose-6-phosphate isomerase	pgi|JW3985|b4025	protein	taxon:83333	EcoCyc	191	149	137	2952	3554	2852
ompT	6.83929	2.77385	7.15e-93	4.17e-91	UniProtKB	P09169	ompT	acts_upstream_of_or_within	proteolysis (PMID:3277950 [IMP]) (GO_REF:0000043 [IEA] UniProtKB-KW:KW-0645) (GO_REF:0000002 [IEA] InterPro:IPR000036, InterPro:IPR020079)	cell outer membrane (PMID:15911532 [IDA]) (PMID:22534293 [IDA]) (PMID:10806384 [IDA]) (PMID:15130122 [IDA]) (GO_REF:0000002 [IEA] InterPro:IPR000036, InterPro:IPR020079) (PMID:17309111 [IDA]) (GO_REF:0000044 [IEA] UniProtKB-SubCell:SL-0040) (GO_REF:0000043 [IEA] UniProtKB-KW:KW-0998) membrane (GO_REF:0000043 [IEA] UniProtKB-KW:KW-0472)	aspartic-type endopeptidase activity (GO_REF:0000002 [IEA] InterPro:IPR020080) (GO_REF:0000043 [IEA] UniProtKB-KW:KW-0064) endopeptidase activity (GO_REF:0000002 [IEA] InterPro:IPR000036, InterPro:IPR020079) (PMID:3277950 [IMP]) hydrolase activity (GO_REF:0000043 [IEA] UniProtKB-KW:KW-0378) peptidase activity (GO_REF:0000043 [IEA] UniProtKB-KW:KW-0645) serine-type endopeptidase activity (PMID:106…	Protease 7	ompT|JW0554|b0565	protein	taxon:83333	EcoliWiki	104	63	63	1224	1696	1331
ompW	6.73531	2.75174	3.54e-81	1.66e-79	UniProtKB	P0A915	ompW	enables	transmembrane transport (PMID:21873635 [IBA] PANTHER:PTN002199661, UniProtKB:Q9HWW1)	cell outer membrane (PMID:15911532 [IDA]) (PMID:22534293 [IDA]) (PMID:10806384 [IDA]) (PMID:21873635 [IBA] PANTHER:PTN002199661, UniProtKB:P0A915) (GO_REF:0000044 [IEA] UniProtKB-SubCell:SL-0040) (GO_REF:0000043 [IEA] UniProtKB-KW:KW-0998) membrane (GO_REF:0000043 [IEA] UniProtKB-KW:KW-0472) outer membrane (GO_REF:0000002 [IEA] InterPro:IPR005618)	protein binding (PMID:17137328 [IPI] UniProtKB:P0AC47)	Outer membrane protein W	ompW|yciD|JW1248|b1256	protein	taxon:83333	IntAct	101	46	65	1333	1348	1041
yeeN	6.68019	2.73989	1.99e-74	7.87e-73	UniProtKB	P0A8A2	yeeN	enables	http://amigo.geneontology.org/amigo/term/GO:0006355	cytoplasm (GO_REF:0000104 [IEA] UniRule:UR000037488) (GO_REF:0000044 [IEA] UniProtKB-SubCell:SL-0086) (GO_REF:0000043 [IEA] UniProtKB-KW:KW-0963) cytosol (PMID:18304323 [IDA]) (PMID:21873635 [IBA] PANTHER:PTN000283292, UniProtKB:P0A8A0, UniProtKB:P0A8A2)	DNA binding (GO_REF:0000104 [IEA] UniRule:UR000037488) (GO_REF:0000043 [IEA] UniProtKB-KW:KW-0238) protein binding (PMID:15690043 [IPI] UniProtKB:P76069)	Probable transcriptional regulatory protein YeeN	yeeN|JW1964|b1983	protein	taxon:83333	UniProt	42	23	44	654	800	617
sodB	6.66122	2.73579	6.88e-105	4.84e-103	UniProtKB	P0AGD3	sodB	acts_upstream_of_or_within	cellular response to chemical stimulus (GO_REF:0000117 [IEA] ARBA:ARBA00028978) removal of superoxide radicals (PMID:1447175 [IDA]) response to inorganic substance (GO_REF:0000117 [IEA] ARBA:ARBA00028343) response to superoxide (PMID:3022287 [IMP]) (PMID:1447175 [IDA]) superoxide metabolic process (PMID:3022287 [IMP]) (GO_REF:0000002 [IEA] InterPro:IPR001189, InterPro:IPR019831, InterPro:IPR01983…	cytoplasm (PMID:330499 [IDA]) cytosol (PMID:16858726 [HDA]) membrane (PMID:16858726 [HDA])	iron ion binding (PMID:9125513 [IDA]) metal ion binding (GO_REF:0000002 [IEA] InterPro:IPR001189, InterPro:IPR019831, InterPro:IPR019832, InterPro:IPR019833) (GO_REF:0000043 [IEA] UniProtKB-KW:KW-0479) oxidoreductase activity (GO_REF:0000043 [IEA] UniProtKB-KW:KW-0560) (PMID:1447175 [IDA]) superoxide dismutase activity (PMID:4352182 [IDA]) (PMID:3022287 [IMP]) (PMID:21873635 [IBA] PANTHER:PTN0001…	Superoxide dismutase [Fe]	sodB|JW1648|b1656	protein	taxon:83333	EcoliWiki	92	65	93	1367	1925	1527
frdC	6.54814	2.71109	8.62e-26	9.48e-25	UniProtKB	P0A8Q0	frdC	acts_upstream_of_or_within	anaerobic respiration (PMID:14109218 [IMP]) bacterial-type flagellum assembly (PMID:18337747 [IMP]) fermentation (PMID:14109218 [IMP])	membrane (GO_REF:0000002 [IEA] InterPro:IPR003510, InterPro:IPR034804) (GO_REF:0000043 [IEA] UniProtKB-KW:KW-0472) plasma membrane (PMID:17309111 [IDA]) (GO_REF:0000044 [IEA] UniProtKB-SubCell:SL-0037) (GO_REF:0000104 [IEA] UniRule:UR000065683) (GO_REF:0000043 [IEA] UniProtKB-KW:KW-0997) (PMID:15919996 [IDA]) (GO_REF:0000043 [IEA] UniProtKB-KW:KW-1003) plasma membrane fumarate reductase complex (…	0102040 succinate dehydrogenase activity (GO_REF:0000104 [IEA] UniRule:UR000065683)	Fumarate reductase subunit C	frdC|JW4113|b4152	protein	taxon:83333	EcoCyc	15	6	9	183	185	150
wzb	6.28486	2.65188	3.92e-05	0.000123	UniProtKB	P0AAB2	wzb	acts_upstream_of_or_within	colanic acid biosynthetic process (PMID:11090276 [IMP]) polysaccharide biosynthetic process (GO_REF:0000043 [IEA] UniProtKB-KW:KW-0270) protein dephosphorylation (GO_REF:0000002 [IEA] InterPro:IPR017867)		hydrolase activity (GO_REF:0000043 [IEA] UniProtKB-KW:KW-0378) phosphatase activity (GO_REF:0000117 [IEA] ARBA:ARBA00026393) phosphoprotein phosphatase activity (GO_REF:0000043 [IEA] UniProtKB-KW:KW-0904) protein tyrosine phosphatase activity (PMID:10348860 [IDA]) (GO_REF:0000003 [IEA] EC:3.1.3.48) (GO_REF:0000002 [IEA] InterPro:IPR017867) (GO_REF:0000116 [IEA] RHEA:10684) (PMID:21873635 [IBA] PA…	Low molecular weight protein-tyrosine-phosphatase Wzb	wzb|JW2046|b2061	protein	taxon:83333	EcoCyc	2	2	0	14	21	33
ychN	6.27429	2.64945	3.72e-27	4.27e-26	UniProtKB	P0AB52	ychN	enables		cytosol (PMID:21873635 [IBA] PANTHER:PTN002166889, UniProtKB:P0AB52, UniProtKB:P45532) (PMID:18304323 [IDA]) macromolecular complex (PMID:12836674 [IDA])	identical protein binding (PMID:12836674 [IDA]) protein binding (PMID:20734996 [IPI] UniProtKB:P0AGF2)	Protein YchN	ychN|JW1210|b1219	protein	taxon:83333	EcoCyc	11	8	9	149	173	177
dmsB_1	6.25031	2.64393	9.33e-25	9.74e-24													9	7	9	140	144	169
spy	6.24627	2.64299	3.74e-59	1.03e-57	UniProtKB	P77754	spy	acts_upstream_of_or_within	chaperone-mediated protein folding (PMID:21317898 [IDA]) response to organic cyclic compound (PMID:18039828 [IEP])	outer membrane-bounded periplasmic space (PMID:21873635 [IBA] PANTHER:PTN002445564, UniProtKB:P77754, UniProtKB:P0AE85) (PMID:9068658 [IDA]) periplasmic space (GO_REF:0000002 [IEA] InterPro:IPR012899) (GO_REF:0000043 [IEA] UniProtKB-KW:KW-0574) (GO_REF:0000044 [IEA] UniProtKB-SubCell:SL-0200)	protein binding (PMID:26619265 [IPI] UniProtKB:Q03708) protein binding involved in protein folding (PMID:26619265 [IDA]) protein homodimerization activity (PMID:20799348 [IDA]) (PMID:21317898 [IDA]) unfolded protein binding (PMID:27239796 [IDA]) (PMID:26619265 [IDA]) (PMID:21873635 [IBA] PANTHER:PTN002445564, UniProtKB:P0AE85, UniProtKB:P77754)	Periplasmic chaperone Spy	spy|JW1732|b1743	protein	taxon:83333	EcoCyc	37	17	29	461	520	438
rpiA	6.18972	2.62987	1.3e-70	4.65e-69	UniProtKB	P0A7Z0	rpiA	acts_upstream_of_or_within	D-ribose metabolic process (PMID:21873635 [IBA] PANTHER:PTN000232507, UniProtKB:P0A7Z0) (PMID:11945603 [IMP]) pentose-phosphate shunt (GO_REF:0000041 [IEA] UniPathway:UPA00115) pentose-phosphate shunt, non-oxidative branch (GO_REF:0000002 [IEA] InterPro:IPR004788, InterPro:IPR020672) (PMID:21873635 [IBA] PANTHER:PTN000232507, UniProtKB:Q58998, PomBase:SPAC144.12, RGD:1311377) (GO_REF:0000104 [IEA…	cytosol (PMID:16858726 [HDA]) (PMID:15911532 [IDA]) (PMID:21873635 [IBA] PANTHER:PTN000232507, MGI:MGI:103254, UniProtKB:P0A7Z0) (PMID:18304323 [IDA])	identical protein binding (PMID:12517338 [IPI] UniProtKB:P0A7Z0) (PMID:16858726 [IPI] UniProtKB:P0A7Z0) isomerase activity (GO_REF:0000043 [IEA] UniProtKB-KW:KW-0413) protein homodimerization activity (PMID:1104357 [IDA]) ribose-5-phosphate isomerase activity (PMID:21873635 [IBA] PANTHER:PTN000232507, SGD:S000005621, RGD:1311377, UniProtKB:P0A7Z0, MGI:MGI:103254, PomBase:SPAC144.12, UniProtKB:P49…	Ribose-5-phosphate isomerase A	rpiA|ygfC|JW5475|b2914	protein	taxon:83333	EcoCyc	33	37	28	533	597	657
dcuC	6.16305	2.62364	1.41e-20	1.27e-19	UniProtKB	P0ABP3	dcuC	acts_upstream_of_or_within	C4-dicarboxylate transport (PMID:21873635 [IBA] PANTHER:PTN002223201, UniProtKB:P0ABP3) (PMID:8955408 [IGI] EcoliWiki:dcuA, EcoliWiki:dcuB) (GO_REF:0000002 [IEA] InterPro:IPR004669) fumarate transport (GO_REF:0000108 [IEA] GO:0005469) mixed acid fermentation (PMID:10368146 [IEP]) succinate transmembrane transport (GO_REF:0000108 [IEA] GO:0005469) transmembrane transport (GO_REF:0000108 [IEA] GO:0…	membrane (GO_REF:0000043 [IEA] UniProtKB-KW:KW-0472) (GO_REF:0000002 [IEA] InterPro:IPR004669, InterPro:IPR018385) plasma membrane (PMID:17309111 [IDA]) (GO_REF:0000044 [IEA] UniProtKB-SubCell:SL-0037) (PMID:21873635 [IBA] PANTHER:PTN002223199, UniProtKB:P0ABP3, UniProtKB:P45428) (GO_REF:0000043 [IEA] UniProtKB-KW:KW-0997) (PMID:15919996 [IDA]) (GO_REF:0000043 [IEA] UniProtKB-KW:KW-1003) (PMID:10…	C4-dicarboxylate transmembrane transporter activity (GO_REF:0000002 [IEA] InterPro:IPR004669) antiporter activity (GO_REF:0000043 [IEA] UniProtKB-KW:KW-0050) succinate:fumarate antiporter activity (PMID:10368146 [IDA]) symporter activity (GO_REF:0000043 [IEA] UniProtKB-KW:KW-0769)	Anaerobic C4-dicarboxylate transporter DcuC	dcuC|JW0613/JW0616|b0621	protein	taxon:83333	EcoliWiki	14	5	8	117	136	178
frdA	6.16134	2.62324	4.32e-123	4.06e-121	UniProtKB	P00363	frdA	acts_upstream_of_or_within	anaerobic respiration (GO_REF:0000002 [IEA] InterPro:IPR005884) (PMID:21873635 [IBA] PANTHER:PTN000180228, UniProtKB:P00363) (PMID:14109218 [IMP]) bacterial-type flagellum assembly (PMID:18337747 [IMP]) cellular response to DNA damage stimulus (PMID:11967071 [IEP]) electron transport chain (GO_REF:0000002 [IEA] InterPro:IPR014006) fermentation (PMID:21873635 [IBA] PANTHER:PTN001360427, UniProtKB:…	cytosol (PMID:6754697 [IDA]) (PMID:10373108 [IDA]) membrane (PMID:16858726 [HDA]) (GO_REF:0000043 [IEA] UniProtKB-KW:KW-0472) plasma membrane (GO_REF:0000044 [IEA] UniProtKB-SubCell:SL-0037) (PMID:21873635 [IBA] PANTHER:PTN000180228, UniProtKB:P0AC41, UniProtKB:P00363) (GO_REF:0000043 [IEA] UniProtKB-KW:KW-0997) (GO_REF:0000043 [IEA] UniProtKB-KW:KW-1003) plasma membrane fumarate reductase comple…	0102040 FAD binding (PMID:7037404 [ISM]) (PMID:381310 [IDA]) electron carrier activity (PMID:11551223 [IDA]) (PMID:21873635 [IBA] PANTHER:PTN000180228, UniProtKB:P00363, UniProtKB:P0AC41) (PMID:8499449 [IDA]) flavin adenine dinucleotide binding (GO_REF:0000002 [IEA] InterPro:IPR014006) (PMID:21873635 [IBA] PANTHER:PTN000180228, UniProtKB:P0AC41, UniProtKB:P00363, SGD:S000001631) nucleotide bindin…	Fumarate reductase flavoprotein subunit	frdA|JW4115|b4154	protein	taxon:83333	EcoCyc	153	79	114	1820	2081	1925
purH	6.05142	2.59727	1.3e-152	2.01e-150	UniProtKB	P15639	purH	enables	'de novo' IMP biosynthetic process (PMID:21873635 [IBA] PANTHER:PTN000190296, UniProtKB:P31939, RGD:70879, SGD:S000004727, SGD:S000004018, PomBase:SPCPB16A4.03c, MGI:MGI:1351352) (GO_REF:0000041 [IEA] UniPathway:UPA00074) (GO_REF:0000104 [IEA] UniRule:UR000078535) metabolic process (GO_REF:0000043 [IEA] UniProtKB-KW:KW-0511) purine nucleotide biosynthetic process (GO_REF:0000002 [IEA] InterPro:IP…	cytosol (PMID:15911532 [IDA]) (PMID:18304323 [IDA]) (PMID:21873635 [IBA] PANTHER:PTN000190296, UniProtKB:P31939, SGD:S000004018, UniProtKB:P15639, SGD:S000004727)	IMP cyclohydrolase activity (GO_REF:0000003 [IEA] EC:3.5.4.10) (GO_REF:0000116 [IEA] RHEA:18445) (GO_REF:0000002 [IEA] InterPro:IPR002695) (GO_REF:0000104 [IEA] UniRule:UR000078535) (PMID:21873635 [IBA] PANTHER:PTN000190296, SGD:S000004727, MGI:MGI:1351352, PomBase:SPCPB16A4.03c, RGD:70879, SGD:S000004018, UniProtKB:P31939) catalytic activity (GO_REF:0000002 [IEA] InterPro:IPR016193) (GO_REF:0000…	Bifunctional purine biosynthesis protein PurH	purH|JW3970|b4006	protein	taxon:83333	InterPro	364	259	348	4861	6167	5863
wcaC	6.03059	2.5923	4.38e-14	2.87e-13	UniProtKB	P71237	wcaC	acts_upstream_of_or_within	colanic acid biosynthetic process (PMID:8759852 [IGC]) lipopolysaccharide biosynthetic process (GO_REF:0000043 [IEA] UniProtKB-KW:KW-0448) slime layer polysaccharide biosynthetic process (GO_REF:0000041 [IEA] UniPathway:UPA00936)		UDP-galactosyltransferase activity (PMID:30821147 [IDA]) transferase activity (GO_REF:0000043 [IEA] UniProtKB-KW:KW-0808) transferase activity, transferring glycosyl groups (PMID:21873635 [IBA] PANTHER:PTN000749410, UniProtKB:P25740, UniProtKB:P9WMZ5, UniProtKB:P32057, UniProtKB:P9WMZ3, UniProtKB:P9WMY7, UniProtKB:P27127, UniProtKB:Q9HZE9, UniProtKB:Q9HTC0, UniProtKB:P71237) (GO_REF:0000002 [IEA]…	Putative colanic acid biosynthesis glycosyl transferase WcaC	wcaC|JW2042|b2057	protein	taxon:83333	EcoCyc	4	4	4	62	78	74
aceE	5.92185	2.56605	2.56e-103	1.75e-101	UniProtKB	P0AFG8	aceE	enables	glycolytic process (GO_REF:0000043 [IEA] UniProtKB-KW:KW-0324) pyruvate catabolic process (PMID:3903169 [NAS])	cytosol (PMID:16858726 [HDA]) cytosolic pyruvate dehydrogenase complex (PMID:329143 [IDA]) membrane (PMID:16858726 [HDA]) pyruvate dehydrogenase complex (PMID:3903169 [NAS])	binding, bridging (PMID:11955070 [EXP]) catalytic activity (GO_REF:0000002 [IEA] InterPro:IPR009014) identical protein binding (PMID:16858726 [IPI] UniProtKB:P0AFG8) magnesium ion binding (PMID:11955070 [IDA]) metal ion binding (GO_REF:0000043 [IEA] UniProtKB-KW:KW-0479) oxidoreductase activity (GO_REF:0000043 [IEA] UniProtKB-KW:KW-0560) (GO_REF:0000002 [IEA] InterPro:IPR004660) protein binding (…	Pyruvate dehydrogenase E1 component	aceE|JW0110|b0114	protein	taxon:83333	CAFA	1393	1711	2485	36100	39664	31405
katG	5.89535	2.55958	7.6e-90	4.04e-88	UniProtKB	P13029	katG	acts_upstream_of_or_within	cellular oxidant detoxification (GO_REF:0000108 [IEA] GO:0004601) (GO_REF:0000108 [IEA] GO:0004096) cellular response to hydrogen peroxide (PMID:3904630 [IEP]) (PMID:21873635 [IBA] PANTHER:PTN000777458, UniProtKB:P13029) hydrogen peroxide catabolic process (PMID:21873635 [IBA] PANTHER:PTN000777458, UniProtKB:P13029, UniProtKB:P9WIE5) (GO_REF:0000043 [IEA] UniProtKB-KW:KW-0376) (PMID:11717277 [IMP…	cytosol (PMID:16858726 [HDA]) (PMID:10068295 [IDA]) (PMID:21873635 [IBA] PANTHER:PTN000777458, UniProtKB:P13029, UniProtKB:P9WIE5)	catalase activity (PMID:21873635 [IBA] PANTHER:PTN000777458, UniProtKB:P9WIE5, UniProtKB:P13029, UniProtKB:Q7Z7W6, UniProtKB:Q96VT4) (GO_REF:0000116 [IEA] RHEA:20309) (GO_REF:0000002 [IEA] InterPro:IPR000763) (PMID:2223011 [IDA]) (PMID:10801338 [IDA]) (GO_REF:0000104 [IEA] UniRule:UR000089066) heme binding (GO_REF:0000002 [IEA] InterPro:IPR000763, InterPro:IPR002016, InterPro:IPR010255) (PMID:222…	Catalase-peroxidase	katG|JW3914|b3942	protein	taxon:83333	EcoCyc	197	108	114	2108	2473	1936
fdnH	5.85846	2.55052	5.12e-10	2.55e-09	UniProtKB	P0AAJ3	fdnH	acts_upstream_of_or_within	anaerobic electron transport chain (PMID:11884747 [NAS]) anaerobic respiration (PMID:2168848 [IEP]) cellular respiration (GO_REF:0000002 [IEA] InterPro:IPR006470, InterPro:IPR014603) formate oxidation (GO_REF:0000002 [IEA] InterPro:IPR006470, InterPro:IPR014603) (PMID:1099093 [IDA]) (PMID:11884747 [NAS]) heme oxidation (PMID:11884747 [NAS])	formate dehydrogenase complex (PMID:11884747 [IPI]) (PMID:1099093 [IDA]) (PMID:11884747 [IDA]) membrane (PMID:16858726 [HDA]) (GO_REF:0000043 [IEA] UniProtKB-KW:KW-0472) (GO_REF:0000002 [IEA] InterPro:IPR006470) plasma membrane (GO_REF:0000044 [IEA] UniProtKB-SubCell:SL-0037) (GO_REF:0000043 [IEA] UniProtKB-KW:KW-0997) (GO_REF:0000043 [IEA] UniProtKB-KW:KW-1003)	4 iron, 4 sulfur cluster binding (GO_REF:0000043 [IEA] UniProtKB-KW:KW-0004) (GO_REF:0000002 [IEA] InterPro:IPR006470, InterPro:IPR014603) (PMID:11884747 [IDA]) electron carrier activity (PMID:11884747 [IDA]) formate dehydrogenase (quinone) activity (PMID:1099093 [IDA]) iron-sulfur cluster binding (GO_REF:0000043 [IEA] UniProtKB-KW:KW-0411) metal ion binding (GO_REF:0000043 [IEA] UniProtKB-KW:KW-…	Formate dehydrogenase, nitrate-inducible, iron-sulfur subunit	fdnH|JW1471|b1475	protein	taxon:83333	EcoCyc	6	3	2	36	69	61
guaB	5.85735	2.55025	1.21e-119	1.11e-117	UniProtKB	P0ADG7	guaB	acts_upstream_of_or_within	GMP biosynthetic process (GO_REF:0000104 [IEA] UniRule:UR000331345) (PMID:4353875 [IMP]) (GO_REF:0000043 [IEA] UniProtKB-KW:KW-0332) GTP biosynthetic process (PMID:21873635 [IBA] PANTHER:PTN000226903, PomBase:SPBC2F12.14c, UniProtKB:P12268) protein homotetramerization (PMID:44191 [IDA]) purine nucleotide biosynthetic process (GO_REF:0000002 [IEA] InterPro:IPR005990) (GO_REF:0000043 [IEA] UniProtK…	cytosol (PMID:16858726 [HDA]) (PMID:15911532 [IDA]) (PMID:18304323 [IDA]) macromolecular complex (PMID:44191 [IDA])	ATP binding (PMID:22733688 [IDA]) C-rich single-stranded DNA binding (PMID:22658723 [IDA]) IMP dehydrogenase activity (GO_REF:0000003 [IEA] EC:1.1.1.205) (PMID:21873635 [IBA] PANTHER:PTN000226903, CGD:CAL0000175344, UniProtKB:P0ADG7, MGI:MGI:96567, UniProtKB:P12268, UniProtKB:P9WKI7, MGI:MGI:109367, RGD:735092, PomBase:SPBC2F12.14c) (GO_REF:0000104 [IEA] UniRule:UR000331345) (GO_REF:0000116 [IEA]…	Inosine-5'-monophosphate dehydrogenase	guaB|guaR|JW5401|b2508	protein	taxon:83333	EcoCyc	208	227	359	4143	5495	5138
pfkA	5.80531	2.53737	3.76e-93	2.22e-91	UniProtKB	P0A796	pfkA	acts_upstream_of_or_within	canonical glycolysis (PMID:21873635 [IBA] PANTHER:PTN000344216, MGI:MGI:97548) carbohydrate phosphorylation (GO_REF:0000108 [IEA] GO:0008443) fructose 1,6-bisphosphate metabolic process (PMID:21873635 [IBA] PANTHER:PTN000344216, RGD:68419, RGD:3311, PomBase:SPBC16H5.02, RGD:61893, UniProtKB:P17858) fructose 6-phosphate metabolic process (GO_REF:0000002 [IEA] InterPro:IPR012003, InterPro:IPR012828…	6-phosphofructokinase complex (PMID:21873635 [IBA] PANTHER:PTN000344216, CGD:CAL0000190617, dictyBase:DDB_G0274111, UniProtKB:P08237, UniProtKB:P0A796, SGD:S000004818, PomBase:SPBC16H5.02, SGD:S000003472, CGD:CAL0000186427, UniProtKB:P17858) (PMID:6232272 [IDA]) cytoplasm (GO_REF:0000104 [IEA] UniRule:UR000084084) (GO_REF:0000044 [IEA] UniProtKB-SubCell:SL-0086) (GO_REF:0000043 [IEA] UniProtKB-KW…	6-phosphofructokinase activity (GO_REF:0000002 [IEA] InterPro:IPR000023, InterPro:IPR012828, InterPro:IPR015912, InterPro:IPR022953, InterPro:IPR035966) (GO_REF:0000003 [IEA] EC:2.7.1.11) (PMID:4229913 [IDA]) (PMID:21873635 [IBA] PANTHER:PTN000344216, RGD:3311, MGI:MGI:97548, UniProtKB:P0A796, PomBase:SPBC16H5.02, RGD:61893, dictyBase:DDB_G0274111, FB:FBgn0003071, MGI:MGI:97547, CGD:CAL0000190617…	ATP-dependent 6-phosphofructokinase isozyme 1	pfkA|JW3887|b3916	protein	taxon:83333	EcoliWiki	162	103	128	1767	2482	2118
gldA	5.76244	2.52668	1.28e-55	3.3e-54	UniProtKB	P0A9S5	gldA	acts_upstream_of_or_within	anaerobic glycerol catabolic process (PMID:18632294 [IMP]) (GO_REF:0000041 [IEA] UniPathway:UPA00617) glycerol metabolic process (GO_REF:0000043 [IEA] UniProtKB-KW:KW-0319) methylglyoxal catabolic process (PMID:18632294 [IMP]) protein homotetramerization (PMID:30839292 [IDA])	cytosol (PMID:21873635 [IBA] PANTHER:PTN000161171, UniProtKB:P0A9S5) (PMID:15911532 [IDA]) macromolecular complex (PMID:30839292 [IDA])	(R)-aminopropanol dehydrogenase activity (PMID:359547 [IDA]) (GO_REF:0000116 [IEA] RHEA:16517) glycerol dehydrogenase [NAD+] activity (GO_REF:0000116 [IEA] RHEA:13769) (PMID:8132480 [IDA]) (GO_REF:0000003 [IEA] EC:1.1.1.6) (PMID:40950 [IDA]) identical protein binding (PMID:6365902 [IDA]) metal ion binding (GO_REF:0000043 [IEA] UniProtKB-KW:KW-0479) (GO_REF:0000002 [IEA] InterPro:IPR001670, InterP…	Glycerol dehydrogenase	gldA|JW5556|b3945	protein	taxon:83333	EcoCyc	37	19	22	356	434	418
glnQ	5.73387	2.51951	1.61e-87	8.26e-86	UniProtKB	P10346	glnQ	enables	L-glutamine import into cell (PMID:30239791 [NAS]) amino acid transmembrane transport (GO_REF:0000002 [IEA] InterPro:IPR030679) amino acid transport (GO_REF:0000043 [IEA] UniProtKB-KW:KW-0029)	ATP-binding cassette (ABC) transporter complex, substrate-binding subunit-containing (PMID:30239791 [NAS]) membrane (GO_REF:0000043 [IEA] UniProtKB-KW:KW-0472) plasma membrane (PMID:16079137 [IDA]) (GO_REF:0000044 [IEA] UniProtKB-SubCell:SL-0037) (GO_REF:0000043 [IEA] UniProtKB-KW:KW-0997) (GO_REF:0000043 [IEA] UniProtKB-KW:KW-1003)	ATP binding (GO_REF:0000002 [IEA] InterPro:IPR003439, InterPro:IPR017871) (GO_REF:0000043 [IEA] UniProtKB-KW:KW-0067) (PMID:9593292 [ISM]) ATPase activity (GO_REF:0000002 [IEA] InterPro:IPR017871) amino acid-transporting ATPase activity (GO_REF:0000002 [IEA] InterPro:IPR030679) nucleotide binding (GO_REF:0000043 [IEA] UniProtKB-KW:KW-0547)	Glutamine transport ATP-binding protein GlnQ	glnQ|JW0794|b0809	protein	taxon:83333	UniProt	157	78	71	1296	1546	1625
wzxC	5.67389	2.50434	1.47e-12	8.79e-12	UniProtKB	P77377	wzxC	acts_upstream_of_or_within	colanic acid biosynthetic process (PMID:29907971 [IMP]) (PMID:8759852 [IGC] EcoCyc:EG10161, EcoCyc:G7098) lipopolysaccharide biosynthetic process (GO_REF:0000041 [IEA] UniPathway:UPA00030) (GO_REF:0000043 [IEA] UniProtKB-KW:KW-0448)	membrane (GO_REF:0000043 [IEA] UniProtKB-KW:KW-0472) plasma membrane (PMID:21873635 [IBA] PANTHER:PTN001250140, UniProtKB:P77377, UniProtKB:P0AAA7, UniProtKB:G3XD19, UniProtKB:P37746, UniProtKB:Q46841) (GO_REF:0000044 [IEA] UniProtKB-SubCell:SL-0037) (GO_REF:0000043 [IEA] UniProtKB-KW:KW-0997) (PMID:15919996 [IDA]) (PMID:8759852 [ISM]) (GO_REF:0000043 [IEA] UniProtKB-KW:KW-1003)		Lipopolysaccharide biosynthesis protein WzxC	wzxC|wzx|JW2031|b2046	protein	taxon:83333	EcoCyc	10	3	2	52	71	78
frdB	5.51177	2.46251	5.02e-59	1.37e-57	UniProtKB	P0AC47	frdB	acts_upstream_of_or_within	anaerobic respiration (PMID:14109218 [IMP]) (PMID:21873635 [IBA] PANTHER:PTN000938237, UniProtKB:P0AC47) bacterial-type flagellum assembly (PMID:18337747 [IMP]) electron transport chain (GO_REF:0000108 [IEA] GO:0009055) fermentation (PMID:14109218 [IMP]) tricarboxylic acid cycle (GO_REF:0000043 [IEA] UniProtKB-KW:KW-0816) (GO_REF:0000002 [IEA] InterPro:IPR004489)	cytosol (PMID:6754697 [IDA]) (PMID:10373108 [IDA]) membrane (PMID:16858726 [HDA]) (GO_REF:0000043 [IEA] UniProtKB-KW:KW-0472) plasma membrane (GO_REF:0000044 [IEA] UniProtKB-SubCell:SL-0037) (GO_REF:0000043 [IEA] UniProtKB-KW:KW-0997) (GO_REF:0000043 [IEA] UniProtKB-KW:KW-1003) plasma membrane fumarate reductase complex (PMID:21873635 [IBA] PANTHER:PTN000938237, UniProtKB:P0AC47) (PMID:10373108 […	0102040 2 iron, 2 sulfur cluster binding (PMID:10373108 [IDA]) (GO_REF:0000043 [IEA] UniProtKB-KW:KW-0001) (GO_REF:0000002 [IEA] InterPro:IPR006058) 3 iron, 4 sulfur cluster binding (GO_REF:0000043 [IEA] UniProtKB-KW:KW-0003) (PMID:10373108 [IDA]) 4 iron, 4 sulfur cluster binding (PMID:10373108 [IDA]) (GO_REF:0000043 [IEA] UniProtKB-KW:KW-0004) electron carrier activity (PMID:11551223 [IDA]) (GO_…	Fumarate reductase iron-sulfur subunit	frdB|JW4114|b4153	protein	taxon:83333	EcoCyc	35	38	21	467	493	528
hypE	5.50125	2.45976	2.47e-46	4.88e-45	UniProtKB	P24193	hypE	enables	macromolecular complex assembly (PMID:25184670 [IDA]) (PMID:15291820 [IDA]) (PMID:23022438 [NAS]) peptidyl-S-carbamoyl-L-cysteine dehydration (PMID:15291820 [IDA]) (PMID:21873635 [IBA] PANTHER:PTN000767951, UniProtKB:P24193) protein maturation (PMID:21873635 [IBA] PANTHER:PTN000767951, UniProtKB:P24193) (PMID:1482271 [IMP])	ATPase complex (PMID:15291820 [IPI])	lyase activity (GO_REF:0000043 [IEA] UniProtKB-KW:KW-0456) protein binding (PMID:26186649 [IPI] UniProtKB:P30131) (PMID:24561554 [IPI] UniProtKB:P30131) (PMID:15291820 [IPI] UniProtKB:P30131) (PMID:16412426 [IPI] UniProtKB:P24192)	Carbamoyl dehydratase HypE	hypE|JW2700|b2730	protein	taxon:83333	EcoCyc	18	21	28	354	351	430
narG	5.49167	2.45724	2.45e-53	5.77e-52	UniProtKB	P09152	narG	acts_upstream_of_or_within	anaerobic electron transport chain (PMID:25976528 [IDA]) anaerobic respiration (PMID:2832376 [IEP]) (PMID:21873635 [IBA] PANTHER:PTN000177381, UniProtKB:P09152, UniProtKB:P19319) nitrate assimilation (GO_REF:0000043 [IEA] UniProtKB-KW:KW-0534) nitrate metabolic process (PMID:7047497 [IMP]) (GO_REF:0000002 [IEA] InterPro:IPR006468) (PMID:25976528 [IDA])	NarGHI complex (PMID:15122898 [IPI]) (PMID:4151408 [IDA]) (PMID:12910261 [IDA]) membrane (PMID:16858726 [HDA]) (GO_REF:0000043 [IEA] UniProtKB-KW:KW-0472) (PMID:21873635 [IBA] PANTHER:PTN000177381, UniProtKB:P09152) nitrate reductase complex (GO_REF:0000002 [IEA] InterPro:IPR006468) plasma membrane (GO_REF:0000044 [IEA] UniProtKB-SubCell:SL-0039) (GO_REF:0000043 [IEA] UniProtKB-KW:KW-1003)	4 iron, 4 sulfur cluster binding (GO_REF:0000002 [IEA] InterPro:IPR027467) (GO_REF:0000043 [IEA] UniProtKB-KW:KW-0004) (PMID:12910261 [IDA]) electron carrier activity (PMID:12910261 [IDA]) (PMID:15122898 [IDA]) iron-sulfur cluster binding (GO_REF:0000043 [IEA] UniProtKB-KW:KW-0411) metal ion binding (GO_REF:0000043 [IEA] UniProtKB-KW:KW-0479) molybdopterin cofactor binding (PMID:12910261 [IDA]) (…	Respiratory nitrate reductase 1 alpha chain	narG|bisD|narC|JW1215|b1224	protein	taxon:83333	EcoCyc	30	13	30	337	397	389
espW	5.4337	2.44193	1.61e-34	2.39e-33													35	12	16	261	347	248
purA	5.38638	2.42932	8.3e-138	1.07e-135	UniProtKB	P0A7D4	purA	acts_upstream_of_or_within	'de novo' AMP biosynthetic process (GO_REF:0000041 [IEA] UniPathway:UPA00075) (PMID:21873635 [IBA] PANTHER:PTN000217844, PomBase:SPAC144.03, UniProtKB:P30520, MGI:MGI:87948) IMP metabolic process (PMID:21873635 [IBA] PANTHER:PTN000217844, RGD:1310508, RGD:1590342) adenosine biosynthetic process (PMID:9115248 [IMP]) cellular response to DNA damage stimulus (PMID:11967071 [IEP]) nucleobase-containi…	cytoplasm (GO_REF:0000104 [IEA] UniRule:UR000075651) (PMID:21873635 [IBA] PANTHER:PTN000217844, dictyBase:DDB_G0285429, MGI:MGI:87947, UniProtKB:Q8N142, UniProtKB:P0A7D4) (GO_REF:0000044 [IEA] UniProtKB-SubCell:SL-0086) (GO_REF:0000043 [IEA] UniProtKB-KW:KW-0963) cytosol (PMID:16858726 [HDA]) (PMID:15911532 [IDA]) (PMID:18304323 [IDA]) membrane (PMID:16858726 [HDA])	GTP binding (GO_REF:0000002 [IEA] InterPro:IPR018220) (GO_REF:0000104 [IEA] UniRule:UR000075651) (GO_REF:0000043 [IEA] UniProtKB-KW:KW-0342) adenylosuccinate synthase activity (PMID:21873635 [IBA] PANTHER:PTN000217844, dictyBase:DDB_G0285429, UniProtKB:P0A7D4, RGD:1310508, UniProtKB:Q8IDF6, TAIR:locus:2076606, UniProtKB:P30520, MGI:MGI:87948, MGI:MGI:87947, RGD:1590342, PomBase:SPAC144.03, SGD:S0…	Adenylosuccinate synthetase	purA|adeK|JW4135|b4177	protein	taxon:83333	EcoCyc	525	312	437	5643	6808	6650
ptsH	5.33928	2.41664	2.5e-63	7.46e-62	UniProtKB	P0AA04	ptsH	acts_upstream_of_or_within	carbohydrate transport (GO_REF:0000043 [IEA] UniProtKB-KW:KW-0762) negative regulation of kinase activity (PMID:29868643 [IDA]) peptidyl-histidine phosphorylation (PMID:5545082 [IDA]) phosphoenolpyruvate-dependent sugar phosphotransferase system (PMID:5545082 [IDA]) (GO_REF:0000043 [IEA] UniProtKB-KW:KW-0598) positive regulation of glycogen catabolic process (PMID:9334229 [IDA]) regulation of car…	cytoplasm (GO_REF:0000044 [IEA] UniProtKB-SubCell:SL-0086) (GO_REF:0000043 [IEA] UniProtKB-KW:KW-0963) cytosol (PMID:18304323 [IDA])	antisigma factor binding (PMID:24324139 [IPI] UniProtKB:P0AFX4) enzyme activator activity (PMID:9334229 [IDA]) enzyme inhibitor activity (PMID:29868643 [IDA]) enzyme regulator activity (PMID:28634232 [IDA]) phosphotransferase activity, nitrogenous group as acceptor (PMID:8246840 [TAS]) protein binding (PMID:22673508 [IPI] UniProtKB:P08839) (PMID:24324139 [IPI] UniProtKB:P0AC86, UniProtKB:P0AFX4) …	Phosphocarrier protein HPr	ptsH|hpr|JW2408|b2415	protein	taxon:83333	EcoCyc	73	32	40	655	761	590
purC	5.32516	2.41282	2.04e-128	2.22e-126	UniProtKB	P0A7D7	purC	enables	'de novo' IMP biosynthetic process (GO_REF:0000104 [IEA] UniRule:UR000001438) (GO_REF:0000041 [IEA] UniPathway:UPA00074) cobalamin biosynthetic process (GO_REF:0000002 [IEA] InterPro:IPR033934) purine nucleotide biosynthetic process (GO_REF:0000043 [IEA] UniProtKB-KW:KW-0658) (GO_REF:0000002 [IEA] InterPro:IPR001636, InterPro:IPR018236)	cytosol (PMID:16858726 [HDA]) (PMID:17309111 [IDA]) (PMID:15911532 [IDA]) (PMID:21873635 [IBA] PANTHER:PTN000176697, UniProtKB:P0A7D7) (PMID:18304323 [IDA]) membrane (PMID:16858726 [HDA])	ATP binding (GO_REF:0000043 [IEA] UniProtKB-KW:KW-0067) guanosine tetraphosphate binding (PMID:30559427 [IDA]) ligase activity (GO_REF:0000043 [IEA] UniProtKB-KW:KW-0436) nucleotide binding (GO_REF:0000043 [IEA] UniProtKB-KW:KW-0547) phosphoribosylaminoimidazolesuccinocarboxamide synthase activity (GO_REF:0000104 [IEA] UniRule:UR000001438) (GO_REF:0000002 [IEA] InterPro:IPR001636, InterPro:IPR018…	Phosphoribosylaminoimidazole-succinocarboxamide synthase	purC|JW2461|b2476	protein	taxon:83333	UniProt	322	225	263	3672	4418	4086
eamB	5.26243	2.39573	8.32e-11	4.37e-10	UniProtKB	P38101	eamB	acts_upstream_of_or_within	amino acid transport (GO_REF:0000002 [IEA] InterPro:IPR001123) (GO_REF:0000043 [IEA] UniProtKB-KW:KW-0029) cysteine export (PMID:12562784 [IMP]) (PMID:21873635 [IBA] PANTHER:PTN002012895, UniProtKB:P38101)	membrane (GO_REF:0000043 [IEA] UniProtKB-KW:KW-0472) (GO_REF:0000002 [IEA] InterPro:IPR001123) plasma membrane (GO_REF:0000044 [IEA] UniProtKB-SubCell:SL-0037) (GO_REF:0000043 [IEA] UniProtKB-KW:KW-0997) (PMID:12562784 [ISM]) (PMID:15919996 [IDA]) (PMID:12562784 [IDA]) (GO_REF:0000043 [IEA] UniProtKB-KW:KW-1003)	amino acid transmembrane transporter activity (PMID:21873635 [IBA] PANTHER:PTN008624050, UniProtKB:P0AG34, UniProtKB:P11667, UniProtKB:P0AG38, UniProtKB:P76249) efflux transmembrane transporter activity (PMID:12562784 [IMP])	Cysteine/O-acetylserine efflux protein	eamB|yfiK|JW2562|b2578	protein	taxon:83333	EcoCyc	5	2	5	68	58	51
wcaB	5.25966	2.39497	2.75e-05	8.78e-05	UniProtKB	P0ACC9	wcaB	acts_upstream_of_or_within	colanic acid biosynthetic process (PMID:8759852 [IGC]) cysteine biosynthetic process from serine (GO_REF:0000002 [IEA] InterPro:IPR005881) lipopolysaccharide biosynthetic process (GO_REF:0000043 [IEA] UniProtKB-KW:KW-0448) slime layer polysaccharide biosynthetic process (GO_REF:0000041 [IEA] UniPathway:UPA00936)	cytoplasm (GO_REF:0000002 [IEA] InterPro:IPR005881)	O-acetyltransferase activity (PMID:30821147 [IDA]) acetyltransferase activity (PMID:8759852 [ISS] EcoliWiki:CysE) serine O-acetyltransferase activity (GO_REF:0000002 [IEA] InterPro:IPR005881) transferase activity (GO_REF:0000002 [IEA] InterPro:IPR018357) (GO_REF:0000043 [IEA] UniProtKB-KW:KW-0808) transferase activity, transferring acyl groups (GO_REF:0000043 [IEA] UniProtKB-KW:KW-0012) transfera…	Putative colanic acid biosynthesis acetyltransferase WcaB	wcaB|JW2043|b2058	protein	taxon:83333	EcoCyc	5	1	0	19	26	21
feoB	5.19125	2.37608	4.34e-86	2.18e-84	UniProtKB	P33650	feoB	acts_upstream_of_or_within	cellular response to DNA damage stimulus (PMID:11967071 [IEP]) ion transport (GO_REF:0000043 [IEA] UniProtKB-KW:KW-0406) iron ion import across plasma membrane (PMID:12446835 [IMP]) (PMID:8407793 [IDA]) iron ion transmembrane transport (GO_REF:0000043 [IEA] UniProtKB-KW:KW-0410) iron ion transport (GO_REF:0000002 [IEA] InterPro:IPR003373, InterPro:IPR011640)	membrane (GO_REF:0000002 [IEA] InterPro:IPR003373, InterPro:IPR011640) (GO_REF:0000043 [IEA] UniProtKB-KW:KW-0472) plasma membrane (PMID:17309111 [IDA]) (PMID:8407793 [ISM]) (PMID:21873635 [IBA] PANTHER:PTN000182838, UniProtKB:P33650) (GO_REF:0000044 [IEA] UniProtKB-SubCell:SL-0037) (GO_REF:0000043 [IEA] UniProtKB-KW:KW-0997) (PMID:8407793 [IDA]) (PMID:15919996 [IDA]) (GO_REF:0000043 [IEA] UniPro…	GTP binding (PMID:12446835 [ISM]) (GO_REF:0000002 [IEA] InterPro:IPR003373, InterPro:IPR030389) (GO_REF:0000043 [IEA] UniProtKB-KW:KW-0342) (PMID:12446835 [IMP]) ferrous iron transmembrane transporter activity (GO_REF:0000002 [IEA] InterPro:IPR003373, InterPro:IPR011640) (PMID:8407793 [IDA]) (PMID:12446835 [IMP]) (PMID:21873635 [IBA] PANTHER:PTN000182838, UniProtKB:P33650) identical protein bindi…	Fe(2+) transporter FeoB	feoB|JW3372|b3409	protein	taxon:83333	EcoliWiki	82	63	111	1262	1402	1281
manY	5.17518	2.37161	4.86e-81	2.26e-79	UniProtKB	P69801	manY	acts_upstream_of_or_within	carbohydrate transport (GO_REF:0000043 [IEA] UniProtKB-KW:KW-0762) glucose import across plasma membrane (PMID:5545083 [IDA]) mannose transport (PMID:5545083 [IDA]) (PMID:2951378 [NAS]) phosphoenolpyruvate-dependent sugar phosphotransferase system (PMID:21873635 [IBA] PANTHER:PTN000789828, UniProtKB:P69801, UniProtKB:P69805) (GO_REF:0000002 [IEA] InterPro:IPR004700) (PMID:2951378 [IDA]) (GO_REF:0…	membrane (PMID:16858726 [HDA]) (GO_REF:0000043 [IEA] UniProtKB-KW:KW-0472) (GO_REF:0000002 [IEA] InterPro:IPR004700) plasma membrane (GO_REF:0000044 [IEA] UniProtKB-SubCell:SL-0037) (GO_REF:0000043 [IEA] UniProtKB-KW:KW-0997) (PMID:2951378 [IDA]) (PMID:15919996 [IDA]) (GO_REF:0000043 [IEA] UniProtKB-KW:KW-1003) transmembrane transporter complex (PMID:2951378 [IPI])	protein-N(PI)-phosphohistidine-mannose phosphotransferase system transporter activity (PMID:2951378 [IDA])	PTS system mannose-specific EIIC component	manY|pel|ptsP|JW1807|b1818	protein	taxon:83333	EcoCyc	116	76	90	1217	1589	1272
purD	5.09785	2.34989	1.11e-124	1.09e-122	UniProtKB	P15640	purD	acts_upstream_of_or_within	'de novo' IMP biosynthetic process (GO_REF:0000041 [IEA] UniPathway:UPA00074) (GO_REF:0000104 [IEA] UniRule:UR000052458) cellular response to DNA damage stimulus (PMID:11967071 [IEP]) purine nucleobase biosynthetic process (GO_REF:0000002 [IEA] InterPro:IPR000115, InterPro:IPR020559, InterPro:IPR020560, InterPro:IPR020562, InterPro:IPR037123) purine nucleotide biosynthetic process (GO_REF:0000043…		ATP binding (GO_REF:0000002 [IEA] InterPro:IPR011761, InterPro:IPR013815) (GO_REF:0000043 [IEA] UniProtKB-KW:KW-0067) (PMID:2182115 [IDA]) ATPase activity (PMID:2182115 [IDA]) catalytic activity (GO_REF:0000117 [IEA] ARBA:ARBA00027533) ligase activity (GO_REF:0000043 [IEA] UniProtKB-KW:KW-0436) metal ion binding (GO_REF:0000043 [IEA] UniProtKB-KW:KW-0479) (GO_REF:0000002 [IEA] InterPro:IPR011761)…	Phosphoribosylamine--glycine ligase	purD|JW3969|b4005	protein	taxon:83333	EcoliWiki	405	310	465	5215	6340	6153
ycfJ	5.06547	2.3407	3.07e-32	4.24e-31	UniProtKB	P0AB35	ycfJ	acts_upstream_of_or_within	regulation of single-species biofilm formation (PMID:14731270 [IMP])	membrane (GO_REF:0000043 [IEA] UniProtKB-KW:KW-0472) (GO_REF:0000044 [IEA] UniProtKB-SubCell:SL-0162) outer membrane (GO_REF:0000002 [IEA] InterPro:IPR008816) plasma membrane (PMID:27510400 [RCA])		Uncharacterized protein YcfJ	ycfJ|JW1096|b1110	protein	taxon:83333	EcoCyc	17	13	20	196	298	253
pta_2	5.05611	2.33803	2.77e-07	1.1e-06													2	2	3	37	29	42
manZ	5.01612	2.32657	2.71e-91	1.51e-89	UniProtKB	P69805	manZ	acts_upstream_of_or_within	carbohydrate transport (GO_REF:0000043 [IEA] UniProtKB-KW:KW-0762) glucose import across plasma membrane (PMID:5545083 [IDA]) mannose transport (PMID:5545083 [IDA]) (PMID:2951378 [NAS]) phosphoenolpyruvate-dependent sugar phosphotransferase system (PMID:21873635 [IBA] PANTHER:PTN000789828, UniProtKB:P69801, UniProtKB:P69805) (GO_REF:0000002 [IEA] InterPro:IPR004704) (PMID:2999119 [IDA]) (PMID:295…	membrane (PMID:16858726 [HDA]) (GO_REF:0000043 [IEA] UniProtKB-KW:KW-0472) (GO_REF:0000002 [IEA] InterPro:IPR004704) plasma membrane (PMID:17309111 [IDA]) (GO_REF:0000044 [IEA] UniProtKB-SubCell:SL-0037) (PMID:2999119 [IDA]) (GO_REF:0000043 [IEA] UniProtKB-KW:KW-0997) (PMID:15919996 [IDA]) (GO_REF:0000043 [IEA] UniProtKB-KW:KW-1003) transmembrane transporter complex (PMID:2951378 [IPI])	protein-N(PI)-phosphohistidine-mannose phosphotransferase system transporter activity (PMID:2999119 [IDA])	PTS system mannose-specific EIID component	manZ|gptB|ptsM|JW1808|b1819	protein	taxon:83333	EcoCyc	150	109	122	1615	2070	1733
yeaD	4.96575	2.31201	1.95e-64	6.02e-63	UniProtKB	P39173	yeaD	acts_upstream_of_or_within	carbohydrate metabolic process (GO_REF:0000002 [IEA] InterPro:IPR008183, InterPro:IPR011013) cellular response to DNA damage stimulus (PMID:11967071 [IEP])	cytoplasm (PMID:21873635 [IBA] PANTHER:PTN000122484, UniProtKB:Q581U5, UniProtKB:P39173) cytosol (PMID:15911532 [IDA]) (PMID:18304323 [IDA])	carbohydrate binding (GO_REF:0000002 [IEA] InterPro:IPR011013, InterPro:IPR014718) catalytic activity (GO_REF:0000002 [IEA] InterPro:IPR011013) glucose-6-phosphate 1-epimerase activity (GO_REF:0000003 [IEA] EC:5.1.3.15) (PMID:21873635 [IBA] PANTHER:PTN000122484, SGD:S000004705) (GO_REF:0000116 [IEA] RHEA:16249) isomerase activity (GO_REF:0000002 [IEA] InterPro:IPR008183) (GO_REF:0000043 [IEA] Uni…	Putative glucose-6-phosphate 1-epimerase	yeaD|yzzQ|JW1769|b1780	protein	taxon:83333	EcoliWiki	38	37	44	519	679	564
yajQ	4.9173	2.29787	3.07e-49	6.5e-48	UniProtKB	P0A8E7	yajQ	acts_upstream_of_or_within	cellular response to DNA damage stimulus (PMID:23308060 [IMP]) response to hydrogen peroxide (PMID:34072091 [IMP])	cytosol (PMID:15911532 [IDA]) (PMID:21873635 [IBA] PANTHER:PTN000767160, UniProtKB:P0A8E7) (PMID:18304323 [IDA])	ATP binding (PMID:12381839 [IDA]) GTP binding (PMID:12381839 [IDA]) nucleotide binding (GO_REF:0000043 [IEA] UniProtKB-KW:KW-0547) (PMID:21873635 [IBA] PANTHER:PTN000767160, UniProtKB:P0A8E7) protein binding (PMID:15690043 [IPI] UniProtKB:P0A988) (PMID:15690043 [IPI] UniProtKB:P0A9I5) tRNA binding (PMID:12381839 [IDA])	UPF0234 protein YajQ	yajQ|JW5058|b0426	protein	taxon:83333	EcoCyc	30	19	36	366	450	399
emrK	4.90861	2.29532	0.00737	0.0161223	UniProtKB	P52599	emrK	acts_upstream_of_or_within	0140330 bile acid and bile salt transport (PMID:10923791 [IMP]) cellular response to DNA damage stimulus (PMID:20128927 [IMP]) drug transmembrane export (PMID:12501312 [IDA]) (GO_REF:0000002 [IEA] InterPro:IPR005694) response to antibiotic (PMID:12501312 [IEP]) (PMID:20128927 [IMP]) transmembrane transport (GO_REF:0000002 [IEA] InterPro:IPR043602)	efflux pump complex (PMID:12501312 [NAS]) membrane (GO_REF:0000043 [IEA] UniProtKB-KW:KW-0472) plasma membrane (GO_REF:0000044 [IEA] UniProtKB-SubCell:SL-0037) (GO_REF:0000043 [IEA] UniProtKB-KW:KW-0997) (GO_REF:0000043 [IEA] UniProtKB-KW:KW-1003)	xenobiotic transporter activity (GO_REF:0000002 [IEA] InterPro:IPR005694)	Probable multidrug resistance protein EmrK	emrK|JW2365|b2368	protein	taxon:83333	EcoCyc	1	1	0	7	7	13
ynfE	4.88231	2.28757	1.24e-18	1.03e-17	UniProtKB	P77374	ynfE	enables	anaerobic respiration (PMID:21873635 [IBA] PANTHER:PTN000177395, UniProtKB:P33225, UniProtKB:P46923, UniProtKB:P18775) electron transport chain (GO_REF:0000108 [IEA] GO:0009055)	membrane (GO_REF:0000043 [IEA] UniProtKB-KW:KW-0472) outer membrane-bounded periplasmic space (PMID:21873635 [IBA] PANTHER:PTN000177395, UniProtKB:P46923, UniProtKB:P33225) plasma membrane (GO_REF:0000044 [IEA] UniProtKB-SubCell:SL-0039) (GO_REF:0000043 [IEA] UniProtKB-KW:KW-1003)	4 iron, 4 sulfur cluster binding (GO_REF:0000002 [IEA] InterPro:IPR011888) (GO_REF:0000043 [IEA] UniProtKB-KW:KW-0004) dimethyl sulfoxide reductase activity (GO_REF:0000002 [IEA] InterPro:IPR011888) electron carrier activity (PMID:21873635 [IBA] PANTHER:PTN000177395, UniProtKB:P18775, UniProtKB:P33225) iron-sulfur cluster binding (GO_REF:0000043 [IEA] UniProtKB-KW:KW-0411) metal ion binding (GO_R…	Putative dimethyl sulfoxide reductase chain YnfE	ynfE|JW1579|b1587	protein	taxon:83333	IntAct	14	6	10	144	135	116
ompX	4.82608	2.27085	3.93e-115	3.35e-113	UniProtKB	P0A917	ompX	enables		cell outer membrane (PMID:30442809 [IDA]) (GO_REF:0000044 [IEA] UniProtKB-SubCell:SL-0040) (GO_REF:0000043 [IEA] UniProtKB-KW:KW-0998) host outer membrane (GO_REF:0000002 [IEA] InterPro:IPR000758) membrane (GO_REF:0000043 [IEA] UniProtKB-KW:KW-0472)	protein binding (PMID:24077225 [IPI] UniProtKB:P0AEU7)	Outer membrane protein X	ompX|ybiG|JW0799|b0814	protein	taxon:83333	IntAct	445	370	447	5200	6351	6327
yhaC	4.81678	2.26807	0.0282432	0.0540452	UniProtKB	P11864	yhaC	acts_upstream_of_or_within	cellular response to DNA damage stimulus (PMID:11967071 [IEP])			Uncharacterized protein YhaC	yhaC|JW3092|b3121	protein	taxon:83333	EcoliWiki	0	1	0	8	6	4
pgk	4.81282	2.26688	1.08e-102	7.28e-101	UniProtKB	P0A799	pgk	acts_upstream_of_or_within	gluconeogenesis (PMID:21873635 [IBA] PANTHER:PTN000150497, MGI:MGI:97555, SGD:S000000605, RGD:619878) glycolytic process (GO_REF:0000041 [IEA] UniPathway:UPA00109) (PMID:4595969 [IMP]) (GO_REF:0000002 [IEA] InterPro:IPR001576, InterPro:IPR015824, InterPro:IPR015911, InterPro:IPR036043) (GO_REF:0000043 [IEA] UniProtKB-KW:KW-0324) (PMID:21873635 [IBA] PANTHER:PTN000150497, UniProtKB:P00558, MGI:MGI…	cytoplasm (GO_REF:0000044 [IEA] UniProtKB-SubCell:SL-0086) (GO_REF:0000043 [IEA] UniProtKB-KW:KW-0963) (GO_REF:0000104 [IEA] UniRule:UR000078528) cytosol (PMID:18304323 [IDA]) (PMID:21873635 [IBA] PANTHER:PTN000150497, TAIR:locus:2206410, UniProtKB:P0A799, MGI:MGI:97555)	ADP binding (PMID:21873635 [IBA] PANTHER:PTN000150497, RGD:619878) ATP binding (GO_REF:0000043 [IEA] UniProtKB-KW:KW-0067) (PMID:21873635 [IBA] PANTHER:PTN000150497, RGD:619878, UniProtKB:P00559) guanosine tetraphosphate binding (PMID:30559427 [IDA]) kinase activity (GO_REF:0000043 [IEA] UniProtKB-KW:KW-0418) nucleotide binding (GO_REF:0000043 [IEA] UniProtKB-KW:KW-0547) phosphoglycerate kinase a…	Phosphoglycerate kinase	pgk|JW2893|b2926	protein	taxon:83333	EcoCyc	461	335	389	4729	6410	5129
nac	4.78953	2.25989	2.66e-17	2.05e-16	UniProtKB	Q47005	nac	acts_upstream_of_or_within	negative regulation of transcription, DNA-templated (PMID:11121068 [IDA]) (PMID:9495755 [IDA]) nitrate assimilation (GO_REF:0000043 [IEA] UniProtKB-KW:KW-0534) positive regulation of transcription, DNA-templated (PMID:9495755 [IDA]) (PMID:11121068 [IDA]) regulation of DNA-templated transcription, initiation (PMID:21873635 [IBA] PANTHER:PTN000767888, UniProtKB:P0A9G2) regulation of transcription, …		DNA binding (GO_REF:0000043 [IEA] UniProtKB-KW:KW-0238) transcription factor activity, sequence-specific DNA binding (PMID:9495755 [IDA]) (PMID:11121068 [IDA]) (GO_REF:0000002 [IEA] InterPro:IPR000847) (PMID:21873635 [IBA] PANTHER:PTN000767888, UniProtKB:P0A9G2, UniProtKB:Q47005)	Nitrogen assimilation regulatory protein nac	nac|JW1967|b1988	protein	taxon:83333	EcoCyc	13	3	8	98	101	97
metK	4.77512	2.25554	4.66e-86	2.32e-84	UniProtKB	P0A817	metK	acts_upstream_of_or_within	S-adenosylmethionine biosynthetic process (GO_REF:0000041 [IEA] UniPathway:UPA00315) (PMID:4577753 [IMP]) (PMID:2115868 [IMP]) (GO_REF:0000002 [IEA] InterPro:IPR002133, InterPro:IPR022628, InterPro:IPR022629, InterPro:IPR022630, InterPro:IPR022631, InterPro:IPR022636) (PMID:21873635 [IBA] PANTHER:PTN000239344, UniProtKB:Q7K6A4, RGD:619985, SGD:S000002910, UniProtKB:Q00266, SGD:S000004170, MGI:MGI…	cytoplasm (GO_REF:0000104 [IEA] UniRule:UR000076340) (GO_REF:0000044 [IEA] UniProtKB-SubCell:SL-0086) (GO_REF:0000043 [IEA] UniProtKB-KW:KW-0963) cytosol (PMID:21873635 [IBA] PANTHER:PTN000239344, UniProtKB:P0A817) (PMID:16858726 [HDA]) (PMID:17309111 [IDA]) (PMID:15911532 [IDA]) (PMID:18304323 [IDA]) (PMID:17272300 [IDA])	ATP binding (GO_REF:0000043 [IEA] UniProtKB-KW:KW-0067) (GO_REF:0000104 [IEA] UniRule:UR000076340) (GO_REF:0000002 [IEA] InterPro:IPR002133) identical protein binding (PMID:8611562 [IPI] UniProtKB:P0A817) (PMID:16858726 [IPI] UniProtKB:P0A817) magnesium ion binding (PMID:6251075 [IDA]) (GO_REF:0000104 [IEA] UniRule:UR000076340) metal ion binding (GO_REF:0000043 [IEA] UniProtKB-KW:KW-0479) methion…	S-adenosylmethionine synthase	metK|metX|JW2909|b2942	protein	taxon:83333	EcoCyc	89	68	83	1022	1175	1097
manX	4.76153	2.25142	3.94e-79	1.74e-77	UniProtKB	P69797	manX	acts_upstream_of_or_within	carbohydrate transport (GO_REF:0000002 [IEA] InterPro:IPR013789) (GO_REF:0000043 [IEA] UniProtKB-KW:KW-0762) glucose import across plasma membrane (PMID:5545083 [IDA]) mannose transport (PMID:5545083 [IDA]) (PMID:2951378 [NAS]) phosphoenolpyruvate-dependent sugar phosphotransferase system (PMID:2999119 [IDA]) (PMID:2951378 [IDA]) (GO_REF:0000002 [IEA] InterPro:IPR004701, InterPro:IPR004720, Inter…	cytoplasm (GO_REF:0000044 [IEA] UniProtKB-SubCell:SL-0086) (GO_REF:0000043 [IEA] UniProtKB-KW:KW-0963) (GO_REF:0000002 [IEA] InterPro:IPR004720, InterPro:IPR013789, InterPro:IPR018455, InterPro:IPR036667) (PMID:2999119 [IDA]) cytosol (PMID:16858726 [HDA]) (PMID:2999119 [IDA]) membrane (PMID:16858726 [HDA]) (GO_REF:0000043 [IEA] UniProtKB-KW:KW-0472) (GO_REF:0000002 [IEA] InterPro:IPR004701, Inter…	kinase activity (PMID:2999119 [IDA]) (GO_REF:0000043 [IEA] UniProtKB-KW:KW-0418) phosphotransferase activity, alcohol group as acceptor (GO_REF:0000002 [IEA] InterPro:IPR013789) protein binding (PMID:16606699 [IPI] UniProtKB:P0ACN7) protein homodimerization activity (PMID:2951378 [IDA]) protein-N(PI)-phosphohistidine-mannose phosphotransferase system transporter activity (PMID:5545083 [IDA]) prot…	PTS system mannose-specific EIIAB component	manX|gptB|ptsL|JW1806|b1817	protein	taxon:83333	EcoCyc	162	103	127	1696	1982	1506
aqpZ	4.74079	2.24513	6.49e-18	5.16e-17	UniProtKB	P60844	aqpZ	acts_upstream_of_or_within	cellular water homeostasis (PMID:9520416 [IMP]) (PMID:10400575 [IMP]) response to osmotic stress (PMID:10400575 [IMP]) (PMID:9520416 [IEP]) transmembrane transport (GO_REF:0000002 [IEA] InterPro:IPR000425, InterPro:IPR023743) water transport (PMID:10400575 [IMP]) (PMID:10518952 [IDA]) (PMID:21873635 [IBA] PANTHER:PTN007668488, RGD:3090, RGD:2143, RGD:2141, MGI:MGI:103201, ZFIN:ZDB-GENE-040724-152…	membrane (GO_REF:0000043 [IEA] UniProtKB-KW:KW-0472) (GO_REF:0000002 [IEA] InterPro:IPR000425, InterPro:IPR023743) plasma membrane (GO_REF:0000104 [IEA] UniRule:UR000100767) (GO_REF:0000044 [IEA] UniProtKB-SubCell:SL-0037) (PMID:10518952 [IDA]) (GO_REF:0000043 [IEA] UniProtKB-KW:KW-0997) (PMID:10518952 [ISM]) (PMID:15919996 [IDA]) (PMID:21873635 [IBA] PANTHER:PTN002709492, FB:FBgn0015872, FB:FBgn…	channel activity (GO_REF:0000002 [IEA] InterPro:IPR000425) identical protein binding (PMID:24899312 [IPI] UniProtKB:P60844) (PMID:10518952 [IDA]) (PMID:20855585 [IPI] UniProtKB:P60844) (PMID:14691544 [IPI] UniProtKB:P60844) (PMID:16239219 [IDA]) (PMID:16239219 [IPI] UniProtKB:P60844) protein binding (PMID:16239219 [IPI] EcoliWiki:aqpZ) water channel activity (PMID:10518952 [IDA]) (PMID:10400575 […	Aquaporin Z	aqpZ|bniP|JW0859|b0875	protein	taxon:83333	EcoCyc	9	7	7	103	106	101
ahpF	4.66004	2.22034	6.34e-87	3.22e-85	UniProtKB	P35340	ahpF	enables	cell redox homeostasis (PMID:21873635 [IBA] PANTHER:PTN005133404, CGD:CAL0000184081, TAIR:locus:2062683, TAIR:locus:2117612, UniProtKB:Q39242, UniProtKB:P9WHH1, UniProtKB:Q9NNW7, FB:FBgn0020653, SGD:S000002761, dictyBase:DDB_G0280815) cellular oxidant detoxification (GO_REF:0000108 [IEA] GO:0004791) hydrogen peroxide catabolic process (PMID:28270505 [IDA]) response to oxidative stress (PMID:28270…	alkyl hydroperoxide reductase complex (PMID:25372677 [IDA]) (PMID:25372677 [IPI]) cytosol (PMID:16858726 [HDA]) (PMID:17309111 [IDA]) (PMID:15911532 [IDA]) (PMID:21873635 [IBA] PANTHER:PTN000530716, UniProtKB:P35340) (PMID:18304323 [IDA])	FAD binding (PMID:10666639 [IDA]) NAD binding (GO_REF:0000002 [IEA] InterPro:IPR012081) alkyl hydroperoxide reductase activity (PMID:11717276 [IGI] EcoliWiki:ahpC, EcoliWiki:katE, EcoliWiki:katG) (GO_REF:0000002 [IEA] InterPro:IPR012081) flavin adenine dinucleotide binding (GO_REF:0000002 [IEA] InterPro:IPR012081) oxidoreductase activity (GO_REF:0000043 [IEA] UniProtKB-KW:KW-0560) (GO_REF:0000002…	Alkyl hydroperoxide reductase subunit F	ahpF|JW0599|b0606	protein	taxon:83333	InterPro	240	151	239	2749	3150	2449
gloA	4.6301	2.21104	1.07e-34	1.61e-33	UniProtKB	P0AC81	gloA	acts_upstream_of_or_within	methylglyoxal catabolic process to D-lactate via S-lactoyl-glutathione (PMID:9489668 [IMP]) (PMID:21873635 [IBA] PANTHER:PTN000043163, TAIR:locus:2019574, UniProtKB:Q948T6, UniProtKB:P0AC81, TAIR:locus:2008930) response to toxic substance (GO_REF:0000043 [IEA] UniProtKB-KW:KW-0216)	cytoplasm (PMID:21873635 [IBA] PANTHER:PTN000043163, UniProtKB:C6KSP5, UniProtKB:P0AC81, TAIR:locus:2019574, TAIR:locus:2008930) cytosol (PMID:18304323 [IDA])	lactoylglutathione lyase activity (PMID:9628737 [IDA]) (GO_REF:0000116 [IEA] RHEA:19069) (GO_REF:0000003 [IEA] EC:4.4.1.5) (GO_REF:0000002 [IEA] InterPro:IPR004361, InterPro:IPR018146) (PMID:21873635 [IBA] PANTHER:PTN000043163, TAIR:locus:2008930, UniProtKB:Q948T6, TAIR:locus:2019574, UniProtKB:P0AC81) lyase activity (GO_REF:0000043 [IEA] UniProtKB-KW:KW-0456) metal ion binding (GO_REF:0000002 [I…	Lactoylglutathione lyase	gloA|JW1643|b1651	protein	taxon:83333	EcoCyc	35	10	25	253	328	275
ydjY	4.60653	2.20368	2.14e-05	6.92e-05	UniProtKB	P76220	ydjY	located_in		cytosol (PMID:17309111 [IDA])		Uncharacterized protein YdjY	ydjY|JW5283|b1751	protein	taxon:83333	EcoCyc	3	2	1	22	33	19
lipA	4.59391	2.19972	8.98e-80	4.01e-78	UniProtKB	P60716	lipA	acts_upstream_of_or_within	lipoate biosynthetic process (GO_REF:0000002 [IEA] InterPro:IPR003698) (PMID:8444795 [IMP]) (GO_REF:0000104 [IEA] UniRule:UR000080080) protein lipoylation (GO_REF:0000104 [IEA] UniRule:UR000080080) (PMID:15157071 [IDA])	cytoplasm (PMID:15157071 [IDA]) (GO_REF:0000044 [IEA] UniProtKB-SubCell:SL-0086) (GO_REF:0000104 [IEA] UniRule:UR000080080) (GO_REF:0000043 [IEA] UniProtKB-KW:KW-0963) cytosol (PMID:18304323 [IDA])	4 iron, 4 sulfur cluster binding (GO_REF:0000104 [IEA] UniRule:UR000080080) (PMID:10747808 [IDA]) (PMID:15362861 [IDA]) (GO_REF:0000043 [IEA] UniProtKB-KW:KW-0004) (GO_REF:0000002 [IEA] InterPro:IPR003698) catalytic activity (GO_REF:0000002 [IEA] InterPro:IPR006638, InterPro:IPR007197) iron-sulfur cluster binding (GO_REF:0000002 [IEA] InterPro:IPR006638, InterPro:IPR007197) (GO_REF:0000043 [IEA] …	Lipoyl synthase	lipA|lip|JW0623|b0628	protein	taxon:83333	EcoliWiki	104	89	102	1206	1342	1396
tabA	4.5907	2.19871	3.82e-14	2.51e-13	UniProtKB	P0AF96	tabA	acts_upstream_of_or_within	single-species biofilm formation (PMID:19060153 [IMP]) (PMID:21873635 [IBA] PANTHER:PTN002169085, UniProtKB:P0AF96)	cytosol (PMID:21873635 [IBA] PANTHER:PTN002169078, UniProtKB:P0AF96) (PMID:18304323 [IDA])		Toxin-antitoxin biofilm protein TabA	tabA|yjgK|JW5756|b4252	protein	taxon:83333	EcoCyc	9	4	9	82	123	79
yjjI	4.57199	2.19282	1.15e-18	9.56e-18	UniProtKB	P37342	yjjI	acts_upstream_of_or_within	anaerobic respiration (PMID:15659690 [IMP]) nitrogen compound metabolic process (PMID:22144874 [RCA])		protein binding (PMID:15690043 [IPI] UniProtKB:P0A6Y8)	Uncharacterized protein YjjI	yjjI|yjjH|JW4343|b4380	protein	taxon:83333	EcoCyc	19	8	7	136	143	116
kdgA	4.56589	2.1909	3.43e-51	7.59e-50													58	32	35	418	577	541
asnA	4.54037	2.18281	6.71e-81	3.09e-79	UniProtKB	P00963	asnA	acts_upstream_of_or_within	L-asparagine biosynthetic process (GO_REF:0000041 [IEA] UniPathway:UPA00134) asparagine biosynthetic process (GO_REF:0000104 [IEA] UniRule:UR000037442) (PMID:4895361 [IMP]) (GO_REF:0000002 [IEA] InterPro:IPR004618) (PMID:21873635 [IBA] PANTHER:PTN002012730, UniProtKB:P00963) (GO_REF:0000043 [IEA] UniProtKB-KW:KW-0061) cellular amino acid biosynthetic process (GO_REF:0000043 [IEA] UniProtKB-KW:KW-…	cytoplasm (GO_REF:0000104 [IEA] UniRule:UR000037442) (GO_REF:0000044 [IEA] UniProtKB-SubCell:SL-0086) (GO_REF:0000002 [IEA] InterPro:IPR004618) (GO_REF:0000043 [IEA] UniProtKB-KW:KW-0963) cytosol (PMID:15911532 [IDA]) (PMID:18304323 [IDA]) (PMID:21873635 [IBA] PANTHER:PTN002012730, UniProtKB:P00963)	ATP binding (GO_REF:0000043 [IEA] UniProtKB-KW:KW-0067) (GO_REF:0000104 [IEA] UniRule:UR000037442) aspartate-ammonia ligase activity (GO_REF:0000116 [IEA] RHEA:11372) (PMID:1369484 [IDA]) (GO_REF:0000003 [IEA] EC:6.3.1.1) (GO_REF:0000104 [IEA] UniRule:UR000037442) (GO_REF:0000002 [IEA] InterPro:IPR004618) (PMID:21873635 [IBA] PANTHER:PTN002012730, UniProtKB:P00963) (PMID:4895361 [IDA]) identical …	Aspartate--ammonia ligase	asnA|JW3722|b3744	protein	taxon:83333	EcoCyc	126	99	134	1670	1533	1548
yeaQ	4.49489	2.16828	7.01e-16	5.06e-15	UniProtKB	P64485	yeaQ	located_in		membrane (GO_REF:0000043 [IEA] UniProtKB-KW:KW-0472) (GO_REF:0000002 [IEA] InterPro:IPR007341) plasma membrane (GO_REF:0000044 [IEA] UniProtKB-SubCell:SL-0037) (GO_REF:0000043 [IEA] UniProtKB-KW:KW-0997) (GO_REF:0000043 [IEA] UniProtKB-KW:KW-1003)		UPF0410 protein YeaQ	yeaQ|JW1784|b1795	protein	taxon:83333	UniProt	12	9	10	125	171	102
perB	4.47089	2.16056	2.56e-32	3.56e-31													55	21	35	461	478	333
nrfA	4.46636	2.1591	2.39e-34	3.51e-33	UniProtKB	P0ABK9	nrfA	acts_upstream_of_or_within	anaerobic electron transport chain (PMID:21873635 [IBA] PANTHER:PTN000771929, UniProtKB:P0ABK9) (PMID:8057835 [IMP]) anaerobic respiration (GO_REF:0000117 [IEA] ARBA:ARBA00028510) nitrate assimilation (GO_REF:0000041 [IEA] UniPathway:UPA00653) nitrogen compound metabolic process (GO_REF:0000104 [IEA] UniRule:UR000100881) (GO_REF:0000002 [IEA] InterPro:IPR003321, InterPro:IPR017570)	outer membrane-bounded periplasmic space (PMID:5338848 [IDA]) (PMID:21873635 [IBA] PANTHER:PTN000771929, UniProtKB:P0ABK9) periplasmic space (GO_REF:0000104 [IEA] UniRule:UR000100881) (GO_REF:0000002 [IEA] InterPro:IPR003321, InterPro:IPR017570) (GO_REF:0000043 [IEA] UniProtKB-KW:KW-0574) (GO_REF:0000044 [IEA] UniProtKB-SubCell:SL-0200)	calcium ion binding (GO_REF:0000002 [IEA] InterPro:IPR017570) (GO_REF:0000104 [IEA] UniRule:UR000100881) heme binding (PMID:21873635 [IBA] PANTHER:PTN000771929, UniProtKB:P0ABK9) (PMID:9593308 [IDA]) (GO_REF:0000002 [IEA] InterPro:IPR017570) iron ion binding (GO_REF:0000104 [IEA] UniRule:UR000100881) metal ion binding (GO_REF:0000043 [IEA] UniProtKB-KW:KW-0479) nitric oxide reductase activity (PM…	Cytochrome c-552	nrfA|JW4031|b4070	protein	taxon:83333	EcoCyc	20	18	19	227	248	266
hxpA	4.38326	2.13201	5.65e-62	1.66e-60	UniProtKB	P77625	hxpA	enables	http://amigo.geneontology.org/amigo/term/GO:0005975		beta-phosphoglucomutase activity (PMID:21873635 [IBA] PANTHER:PTN001822824, UniProtKB:P77475) cobalt ion binding (PMID:16990279 [IDA]) glycerol-3-phosphatase activity (PMID:21873635 [IBA] PANTHER:PTN001822654, UniProtKB:P77625) (PMID:22353596 [IDA]) hydrolase activity (GO_REF:0000043 [IEA] UniProtKB-KW:KW-0378) magnesium ion binding (PMID:16990279 [IDA]) manganese ion binding (PMID:16990279 [IDA]…	Hexitol phosphatase A	hxpA|yfbT|JW5376|b2293	protein	taxon:83333	EcoCyc	63	36	47	517	663	588
ilvC	4.33858	2.11722	5.42e-28	6.43e-27	UniProtKB	P05793	ilvC	acts_upstream_of_or_within	branched-chain amino acid biosynthetic process (GO_REF:0000002 [IEA] InterPro:IPR000506, InterPro:IPR013023) (GO_REF:0000043 [IEA] UniProtKB-KW:KW-0100) cellular amino acid biosynthetic process (GO_REF:0000043 [IEA] UniProtKB-KW:KW-0028) isoleucine biosynthetic process (PMID:14832239 [IMP]) (GO_REF:0000104 [IEA] UniRule:UR000368678) (GO_REF:0000041 [IEA] UniPathway:UPA00047) (PMID:21873635 [IBA] …	cytoplasm (GO_REF:0000044 [IEA] UniProtKB-SubCell:SL-0086) (GO_REF:0000043 [IEA] UniProtKB-KW:KW-0963) cytosol (PMID:2653423 [IDA]) (PMID:21873635 [IBA] PANTHER:PTN000483145, UniProtKB:P05793) (PMID:18304323 [IDA]) macromolecular complex (PMID:23036858 [IDA])	2-dehydropantoate 2-reductase activity (PMID:15654896 [IDA]) NADP binding (PMID:23036858 [IDA]) identical protein binding (PMID:23036858 [IDA]) ketol-acid reductoisomerase activity (GO_REF:0000002 [IEA] InterPro:IPR000506) (PMID:2653423 [IDA]) (GO_REF:0000116 [IEA] RHEA:22068) (GO_REF:0000104 [IEA] UniRule:UR000368678) (GO_REF:0000003 [IEA] EC:1.1.1.86) (PMID:21515217 [IDA]) (PMID:21873635 [IBA] …	Ketol-acid reductoisomerase (NADP(+))	ilvC|JW3747|b3774	protein	taxon:83333	EcoCyc	129	99	174	2088	2070	1050
osmB	4.31847	2.11052	2.02e-20	1.81e-19	UniProtKB	P0ADA7	osmB	acts_upstream_of_or_within	response to osmotic stress (PMID:1693921 [IEP])	membrane (GO_REF:0000043 [IEA] UniProtKB-KW:KW-0472) outer membrane (GO_REF:0000002 [IEA] InterPro:IPR008816) plasma membrane (GO_REF:0000044 [IEA] UniProtKB-SubCell:SL-0039) (GO_REF:0000043 [IEA] UniProtKB-KW:KW-1003)		Osmotically-inducible lipoprotein B	osmB|JW1275|b1283	protein	taxon:83333	EcoCyc	12	10	14	120	174	165
glyA	4.30969	2.10759	3.57e-90	1.96e-88	UniProtKB	P0A825	glyA	acts_upstream_of_or_within	L-serine biosynthetic process (PMID:3108237 [IGI] EcoliWiki:serA) L-serine catabolic process (PMID:3891721 [IDA]) (PMID:21873635 [IBA] PANTHER:PTN000188065, UniProtKB:P34896, UniProtKB:P0A825) cellular amino acid biosynthetic process (GO_REF:0000043 [IEA] UniProtKB-KW:KW-0028) folic acid metabolic process (PMID:21873635 [IBA] PANTHER:PTN000188065, UniProtKB:P34896) glycine biosynthetic process (G…	cytoplasm (PMID:21873635 [IBA] PANTHER:PTN000188065, TAIR:locus:2148463, FB:FBgn0029823, ZFIN:ZDB-GENE-071213-1, TAIR:locus:2127806, TAIR:locus:2005518, UniProtKB:Q8IKR8, UniProtKB:Q8I566, ZFIN:ZDB-GENE-040426-1558, TAIR:locus:2129251, RGD:1308582, SGD:S000004048, UniProtKB:P34896, UniProtKB:P34897, UniProtKB:P0A825, SGD:S000000467) (GO_REF:0000104 [IEA] UniRule:UR000075954) (GO_REF:0000044 [IEA]…	L-allo-threonine aldolase activity (GO_REF:0000116 [IEA] RHEA:26209) catalytic activity (GO_REF:0000117 [IEA] ARBA:ARBA00027533) (GO_REF:0000002 [IEA] InterPro:IPR015421, InterPro:IPR015422) glycine hydroxymethyltransferase activity (GO_REF:0000104 [IEA] UniRule:UR000075954) (GO_REF:0000116 [IEA] RHEA:15481) (GO_REF:0000003 [IEA] EC:2.1.2.1) (GO_REF:0000002 [IEA] InterPro:IPR001085) (PMID:6190704…	Serine hydroxymethyltransferase	glyA|JW2535|b2551	protein	taxon:83333	EcoCyc	1319	717	1060	10839	13576	11961
lpp	4.28562	2.09951	5.49e-61	1.59e-59	UniProtKB	P69776	lpp	acts_upstream_of_or_within	lipid modification (PMID:1527082 [IMP]) (GO_REF:0000104 [IEA] UniRule:UR001198518) periplasmic space organization (PMID:29257832 [IDA]) (GO_REF:0000104 [IEA] UniRule:UR001198518)	cell outer membrane (PMID:322142 [NAS]) (GO_REF:0000044 [IEA] UniProtKB-SubCell:SL-0040) (GO_REF:0000043 [IEA] UniProtKB-KW:KW-0998) (GO_REF:0000104 [IEA] UniRule:UR001198518) extracellular region (GO_REF:0000043 [IEA] UniProtKB-KW:KW-0964) membrane (PMID:16858726 [HDA]) (GO_REF:0000043 [IEA] UniProtKB-KW:KW-0472) outer membrane (GO_REF:0000002 [IEA] InterPro:IPR006817) outer membrane-bounded per…	identical protein binding (PMID:16858726 [IPI] UniProtKB:P69776) (PMID:16079137 [IPI] UniProtKB:P69776) lipid binding (GO_REF:0000104 [IEA] UniRule:UR001198518) (PMID:4575979 [NAS]) peptidoglycan binding (PMID:1527082 [TAS]) (GO_REF:0000104 [IEA] UniRule:UR001198518) protein binding (PMID:17483231 [IPI] UniProtKB:P02929) (PMID:3013869 [IPI] UniProtKB:P0A910) (PMID:17965155 [IPI] UniProtKB:P02929)…	Major outer membrane lipoprotein Lpp	lpp|mlpA|mulI|JW1667|b1677	protein	taxon:83333	EcoCyc	2982	2038	2306	24102	37629	26594
ygiN	4.21509	2.07556	4.35e-38	7.07e-37	UniProtKB	P0ADU2	ygiN	acts_upstream_of_or_within	response to acidic pH (PMID:18302792 [IEP])	cytosol (PMID:21873635 [IBA] PANTHER:PTN002119043, UniProtKB:P0ADU2) (PMID:18304323 [IDA])	oxidoreductase activity (GO_REF:0000043 [IEA] UniProtKB-KW:KW-0560) (PMID:15613473 [IDA]) (PMID:21873635 [IBA] PANTHER:PTN002119043, UniProtKB:P0ADU2) protein homodimerization activity (PMID:15613473 [IDA])	Probable quinol monooxygenase YgiN	ygiN|JW2997|b3029	protein	taxon:83333	EcoCyc	25	26	33	339	418	315
yeaR	4.17867	2.06304	0.000914	0.00234													0	1	2	16	16	13
hiuH	4.17458	2.06163	5.73e-05	0.000175	UniProtKB	P76341	hiuH	acts_upstream_of_or_within	protein homotetramerization (PMID:12542701 [IDA]) purine nucleobase metabolic process (GO_REF:0000002 [IEA] InterPro:IPR014306) (PMID:21873635 [IBA] PANTHER:PTN000044586, MGI:MGI:1916142, ZFIN:ZDB-GENE-060825-253) (GO_REF:0000043 [IEA] UniProtKB-KW:KW-0659)	macromolecular complex (PMID:12542701 [IDA]) periplasmic space (GO_REF:0000043 [IEA] UniProtKB-KW:KW-0574) (GO_REF:0000044 [IEA] UniProtKB-SubCell:SL-0200)	hydrolase activity (GO_REF:0000043 [IEA] UniProtKB-KW:KW-0378) hydroxyisourate hydrolase activity (GO_REF:0000002 [IEA] InterPro:IPR014306) (GO_REF:0000003 [IEA] EC:3.5.2.17) (GO_REF:0000116 [IEA] RHEA:23736) (PMID:16098976 [IDA]) identical protein binding (PMID:18656475 [IDA]) (PMID:12542701 [IDA])	5-hydroxyisourate hydrolase	hiuH|yedX|JW1953|b1970	protein	taxon:83333	EcoCyc	3	1	2	20	26	21
aceF	4.16963	2.05992	9.87e-67	3.25e-65	UniProtKB	P06959	aceF	acts_upstream_of_or_within	acetyl-CoA biosynthetic process from pyruvate (PMID:21873635 [IBA] PANTHER:PTN000754013, UniProtKB:P06959) (PMID:349114 [IMP]) glycolytic process (GO_REF:0000043 [IEA] UniProtKB-KW:KW-0324) (GO_REF:0000002 [IEA] InterPro:IPR006256) pyruvate catabolic process (PMID:3903169 [NAS]) pyruvate metabolic process (PMID:349114 [IMP])	cytoplasm (PMID:16858726 [IDA]) (PMID:21873635 [IBA] PANTHER:PTN001899725, TAIR:locus:2020173, TAIR:locus:2083358, UniProtKB:P11182, TAIR:locus:2088247, WB:WBGene00014054, UniProtKB:P06959, UniProtKB:O97227, UniProtKB:Q57Z16) (PMID:16858726 [HDA]) pyruvate dehydrogenase complex (GO_REF:0000002 [IEA] InterPro:IPR006256) (PMID:327021 [IGI] EcoliWiki:acE, EcoliWiki:lpd) (PMID:329143 [IDA]) (PMID:390…	acetyltransferase activity (PMID:21873635 [IBA] PANTHER:PTN001899725, TAIR:locus:2083358, UniProtKB:P06959) dihydrolipoyllysine-residue acetyltransferase activity (GO_REF:0000003 [IEA] EC:2.3.1.12) (PMID:12651118 [IDA]) (GO_REF:0000002 [IEA] InterPro:IPR006256) (GO_REF:0000116 [IEA] RHEA:17017) lipoic acid binding (PMID:21873635 [IBA] PANTHER:PTN001899725, UniProtKB:P06959) (PMID:12651118 [IDA]) …	Dihydrolipoyllysine-residue acetyltransferase component of pyruvate dehydrogenase complex	aceF|JW0111|b0115	protein	taxon:83333	EcoliWiki	1024	1344	1856	19622	21293	16583
narI_1	4.16776	2.05927	8.54e-17	6.5e-16													14	6	8	88	105	116
dmsC	4.13832	2.04904	4.71e-24	4.82e-23	UniProtKB	P18777	dmsC	acts_upstream_of_or_within	anaerobic electron transport chain (PMID:1917829 [IDA]) (GO_REF:0000002 [IEA] InterPro:IPR007059) anaerobic respiration (PMID:2544558 [IEP]) (PMID:21873635 [IBA] PANTHER:PTN002445550, UniProtKB:P18777) dimethyl sulfoxide metabolic process (PMID:1917829 [IDA])	dimethyl sulfoxide reductase complex (PMID:21357619 [IPI]) (PMID:3280546 [IDA]) (PMID:21873635 [IBA] PANTHER:PTN002445550, UniProtKB:P18777) membrane (GO_REF:0000043 [IEA] UniProtKB-KW:KW-0472) (GO_REF:0000002 [IEA] InterPro:IPR007059) plasma membrane (PMID:17309111 [IDA]) (PMID:21873635 [IBA] PANTHER:PTN002445550, UniProtKB:P18777, UniProtKB:P76173) (GO_REF:0000044 [IEA] UniProtKB-SubCell:SL-003…	dimethyl sulfoxide reductase activity (PMID:21873635 [IBA] PANTHER:PTN002445550, UniProtKB:P18777) (PMID:3280546 [IDA]) oxidoreductase activity (GO_REF:0000043 [IEA] UniProtKB-KW:KW-0560)	Anaerobic dimethyl sulfoxide reductase chain C	dmsC|JW0879|b0896	protein	taxon:83333	EcoCyc	19	21	25	209	275	343
yfbU	4.12079	2.04292	9.53e-40	1.6e-38	UniProtKB	P0A8W8	yfbU	acts_upstream_of_or_within	cellular response to DNA damage stimulus (PMID:11967071 [IEP]) (PMID:19282968 [IMP])	cytosol (PMID:15911532 [IDA]) (PMID:18304323 [IDA])	identical protein binding (PMID:24816117 [IDA])	UPF0304 protein YfbU	yfbU|JW2291|b2294	protein	taxon:83333	EcoliWiki	34	24	37	343	448	346
ompC_2	4.0837	2.02988	2.53e-73	9.51e-72													5323	3342	4301	41454	57254	48490
cydA	4.08351	2.02981	4.5e-90	2.45e-88	UniProtKB	P0ABJ9	cydA	acts_upstream_of_or_within	aerobic electron transport chain (PMID:2414286 [IDA]) (PMID:6321507 [IDA]) (PMID:21873635 [IBA] PANTHER:PTN000769172, UniProtKB:P0ABJ9, UniProtKB:P26459) (PMID:23749980 [NAS]) (GO_REF:0000002 [IEA] InterPro:IPR002585) oxidative phosphorylation (PMID:23749980 [NAS]) (GO_REF:0000041 [IEA] UniPathway:UPA00705)	cytochrome complex (PMID:21873635 [IBA] PANTHER:PTN000769172, UniProtKB:P0ABJ9, UniProtKB:P26459) (GO_REF:0000002 [IEA] InterPro:IPR002585) (PMID:6321507 [IDA]) (PMID:6376497 [IMP]) (PMID:24681096 [IDA]) (PMID:6307994 [IDA]) membrane (PMID:16858726 [HDA]) (GO_REF:0000043 [IEA] UniProtKB-KW:KW-0472) plasma membrane (PMID:17309111 [IDA]) (PMID:3013298 [IDA]) (PMID:21873635 [IBA] PANTHER:PTN00076917…	electron carrier activity (GO_REF:0000002 [IEA] InterPro:IPR002585) (PMID:21873635 [IBA] PANTHER:PTN000769172, UniProtKB:P0ABJ9, UniProtKB:P26459) (PMID:6321507 [IDA]) heme binding (PMID:31604309 [IDA]) (PMID:6376497 [IMP]) (PMID:3013298 [IDA]) (PMID:8516338 [IDA]) (PMID:21873635 [IBA] PANTHER:PTN000769172, UniProtKB:P0ABJ9, UniProtKB:P26459) (PMID:2656671 [IMP]) metal ion binding (GO_REF:0000043…	Cytochrome bd-I ubiquinol oxidase subunit 1	cydA|cyd-1|JW0722|b0733	protein	taxon:83333	EcoCyc	696	502	602	6298	8047	6624
pepT	4.06625	2.0237	6.8e-41	1.16e-39	UniProtKB	P29745	pepT	acts_upstream_of_or_within	peptide catabolic process (GO_REF:0000104 [IEA] UniRule:UR000101617) peptide metabolic process (PMID:4991642 [IDA]) (GO_REF:0000002 [IEA] InterPro:IPR010161) proteolysis (GO_REF:0000043 [IEA] UniProtKB-KW:KW-0645) (GO_REF:0000104 [IEA] UniRule:UR000101617)	cytoplasm (GO_REF:0000104 [IEA] UniRule:UR000101617) (GO_REF:0000044 [IEA] UniProtKB-SubCell:SL-0086) (GO_REF:0000043 [IEA] UniProtKB-KW:KW-0963) cytosol (PMID:21873635 [IBA] PANTHER:PTN000110844, UniProtKB:P29745) (PMID:18304323 [IDA])	aminopeptidase activity (GO_REF:0000043 [IEA] UniProtKB-KW:KW-0031) hydrolase activity (GO_REF:0000002 [IEA] InterPro:IPR002933) (GO_REF:0000117 [IEA] ARBA:ARBA00026276) (GO_REF:0000043 [IEA] UniProtKB-KW:KW-0378) metal ion binding (GO_REF:0000043 [IEA] UniProtKB-KW:KW-0479) metallopeptidase activity (GO_REF:0000043 [IEA] UniProtKB-KW:KW-0482) peptidase activity (GO_REF:0000043 [IEA] UniProtKB-KW…	Peptidase T	pepT|JW1113|b1127	protein	taxon:83333	EcoCyc	43	24	25	329	363	317
nikD	4.05801	2.02077	4.36e-06	1.52e-05	UniProtKB	P33593	nikD	acts_upstream_of_or_within	ion transport (GO_REF:0000043 [IEA] UniProtKB-KW:KW-0406) nickel cation import across plasma membrane (PMID:22885853 [NAS]) nickel cation transmembrane transport (PMID:7934931 [IMP]) nickel cation transport (GO_REF:0000002 [IEA] InterPro:IPR014138) (GO_REF:0000043 [IEA] UniProtKB-KW:KW-0921) oligopeptide transmembrane transport (PMID:21873635 [IBA] PANTHER:PTN002383692, UniProtKB:P33916)	ATP-binding cassette (ABC) transporter complex, substrate-binding subunit-containing (PMID:22885853 [NAS]) membrane (GO_REF:0000043 [IEA] UniProtKB-KW:KW-0472) plasma membrane (GO_REF:0000002 [IEA] InterPro:IPR014138) (GO_REF:0000044 [IEA] UniProtKB-SubCell:SL-0037) (GO_REF:0000043 [IEA] UniProtKB-KW:KW-0997) (GO_REF:0000043 [IEA] UniProtKB-KW:KW-1003) (PMID:21873635 [IBA] PANTHER:PTN000655654, U…	ATP binding (GO_REF:0000002 [IEA] InterPro:IPR003439, InterPro:IPR017871) (PMID:7934931 [ISM]) (GO_REF:0000043 [IEA] UniProtKB-KW:KW-0067) (PMID:9593292 [ISM]) ATPase activity (GO_REF:0000002 [IEA] InterPro:IPR017871) nickel cation binding (GO_REF:0000002 [IEA] InterPro:IPR014138) nickel-transporting ATPase activity (GO_REF:0000116 [IEA] RHEA:15557) (GO_REF:0000003 [IEA] EC:7.2.2.11) (GO_REF:0000…	Nickel import ATP-binding protein NikD	nikD|JW3444|b3479	protein	taxon:83333	EcoCyc	5	6	0	29	36	58
rraB	4.05133	2.01839	2.16e-62	6.38e-61	UniProtKB	P0AF90	rraB	acts_upstream_of_or_within	mRNA catabolic process (PMID:16771842 [IDA]) regulation of catalytic activity (PMID:16771842 [IDA]) regulation of endoribonuclease activity (PMID:16771842 [IDA]) (GO_REF:0000104 [IEA] UniRule:UR000031316)	cytoplasm (GO_REF:0000104 [IEA] UniRule:UR000031316) (GO_REF:0000044 [IEA] UniProtKB-SubCell:SL-0086) (GO_REF:0000043 [IEA] UniProtKB-KW:KW-0963) cytosol (PMID:18304323 [IDA])	endoribonuclease inhibitor activity (PMID:16771842 [IDA]) (GO_REF:0000104 [IEA] UniRule:UR000031316) enzyme binding (GO_REF:0000104 [IEA] UniRule:UR000031316) (PMID:16771842 [IPI] UniProtKB:P21513) protein binding (PMID:15690043 [IPI] UniProtKB:P0A9Z1) (PMID:15690043 [IPI] UniProtKB:P0AEK4) (PMID:24561554 [IPI] UniProtKB:P0A9Z1) protein homodimerization activity (PMID:24192366 [IDA]) ribonuclease…	Regulator of ribonuclease activity B	rraB|yjgD|JW4212|b4255	protein	taxon:83333	EcoCyc	88	69	103	903	1208	1000
eutE	4.03791	2.01361	3.46e-11	1.87e-10	UniProtKB	P77445	eutE	enables	http://amigo.geneontology.org/amigo/term/GO:0046336	http://amigo.geneontology.org/amigo/term/GO:0031469	acetaldehyde dehydrogenase (acetylating) activity (GO_REF:0000003 [IEA] EC:1.2.1.10) (PMID:24269999 [IDA]) (GO_REF:0000002 [IEA] InterPro:IPR012408) aldehyde dehydrogenase (NAD) activity (PMID:21832992 [IMP]) oxidoreductase activity (GO_REF:0000043 [IEA] UniProtKB-KW:KW-0560) (GO_REF:0000002 [IEA] InterPro:IPR015590, InterPro:IPR016161, InterPro:IPR016162) (GO_REF:0000117 [IEA] ARBA:ARBA00028747)…	Acetaldehyde dehydrogenase (acetylating) EutE	eutE|yffX|JW2439|b2455	protein	taxon:83333	CACAO	3	7	5	64	69	60
slp	4.03336	2.01198	1.43e-35	2.19e-34	UniProtKB	P37194	slp	enables		cell outer membrane (GO_REF:0000044 [IEA] UniProtKB-SubCell:SL-0040) (GO_REF:0000043 [IEA] UniProtKB-KW:KW-0998) membrane (GO_REF:0000043 [IEA] UniProtKB-KW:KW-0472) outer membrane (PMID:16079137 [IDA]) (GO_REF:0000002 [IEA] InterPro:IPR004658) (PMID:21873635 [IBA] PANTHER:PTN002206545, UniProtKB:P37194)	identical protein binding (PMID:16079137 [IPI] UniProtKB:P37194) (PMID:24561554 [IPI] UniProtKB:P37194)	Outer membrane protein Slp	slp|JW3474|b3506	protein	taxon:83333	IntAct	99	48	47	579	845	565
nrfF	3.99681	1.99885	0.00136	0.00336	UniProtKB	P32711	nrfF	acts_upstream_of_or_within	cytochrome c-heme linkage via heme-L-cysteine (PMID:9593308 [IMP]) (PMID:21873635 [IBA] PANTHER:PTN002936361, UniProtKB:P32711)	periplasmic space (GO_REF:0000043 [IEA] UniProtKB-KW:KW-0574) (GO_REF:0000044 [IEA] UniProtKB-SubCell:SL-0200) plasma membrane (PMID:27510400 [RCA]) (PMID:21873635 [IBA] PANTHER:PTN002936361, UniProtKB:P0ABM9)	http://amigo.geneontology.org/amigo/term/GO:0046872	Formate-dependent nitrite reductase complex subunit NrfF	nrfF|yjcM|JW4036|b4075	protein	taxon:83333	EcoCyc	2	2	0	16	13	14
ykgE	3.99455	1.99803	2.38e-05	7.63e-05	UniProtKB	P77252	ykgE	located_in		cytosol (PMID:21873635 [IBA] PANTHER:PTN000767924, UniProtKB:P77252) (PMID:18304323 [IDA])		Uncharacterized protein YkgE	ykgE|JW5041|b0306	protein	taxon:83333	EcoCyc	4	3	3	46	49	18
fruB	3.96595	1.98767	5.99e-53	1.39e-51	UniProtKB	P69811	fruB	acts_upstream_of_or_within	carbohydrate transport (GO_REF:0000043 [IEA] UniProtKB-KW:KW-0762) fructose import across plasma membrane (PMID:7006754 [IDA]) phosphoenolpyruvate-dependent sugar phosphotransferase system (PMID:7006754 [IDA]) (PMID:8626640 [IDA]) (GO_REF:0000043 [IEA] UniProtKB-KW:KW-0598) (PMID:21873635 [IBA] PANTHER:PTN001249496, UniProtKB:P00550, UniProtKB:P69811) phosphorylation (GO_REF:0000043 [IEA] UniProt…	cytoplasm (GO_REF:0000044 [IEA] UniProtKB-SubCell:SL-0086) (GO_REF:0000043 [IEA] UniProtKB-KW:KW-0963) plasma membrane (PMID:21873635 [IBA] PANTHER:PTN001249496, UniProtKB:P00550) transmembrane transporter complex (PMID:8626640 [IPI])	kinase activity (GO_REF:0000043 [IEA] UniProtKB-KW:KW-0418) protein binding (PMID:31751341 [IPI] UniProtKB:P00550, UniProtKB:P09323, UniProtKB:P20966) protein-N(PI)-phosphohistidine-fructose phosphotransferase system transporter activity (PMID:7006754 [IDA]) protein-phosphocysteine-sugar phosphotransferase activity (PMID:21873635 [IBA] PANTHER:PTN001249496, UniProtKB:P00550) transferase activity …	Multiphosphoryl transfer protein	fruB|fpr|fruF|JW2156|b2169	protein	taxon:83333	EcoCyc	47	35	63	533	648	525
napA	3.94747	1.98093	1.88e-30	2.46e-29	UniProtKB	P33937	napA	acts_upstream_of_or_within	Mo-molybdopterin cofactor biosynthetic process (GO_REF:0000104 [IEA] UniRule:UR000080092) anaerobic respiration (PMID:17130127 [NAS]) (PMID:11844760 [IGI] EcoliWiki:narG) electron transport chain (GO_REF:0000108 [IEA] GO:0009055) nitrate assimilation (GO_REF:0000104 [IEA] UniRule:UR000080092) (GO_REF:0000043 [IEA] UniProtKB-KW:KW-0534) (PMID:17130127 [NAS])	nitrate reductase complex (PMID:17130127 [IPI]) outer membrane-bounded periplasmic space (PMID:24140104 [IDA]) (PMID:10234835 [IDA]) periplasmic space (GO_REF:0000104 [IEA] UniRule:UR000080092) (GO_REF:0000043 [IEA] UniProtKB-KW:KW-0574) (GO_REF:0000044 [IEA] UniProtKB-SubCell:SL-0200) (PMID:8830238 [IDA]) (PMID:10548535 [IDA])	4 iron, 4 sulfur cluster binding (GO_REF:0000002 [IEA] InterPro:IPR027467) (GO_REF:0000043 [IEA] UniProtKB-KW:KW-0004) (PMID:17130127 [IDA]) electron carrier activity (GO_REF:0000104 [IEA] UniRule:UR000080092) iron ion binding (GO_REF:0000104 [IEA] UniRule:UR000080092) iron-sulfur cluster binding (GO_REF:0000043 [IEA] UniProtKB-KW:KW-0411) metal ion binding (GO_REF:0000043 [IEA] UniProtKB-KW:KW-0…	Periplasmic nitrate reductase	napA|yojC|yojD|yojE|JW2194|b2206	protein	taxon:83333	EcoliWiki	34	17	16	204	238	253
hdeA	3.90371	1.96485	1.95e-52	4.4e-51	UniProtKB	P0AES9	hdeA	acts_upstream_of_or_within	cellular response to acidic pH (GO_REF:0000002 [IEA] InterPro:IPR024972, InterPro:IPR036831) cellular stress response to acidic pH (GO_REF:0000104 [IEA] UniRule:UR000106130) (PMID:10623550 [IMP]) chaperone-mediated protein folding (PMID:10623550 [IDA])	outer membrane-bounded periplasmic space (GO_REF:0000002 [IEA] InterPro:IPR024972, InterPro:IPR036831) (PMID:8455549 [RCA]) (PMID:9298646 [IDA]) periplasmic space (GO_REF:0000104 [IEA] UniRule:UR000106130) (GO_REF:0000043 [IEA] UniProtKB-KW:KW-0574) (GO_REF:0000044 [IEA] UniProtKB-SubCell:SL-0200)	identical protein binding (PMID:20080625 [IPI] UniProtKB:P0AES9) protein binding involved in protein folding (PMID:10623550 [IDA]) (PMID:10623550 [EXP]) (PMID:30573682 [EXP]) protein homodimerization activity (PMID:10623550 [IDA]) unfolded protein binding (PMID:15911614 [IDA])	Acid stress chaperone HdeA	hdeA|yhhC|yhiB|JW3478|b3510	protein	taxon:83333	EcoCyc	602	351	358	4425	5521	3631
dps	3.86729	1.95132	2.45e-31	3.31e-30	UniProtKB	P0ABT2	dps	acts_upstream_of_or_within	cellular iron ion homeostasis (GO_REF:0000043 [IEA] UniProtKB-KW:KW-0409) chromosome condensation (GO_REF:0000043 [IEA] UniProtKB-KW:KW-0226) negative regulation of DNA-dependent DNA replication initiation (PMID:18284581 [IDA]) response to starvation (PMID:1340475 [IMP])	DnaA-Dps complex (PMID:18284581 [IPI]) cytoplasm (GO_REF:0000104 [IEA] UniRule:UR000078115) (GO_REF:0000043 [IEA] UniProtKB-KW:KW-0963) membrane (PMID:16858726 [HDA]) nucleoid (GO_REF:0000044 [IEA] UniProtKB-SubCell:SL-0187)	DNA binding (PMID:1340475 [IDA]) (PMID:10551881 [IDA]) (GO_REF:0000043 [IEA] UniProtKB-KW:KW-0238) (GO_REF:0000104 [IEA] UniRule:UR000078115) ferric iron binding (GO_REF:0000104 [IEA] UniRule:UR000078115) (GO_REF:0000002 [IEA] InterPro:IPR008331) (PMID:12163499 [IDA]) identical protein binding (PMID:33033219 [IPI] UniProtKB:P0ABT2) (PMID:16858726 [IPI] UniProtKB:P0ABT2) (PMID:9546221 [IPI] UniPro…	DNA protection during starvation protein	dps|pexB|vtm|JW0797|b0812	protein	taxon:83333	EcoCyc	286	88	86	1093	1628	1163
ahpC	3.86514	1.95052	9.3e-73	3.4e-71	UniProtKB	P0AE08	ahpC	acts_upstream_of_or_within	cell redox homeostasis (PMID:21873635 [IBA] PANTHER:PTN000073874, FB:FBgn0038519, UniProtKB:P9WQB7, TAIR:locus:2080707, SGD:S000002861, PomBase:SPCC576.03c, SGD:S000004490, MGI:MGI:1859815, TAIR:locus:2164265, FB:FBgn0040309) cellular oxidant detoxification (GO_REF:0000108 [IEA] GO:0016209) (GO_REF:0000108 [IEA] GO:0008379) (GO_REF:0000108 [IEA] GO:0051920) (GO_REF:0000108 [IEA] GO:0004601) (GO_R…	alkyl hydroperoxide reductase complex (PMID:25372677 [IDA]) (PMID:25372677 [IPI]) cytoplasm (PMID:7499381 [IDA]) (GO_REF:0000044 [IEA] UniProtKB-SubCell:SL-0086) (GO_REF:0000043 [IEA] UniProtKB-KW:KW-0963) cytosol (PMID:16858726 [HDA]) (PMID:15911532 [IDA]) (PMID:18304323 [IDA]) (PMID:21873635 [IBA] PANTHER:PTN000073874, UniProtKB:P0AE08, MGI:MGI:1859815, SGD:S000004490, UniProtKB:Q8IL80, FB:FBgn…	alkylhydroperoxide reductase activity (GO_REF:0000116 [IEA] RHEA:62628) (GO_REF:0000003 [IEA] EC:1.11.1.26) antioxidant activity (GO_REF:0000043 [IEA] UniProtKB-KW:KW-0049) (GO_REF:0000002 [IEA] InterPro:IPR000866) hydroperoxide reductase activity (PMID:7644465 [IDA]) identical protein binding (PMID:16858726 [IPI] UniProtKB:P0AE08) (PMID:24561554 [IPI] UniProtKB:P0AE08) oxidoreductase activity (G…	Alkyl hydroperoxide reductase C	ahpC|JW0598|b0605	protein	taxon:83333	EcoliWiki	585	397	485	5213	6169	4567
gss	3.86112	1.94902	1.08e-57	2.86e-56	UniProtKB	P0AES0	gss	enables	glutathione metabolic process (GO_REF:0000041 [IEA] UniPathway:UPA00204) metabolic process (GO_REF:0000043 [IEA] UniProtKB-KW:KW-0511) spermidine metabolic process (GO_REF:0000041 [IEA] UniPathway:UPA00819)	cytosol (PMID:18304323 [IDA])	ATP binding (GO_REF:0000043 [IEA] UniProtKB-KW:KW-0067) catalytic activity (GO_REF:0000043 [IEA] UniProtKB-KW:KW-0511) glutathionylspermidine amidase activity (PMID:9398217 [IDA]) (PMID:21873635 [IBA] PANTHER:PTN002013074, UniProtKB:P0AES0) (GO_REF:0000116 [IEA] RHEA:17173) (GO_REF:0000003 [IEA] EC:3.5.1.78) glutathionylspermidine synthase activity (GO_REF:0000003 [IEA] EC:6.3.1.8) (GO_REF:000011…	Bifunctional glutathionylspermidine synthetase/amidase	gss|gsp|JW2956|b2988	protein	taxon:83333	UniProt	94	56	78	716	964	777
eutQ	3.85555	1.94694	6.43e-06	2.19e-05	UniProtKB	P76555	eutQ	enables	ethanolamine catabolic process (GO_REF:0000041 [IEA] UniPathway:UPA00560) phosphorylation (GO_REF:0000043 [IEA] UniProtKB-KW:KW-0418)	http://amigo.geneontology.org/amigo/term/GO:0031469	acetate kinase activity (GO_REF:0000003 [IEA] EC:2.7.2.1) kinase activity (GO_REF:0000043 [IEA] UniProtKB-KW:KW-0418) protein binding (PMID:24561554 [IPI] UniProtKB:P77609) transferase activity (GO_REF:0000043 [IEA] UniProtKB-KW:KW-0808)	Acetate kinase EutQ	eutQ|ypfC|JW2444|b2460	protein	taxon:83333	IntAct	3	1	4	33	29	27
narK	3.81953	1.93339	1.81e-08	8.03e-08	UniProtKB	P10903	narK	enables	nitrate assimilation (GO_REF:0000043 [IEA] UniProtKB-KW:KW-0534) nitrate catabolic process (PMID:2668029 [IMP]) nitrate transport (PMID:2668029 [IMP]) (GO_REF:0000002 [IEA] InterPro:IPR004737) nitrite transport (PMID:2045360 [IMP]) (GO_REF:0000002 [IEA] InterPro:IPR004737) transmembrane transport (GO_REF:0000002 [IEA] InterPro:IPR011701)	membrane (GO_REF:0000043 [IEA] UniProtKB-KW:KW-0472) (GO_REF:0000002 [IEA] InterPro:IPR004737) plasma membrane (PMID:17309111 [IDA]) (GO_REF:0000044 [IEA] UniProtKB-SubCell:SL-0037) (PMID:2668029 [ISM]) (GO_REF:0000043 [IEA] UniProtKB-KW:KW-0997) (PMID:23665960 [IDA]) (PMID:15919996 [IDA]) (GO_REF:0000043 [IEA] UniProtKB-KW:KW-1003)	inorganic anion exchanger activity (PMID:25959928 [IDA]) nitrate transmembrane transporter activity (GO_REF:0000002 [IEA] InterPro:IPR004737, InterPro:IPR044772) nitrite transmembrane transporter activity (GO_REF:0000002 [IEA] InterPro:IPR004737) transmembrane transporter activity (GO_REF:0000002 [IEA] InterPro:IPR011701)	Nitrate/nitrite antiporter NarK	narK|JW1214|b1223	protein	taxon:83333	EcoCyc	5	1	7	46	54	42
glxR	3.81304	1.93094	0.00203	0.0049	UniProtKB	P77161	glxR	acts_upstream_of_or_within	allantoin assimilation pathway (PMID:10601204 [IEP]) cellular response to DNA damage stimulus (PMID:11967071 [IEP]) glycolate catabolic process (GO_REF:0000041 [IEA] UniPathway:UPA00864) glyoxylate catabolic process (PMID:10601204 [IMP]) glyoxylate metabolic process (GO_REF:0000002 [IEA] InterPro:IPR006398) organic acid catabolic process (GO_REF:0000117 [IEA] ARBA:ARBA00028831)		2-hydroxy-3-oxopropionate reductase activity (GO_REF:0000002 [IEA] InterPro:IPR006398) (GO_REF:0000003 [IEA] EC:1.1.1.60) (GO_REF:0000116 [IEA] RHEA:18841) (PMID:10978349 [IDA]) (GO_REF:0000116 [IEA] RHEA:18845) NAD binding (GO_REF:0000002 [IEA] InterPro:IPR029154) NADP binding (GO_REF:0000002 [IEA] InterPro:IPR006115) oxidoreductase activity (GO_REF:0000043 [IEA] UniProtKB-KW:KW-0560) (GO_REF:00…	2-hydroxy-3-oxopropionate reductase	glxR|glxB1|ybbQ|JW0497|b0509	protein	taxon:83333	EcoliWiki	2	2	0	12	12	17
ptsI	3.80022	1.92608	1.59e-73	6.02e-72	UniProtKB	P08839	ptsI	enables	carbohydrate transport (GO_REF:0000043 [IEA] UniProtKB-KW:KW-0762) phosphoenolpyruvate-dependent sugar phosphotransferase system (GO_REF:0000002 [IEA] InterPro:IPR008731, InterPro:IPR024692, InterPro:IPR036618) (GO_REF:0000043 [IEA] UniProtKB-KW:KW-0598) phosphorylation (GO_REF:0000043 [IEA] UniProtKB-KW:KW-0418) (GO_REF:0000002 [IEA] InterPro:IPR000121, InterPro:IPR008279, InterPro:IPR018274, In…	cytoplasm (GO_REF:0000044 [IEA] UniProtKB-SubCell:SL-0086) (GO_REF:0000043 [IEA] UniProtKB-KW:KW-0963) cytosol (PMID:16858726 [HDA])	catalytic activity (GO_REF:0000002 [IEA] InterPro:IPR015813) identical protein binding (PMID:16858726 [IPI] UniProtKB:P08839) (PMID:17053069 [IPI] UniProtKB:P08839) kinase activity (GO_REF:0000043 [IEA] UniProtKB-KW:KW-0418) metal ion binding (GO_REF:0000043 [IEA] UniProtKB-KW:KW-0479) phosphoenolpyruvate-protein phosphotransferase activity (GO_REF:0000116 [IEA] RHEA:23880) (GO_REF:0000003 [IEA] …	Phosphoenolpyruvate-protein phosphotransferase	ptsI|JW2409|b2416	protein	taxon:83333	InterPro	682	447	558	5862	6876	5177
fdnI	3.79238	1.92311	6.78e-07	2.57e-06	UniProtKB	P0AEK7	fdnI	acts_upstream_of_or_within	anaerobic electron transport chain (PMID:11884747 [NAS]) anaerobic respiration (PMID:21873635 [IBA] PANTHER:PTN001247839, UniProtKB:P37180, UniProtKB:P0AEK7) (PMID:2168848 [IEP]) cellular respiration (GO_REF:0000002 [IEA] InterPro:IPR006471) formate oxidation (PMID:21873635 [IBA] PANTHER:PTN001247840, UniProtKB:P0AEK7, UniProtKB:P0AEL0) (PMID:1099093 [IDA]) (PMID:11884747 [NAS]) heme oxidation (P…	formate dehydrogenase complex (PMID:11884747 [IPI]) (GO_REF:0000002 [IEA] InterPro:IPR006471) (PMID:11884747 [IDA]) (PMID:1099093 [IDA]) (PMID:21873635 [IBA] PANTHER:PTN001247840, UniProtKB:P0AEL0, UniProtKB:P0AEK7) membrane (GO_REF:0000002 [IEA] InterPro:IPR006471, InterPro:IPR011577, InterPro:IPR016174) (GO_REF:0000043 [IEA] UniProtKB-KW:KW-0472) plasma membrane (GO_REF:0000043 [IEA] UniProtKB-…	electron carrier activity (GO_REF:0000002 [IEA] InterPro:IPR011577) (PMID:11884747 [IDA]) formate dehydrogenase (NAD+) activity (GO_REF:0000002 [IEA] InterPro:IPR006471) formate dehydrogenase (quinone) activity (PMID:1099093 [IDA]) (PMID:21873635 [IBA] PANTHER:PTN001247840, UniProtKB:Q9HUZ9, UniProtKB:P0AEK7) heme binding (PMID:11884747 [IDA]) metal ion binding (GO_REF:0000043 [IEA] UniProtKB-KW:…	Formate dehydrogenase, nitrate-inducible, cytochrome b556(Fdn) subunit	fdnI|JW1472|b1476	protein	taxon:83333	EcoCyc	2	3	5	38	35	48
yfcC	3.77932	1.91813	8.59e-29	1.04e-27	UniProtKB	P39263	yfcC	enables	transmembrane transport (GO_REF:0000108 [IEA] GO:0015297)	membrane (GO_REF:0000043 [IEA] UniProtKB-KW:KW-0472) (GO_REF:0000002 [IEA] InterPro:IPR018385) plasma membrane (GO_REF:0000044 [IEA] UniProtKB-SubCell:SL-0037) (GO_REF:0000043 [IEA] UniProtKB-KW:KW-0997) (PMID:15919996 [IDA]) (PMID:21873635 [IBA] PANTHER:PTN000815170, UniProtKB:P39263, UniProtKB:P0AFU2) (GO_REF:0000043 [IEA] UniProtKB-KW:KW-1003)	http://amigo.geneontology.org/amigo/term/GO:0015297	Putative basic amino acid antiporter YfcC	yfcC|JW2295|b2298	protein	taxon:83333	UniProt	19	14	25	201	225	221
ugd	3.77344	1.91588	5.52e-31	7.37e-30	UniProtKB	P76373	ugd	acts_upstream_of_or_within	UDP-glucuronate biosynthetic process (GO_REF:0000041 [IEA] UniPathway:UPA00038) colanic acid biosynthetic process (PMID:18725960 [IDA]) lipopolysaccharide biosynthetic process (GO_REF:0000041 [IEA] UniPathway:UPA00030) macromolecule biosynthetic process (GO_REF:0000117 [IEA] ARBA:ARBA00028368) polysaccharide biosynthetic process (GO_REF:0000002 [IEA] InterPro:IPR028357)		NAD binding (GO_REF:0000024 [ISS] UniProtKB:Q0P8H3) (GO_REF:0000002 [IEA] InterPro:IPR001732, InterPro:IPR014026, InterPro:IPR014027) UDP-glucose 6-dehydrogenase activity (GO_REF:0000003 [IEA] EC:1.1.1.22) (PMID:12775214 [IMP]) (PMID:12851388 [IDA]) (GO_REF:0000116 [IEA] RHEA:23596) (GO_REF:0000002 [IEA] InterPro:IPR028357) oxidoreductase activity (GO_REF:0000043 [IEA] UniProtKB-KW:KW-0560) (GO_R…	UDP-glucose 6-dehydrogenase	ugd|pmrE|udg|yefA|JW2010|b2028	protein	taxon:83333	EcoCyc	28	16	26	237	270	238
bioD_2	3.77275	1.91561	5.06e-22	4.82e-21													22	17	15	204	204	163
ydfZ	3.76544	1.91282	6.94e-05	0.000209	UniProtKB	P64463	ydfZ	located_in		cytosol (PMID:18304323 [IDA])		Putative selenoprotein YdfZ	ydfZ|JW1534|b1541	protein	taxon:83333	EcoCyc	1	2	3	17	34	23
ehxA	3.7649	1.91261	6.39e-48	1.33e-46													231	162	201	2181	2476	1687
pdhR	3.76235	1.91163	1.68e-55	4.26e-54	UniProtKB	P0ACL9	pdhR	acts_upstream_of_or_within	negative regulation of transcription, DNA-templated (PMID:8057842 [IDA]) (PMID:8262214 [IDA]) (PMID:2060763 [ISS] UniProtKB:P0A8V6, UniProtKB:P10585, UniProtKB:P12380, UniProtKB:P22773) (PMID:7783622 [IDA]) positive regulation of transcription, DNA-templated (PMID:8262214 [IDA]) (PMID:2060763 [ISS] UniProtKB:P0A8V6, UniProtKB:P10585, UniProtKB:P12380, UniProtKB:P22773) (PMID:8057842 [IDA]) (PMID:…		DNA binding (GO_REF:0000043 [IEA] UniProtKB-KW:KW-0238) transcription factor activity, sequence-specific DNA binding (GO_REF:0000002 [IEA] InterPro:IPR000524) (PMID:2060763 [ISS] UniProtKB:P0A8V6, UniProtKB:P10585, UniProtKB:P12380, UniProtKB:P22773) (PMID:8057842 [IDA]) (PMID:8262214 [IDA]) (PMID:7783622 [IDA])	Pyruvate dehydrogenase complex repressor	pdhR|aceC|genA|yacB|JW0109|b0113	protein	taxon:83333	EcoCyc	92	90	146	1074	1370	1372
efp	3.76085	1.91106	9.41e-60	2.66e-58	UniProtKB	P0A6N4	efp	acts_upstream_of_or_within	negative regulation of translational frameshifting (PMID:26009254 [IMP]) peptide biosynthetic process (GO_REF:0000002 [IEA] InterPro:IPR015365) rescue of stalled ribosome (PMID:25843707 [IMP]) translation (GO_REF:0000043 [IEA] UniProtKB-KW:KW-0648) translational elongation (GO_REF:0000104 [IEA] UniRule:UR000331600) (PMID:23239623 [IDA]) (PMID:23239624 [IDA]) (GO_REF:0000041 [IEA] UniPathway:UPA00…	cytoplasm (GO_REF:0000002 [IEA] InterPro:IPR011768, InterPro:IPR015365) (GO_REF:0000104 [IEA] UniRule:UR000331600) (PMID:1105576 [IDA]) (GO_REF:0000044 [IEA] UniProtKB-SubCell:SL-0086) (PMID:21873635 [IBA] PANTHER:PTN000769376, UniProtKB:P0A6N8, UniProtKB:P0A6N4) (GO_REF:0000043 [IEA] UniProtKB-KW:KW-0963) cytosol (GO_REF:0000117 [IEA] ARBA:ARBA00029243) (PMID:1105576 [IDA])	ribosome binding (PMID:18201202 [IDA]) translation elongation factor activity (GO_REF:0000104 [IEA] UniRule:UR000331600) (PMID:23239624 [IDA]) (PMID:23239623 [IDA]) (GO_REF:0000002 [IEA] InterPro:IPR001059, InterPro:IPR011768) (PMID:1105576 [IDA]) (GO_REF:0000043 [IEA] UniProtKB-KW:KW-0251) (PMID:21873635 [IBA] PANTHER:PTN000769376, UniProtKB:P0A6N4)	Elongation factor P	efp|JW4107|b4147	protein	taxon:83333	EcoCyc	265	165	200	1863	2585	2105
hpt	3.74119	1.9035	1.31e-49	2.79e-48	UniProtKB	P0A9M2	hpt	acts_upstream_of_or_within	GMP salvage (PMID:21873635 [IBA] PANTHER:PTN000501530, MGI:MGI:96217, UniProtKB:P0A9M2, UniProtKB:P00492) (PMID:12070315 [IDA]) (PMID:765747 [IMP]) IMP salvage (PMID:21873635 [IBA] PANTHER:PTN000501530, MGI:MGI:96217, UniProtKB:P0A9M2) (PMID:765747 [IMP]) (GO_REF:0000041 [IEA] UniPathway:UPA00591) (PMID:12070315 [IDA]) guanine salvage (PMID:21873635 [IBA] PANTHER:PTN000501530, UniProtKB:P00492) h…	cytoplasm (GO_REF:0000044 [IEA] UniProtKB-SubCell:SL-0086) (GO_REF:0000043 [IEA] UniProtKB-KW:KW-0963) cytosol (PMID:15911532 [IDA]) (PMID:21873635 [IBA] PANTHER:PTN000501530, MGI:MGI:96217, UniProtKB:P00492, UniProtKB:P0A9M2) (PMID:18304323 [IDA]) macromolecular complex (PMID:12070315 [IDA])	guanine phosphoribosyltransferase activity (PMID:12070315 [IDA]) (GO_REF:0000003 [IEA] EC:2.4.2.8) (GO_REF:0000116 [IEA] RHEA:25424) guanosine tetraphosphate binding (PMID:29511080 [IDA]) (PMID:30559427 [IDA]) hypoxanthine phosphoribosyltransferase activity (GO_REF:0000116 [IEA] RHEA:17973) (PMID:12070315 [IDA]) (GO_REF:0000002 [IEA] InterPro:IPR005904) (PMID:21873635 [IBA] PANTHER:PTN000501530, …	Hypoxanthine phosphoribosyltransferase	hpt|JW5009|b0125	protein	taxon:83333	EcoliWiki	51	50	68	556	693	651
caiF	3.73358	1.90056	1.28e-09	6.13e-09	UniProtKB	P0AE58	caiF	acts_upstream_of_or_within	carnitine metabolic process (PMID:8631699 [EXP]) regulation of transcription, DNA-templated (PMID:10564497 [IDA]) transcription, DNA-templated (PMID:10564497 [IDA]) (PMID:9573142 [IEP]) (PMID:8631699 [IEP]) (GO_REF:0000002 [IEA] InterPro:IPR020357)		transcription factor activity, sequence-specific DNA binding (PMID:8631699 [IDA])	Transcriptional activatory protein CaiF	caiF|JW0033|b0034	protein	taxon:83333	EcoCyc	6	6	5	63	73	49
ppa	3.72863	1.89865	2.29e-66	7.45e-65	UniProtKB	P0A7A9	ppa	enables	phosphate-containing compound metabolic process (GO_REF:0000002 [IEA] InterPro:IPR008162, InterPro:IPR036649) (PMID:21873635 [IBA] PANTHER:PTN000032431, UniProtKB:P9WI55)	cytoplasm (GO_REF:0000044 [IEA] UniProtKB-SubCell:SL-0086) (GO_REF:0000104 [IEA] UniRule:UR000080090) (GO_REF:0000002 [IEA] InterPro:IPR008162, InterPro:IPR036649) (GO_REF:0000043 [IEA] UniProtKB-KW:KW-0963) cytosol (PMID:16858726 [HDA]) (PMID:21873635 [IBA] PANTHER:PTN000032559, UniProtKB:P0A7A9) (PMID:18304323 [IDA]) (PMID:5329747 [IDA]) membrane (PMID:16858726 [HDA])	hydrolase activity (GO_REF:0000043 [IEA] UniProtKB-KW:KW-0378) inorganic diphosphatase activity (PMID:5329747 [IDA]) (GO_REF:0000003 [IEA] EC:3.6.1.1) (GO_REF:0000116 [IEA] RHEA:24576) (GO_REF:0000002 [IEA] InterPro:IPR008162, InterPro:IPR036649) (GO_REF:0000104 [IEA] UniRule:UR000080090) (PMID:21873635 [IBA] PANTHER:PTN000032431, SGD:S000004880, TAIR:locus:2062195, FB:FBgn0016687, UniProtKB:Q9H2…	Inorganic pyrophosphatase	ppa|JW4185|b4226	protein	taxon:83333	InterPro	232	171	230	1989	2625	2221
rutD	3.72819	1.89848	0.0128052	0.0266025	UniProtKB	P75895	rutD	acts_upstream_of_or_within	nitrogen utilization (GO_REF:0000104 [IEA] UniRule:UR000100304) (PMID:16540542 [IMP]) pyrimidine nucleobase catabolic process (PMID:16540542 [IMP]) uracil catabolic process (PMID:20400551 [IMP]) (GO_REF:0000002 [IEA] InterPro:IPR019913) (GO_REF:0000104 [IEA] UniRule:UR000100304)		hydrolase activity (PMID:21873635 [IBA] PANTHER:PTN000863140, UniProtKB:Q9Y013, ZFIN:ZDB-GENE-041212-70, UniProtKB:Q9HZR3, UniProtKB:P9WMR9, UniProtKB:L0TC47, TAIR:locus:2043868, RGD:620732, UniProtKB:Q9H6B9, WB:WBGene00010628, UniProtKB:P34913, UniProtKB:Q8IM75, MGI:MGI:99500, TAIR:locus:2078067, WB:WBGene00019329) (GO_REF:0000104 [IEA] UniRule:UR000100304) (GO_REF:0000043 [IEA] UniProtKB-KW:KW-…	Putative carbamate hydrolase RutD	rutD|ycdJ|JW0994|b1009	protein	taxon:83333	EcoCyc	3	0	1	9	5	18
cdgI	3.70736	1.89039	2.1e-07	8.44e-07	UniProtKB	P76236	cdgI	acts_upstream_of_or_within	cell adhesion involved in single-species biofilm formation (PMID:21873635 [IBA] PANTHER:PTN002895351, UniProtKB:P31129) negative regulation of bacterial-type flagellum-dependent cell motility (PMID:21181144 [IMP]) (PMID:21873635 [IBA] PANTHER:PTN002895351, UniProtKB:P76236, UniProtKB:P76330, UniProtKB:P46139, UniProtKB:P76237)	membrane (GO_REF:0000043 [IEA] UniProtKB-KW:KW-0472) plasma membrane (GO_REF:0000044 [IEA] UniProtKB-SubCell:SL-0037) (PMID:21873635 [IBA] PANTHER:PTN002895351, UniProtKB:P76236, UniProtKB:P76147, UniProtKB:P76237, UniProtKB:P75801, UniProtKB:P46139, UniProtKB:P76330) (GO_REF:0000043 [IEA] UniProtKB-KW:KW-0997) (PMID:15919996 [IDA]) (GO_REF:0000043 [IEA] UniProtKB-KW:KW-1003)	GTP binding (GO_REF:0000043 [IEA] UniProtKB-KW:KW-0342) diguanylate cyclase activity (GO_REF:0000003 [IEA] EC:2.7.7.65) (PMID:21873635 [IBA] PANTHER:PTN002895344, UniProtKB:P31129, UniProtKB:P76330, UniProtKB:Q9I4M8, UniProtKB:Q9HXT9, UniProtKB:P46139, UniProtKB:Q9HZ57, UniProtKB:P76245, UniProtKB:Q9HT84, UniProtKB:P0AAP1, UniProtKB:Q9HUW7, UniProtKB:Q9HZX6, UniProtKB:P0AA89, UniProtKB:Q9HW69, Un…	Probable diguanylate cyclase CdgI	cdgI|yeaI|JW1774|b1785	protein	taxon:83333	EcoCyc	8	2	5	42	65	36
wcaA	3.68756	1.88267	4.91e-10	2.45e-09	UniProtKB	P77414	wcaA	acts_upstream_of_or_within	colanic acid biosynthetic process (PMID:8759852 [IGC]) lipopolysaccharide biosynthetic process (GO_REF:0000043 [IEA] UniProtKB-KW:KW-0448) slime layer polysaccharide biosynthetic process (GO_REF:0000041 [IEA] UniPathway:UPA00936)		glucuronosyltransferase activity (PMID:30821147 [IDA]) transferase activity (GO_REF:0000043 [IEA] UniProtKB-KW:KW-0808) transferase activity, transferring glycosyl groups (PMID:21873635 [IBA] PANTHER:PTN000531320, UniProtKB:Q9HUG5, UniProtKB:Q9I4V9, UniProtKB:Q9I5M1, UniProtKB:O31986, UniProtKB:P9WMX7, UniProtKB:P26401, UniProtKB:P77414)	Putative colanic acid biosynthesis glycosyl transferase WcaA	wcaA|JW2044|b2059	protein	taxon:83333	EcoCyc	9	2	8	55	76	58
yhcC	3.68698	1.88244	3.21e-06	1.13e-05	UniProtKB	P0ADW6	yhcC	enables			4 iron, 4 sulfur cluster binding (GO_REF:0000043 [IEA] UniProtKB-KW:KW-0004) (PMID:25117543 [IDA]) catalytic activity (GO_REF:0000002 [IEA] InterPro:IPR006638, InterPro:IPR007197) iron-sulfur cluster binding (GO_REF:0000002 [IEA] InterPro:IPR005911, InterPro:IPR006638, InterPro:IPR007197) (GO_REF:0000043 [IEA] UniProtKB-KW:KW-0411) metal ion binding (GO_REF:0000043 [IEA] UniProtKB-KW:KW-0479)	Protein YhcC	yhcC|JW3178|b3211	protein	taxon:83333	InterPro	7	1	3	37	32	29
sepD	3.67356	1.87718	0.0061	0.0135413													3	1	0	8	11	14
osmC	3.65764	1.87091	1.96e-34	2.9e-33	UniProtKB	P0C0L2	osmC	acts_upstream_of_or_within	cellular oxidant detoxification (GO_REF:0000108 [IEA] GO:0004601) (GO_REF:0000108 [IEA] GO:0016209) (GO_REF:0000108 [IEA] GO:0051920) hyperosmotic response (PMID:1715407 [IEP]) response to hydroperoxide (PMID:11281321 [IMP]) response to oxidative stress (PMID:11281321 [IMP]) (GO_REF:0000002 [IEA] InterPro:IPR019904)	cytoplasm (GO_REF:0000044 [IEA] UniProtKB-SubCell:SL-0086) (GO_REF:0000043 [IEA] UniProtKB-KW:KW-0963) cytosol (PMID:15911532 [IDA]) (PMID:18304323 [IDA])	antioxidant activity (GO_REF:0000043 [IEA] UniProtKB-KW:KW-0049) oxidoreductase activity (GO_REF:0000043 [IEA] UniProtKB-KW:KW-0560) peroxidase activity (GO_REF:0000043 [IEA] UniProtKB-KW:KW-0575) (GO_REF:0000002 [IEA] InterPro:IPR019904) (PMID:14627744 [IDA]) peroxiredoxin activity (PMID:20463026 [IDA]) (GO_REF:0000116 [IEA] RHEA:10008) protein homodimerization activity (PMID:14627744 [IDA])	Peroxiredoxin OsmC	osmC|JW1477|b1482	protein	taxon:83333	EcoCyc	44	27	28	306	382	303
rrf_2	3.62435	1.85772	9.96e-43	1.79e-41													3897	2839	4087	26487	46243	42589
cydB	3.61496	1.85398	1.63e-74	6.5e-73	UniProtKB	P0ABK2	cydB	enables	aerobic electron transport chain (PMID:2414286 [IDA]) (PMID:6321507 [IDA]) (PMID:23749980 [NAS]) (PMID:21873635 [IBA] PANTHER:PTN000769195, UniProtKB:P0ABK2, UniProtKB:P26458) oxidative phosphorylation (PMID:23749980 [NAS]) (GO_REF:0000041 [IEA] UniPathway:UPA00705)	cytochrome complex (PMID:6321507 [IDA]) (PMID:31604309 [IDA]) (PMID:21873635 [IBA] PANTHER:PTN000769195, UniProtKB:P26458, UniProtKB:P0ABK2) (PMID:24681096 [IDA]) (PMID:6307994 [IDA]) membrane (GO_REF:0000002 [IEA] InterPro:IPR003317) (GO_REF:0000043 [IEA] UniProtKB-KW:KW-0472) (PMID:1851043 [IDA]) plasma membrane (PMID:17309111 [IDA]) (GO_REF:0000043 [IEA] UniProtKB-KW:KW-0997) (PMID:10076013 [I…	electron carrier activity (PMID:6321507 [IDA]) (PMID:21873635 [IBA] PANTHER:PTN000769195, UniProtKB:P0ABK2, UniProtKB:P26458) metal ion binding (GO_REF:0000043 [IEA] UniProtKB-KW:KW-0479) oxidoreductase activity, acting on diphenols and related substances as donors, oxygen as acceptor (PMID:21873635 [IBA] PANTHER:PTN000769195, UniProtKB:P26458, UniProtKB:P0ABK2) (PMID:6321507 [IDA]) protein bindi…	Cytochrome bd-I ubiquinol oxidase subunit 2	cydB|cyd-2|JW0723|b0734	protein	taxon:83333	IntAct	487	322	435	3654	4986	4105
hyaA	3.60168	1.84867	2.11e-46	4.2e-45	UniProtKB	P69739	hyaA	acts_upstream_of_or_within	anaerobic electron transport chain (PMID:19917611 [IDA]) (PMID:11506918 [IC]) anaerobic respiration (PMID:21873635 [IBA] PANTHER:PTN000768604, UniProtKB:P69739) (PMID:8071220 [IEP]) (PMID:19917611 [IDA]) cellular response to starvation (PMID:9079897 [IDA]) fermentation (PMID:8071220 [IEP]) (PMID:8071220 [IDA]) hydrogen metabolic process (PMID:11506918 [IC]) (PMID:3516689 [IC])	[Ni-Fe] hydrogenase complex (PMID:2180913 [RCA]) (PMID:21873635 [IBA] PANTHER:PTN000768604, UniProtKB:P69739) (PMID:22431599 [IDA]) (PMID:23260654 [IPI]) ferredoxin hydrogenase complex (GO_REF:0000002 [IEA] InterPro:IPR001821) membrane (PMID:12115052 [ISM]) (PMID:21873635 [IBA] PANTHER:PTN000768604, UniProtKB:P69739) (GO_REF:0000043 [IEA] UniProtKB-KW:KW-0472) (PMID:1856178 [IDA]) plasma membrane…	3 iron, 4 sulfur cluster binding (PMID:22431599 [IDA]) (GO_REF:0000043 [IEA] UniProtKB-KW:KW-0003) 4 iron, 4 sulfur cluster binding (PMID:22431599 [IDA]) (GO_REF:0000043 [IEA] UniProtKB-KW:KW-0004) electron carrier activity (PMID:22431599 [IDA]) (PMID:21873635 [IBA] PANTHER:PTN000768604, UniProtKB:P69739) ferredoxin hydrogenase activity (GO_REF:0000002 [IEA] InterPro:IPR001821) hydrogenase (accep…	Hydrogenase-1 small chain	hyaA|JW0954|b0972	protein	taxon:83333	EcoCyc	191	76	121	1236	1283	1054
yjiX	3.59994	1.84797	0.0152865	0.0311595	UniProtKB	P0ADC8	yjiX	acts_upstream_of_or_within	cellular response to DNA damage stimulus (PMID:11967071 [IEP])			Uncharacterized protein YjiX	yjiX|JW4316|b4353	protein	taxon:83333	EcoliWiki	0	1	1	10	11	5
nirD	3.59777	1.8471	0.000172	0.000494	UniProtKB	P0A9I8	nirD	contributes_to	http://amigo.geneontology.org/amigo/term/GO:0042128	cytoplasm (GO_REF:0000044 [IEA] UniProtKB-SubCell:SL-0086) (GO_REF:0000043 [IEA] UniProtKB-KW:KW-0963) nitrite reductase complex [NAD(P)H] (PMID:1435259 [IDA]) (PMID:21873635 [IBA] PANTHER:PTN002220983, UniProtKB:P0A9I8)	0106316 2 iron, 2 sulfur cluster binding (GO_REF:0000002 [IEA] InterPro:IPR036922) nitrite reductase [NAD(P)H] activity (PMID:21873635 [IBA] PANTHER:PTN002220983, UniProtKB:P0A9I8) (GO_REF:0000002 [IEA] InterPro:IPR012748, InterPro:IPR017881) oxidoreductase activity (GO_REF:0000043 [IEA] UniProtKB-KW:KW-0560) protein binding (PMID:34323689 [IPI] UniProtKB:P0AG20) (PMID:34323689 [IPI] UniProtKB:P0…	Nitrite reductase (NADH) small subunit	nirD|JW3329|b3366	protein	taxon:83333	EcoCyc	4	2	1	15	23	26
mtnN	3.55617	1.83033	4.43e-44	8.28e-43	UniProtKB	P0AF12	mtnN	enables	0110052 L-methionine biosynthetic process from S-adenosylmethionine (GO_REF:0000104 [IEA] UniRule:UR000084108) (PMID:21873635 [IBA] PANTHER:PTN002929873, UniProtKB:P0AF12) (PMID:9524204 [IDA]) L-methionine biosynthetic process from methylthioadenosine (GO_REF:0000002 [IEA] InterPro:IPR010049) (GO_REF:0000041 [IEA] UniPathway:UPA00904) cellular amino acid biosynthetic process (GO_REF:0000043 [IEA]…	cytoplasm (GO_REF:0000117 [IEA] ARBA:ARBA00026971) cytosol (PMID:15911532 [IDA]) (PMID:21873635 [IBA] PANTHER:PTN002929873, UniProtKB:P0AF12)	adenosylhomocysteine nucleosidase activity (PMID:9524204 [IDA]) (GO_REF:0000003 [IEA] EC:3.2.2.9) (GO_REF:0000116 [IEA] RHEA:17805) (GO_REF:0000104 [IEA] UniRule:UR000084108) (GO_REF:0000002 [IEA] InterPro:IPR010049) (PMID:21873635 [IBA] PANTHER:PTN002929873, UniProtKB:P0AF12) catalytic activity (GO_REF:0000002 [IEA] InterPro:IPR000845, InterPro:IPR035994) hydrolase activity (GO_REF:0000043 [IEA]…	5'-methylthioadenosine/S-adenosylhomocysteine nucleosidase	mtnN|mtn|pfs|yadA|JW0155|b0159	protein	taxon:83333	InterPro	102	56	59	588	751	728
fumD	3.55295	1.82902	3.84e-08	1.65e-07	UniProtKB	P0ACX5	fumD	enables			fumarate hydratase activity (PMID:27914785 [IDA]) (GO_REF:0000003 [IEA] EC:4.2.1.2) (PMID:27941785 [IDA]) (GO_REF:0000116 [IEA] RHEA:12460) lyase activity (GO_REF:0000043 [IEA] UniProtKB-KW:KW-0456)	Fumarase D	fumD|ydhZ|JW1665|b1675	protein	taxon:83333	UniProt	8	2	7	41	55	67
ehxC	3.5443	1.8255	1.04e-15	7.43e-15													22	11	12	157	146	117
eutM	3.52714	1.8185	5.77e-06	1.97e-05	UniProtKB	P0ABF4	eutM	acts_upstream_of_or_within	ethanolamine catabolic process (GO_REF:0000041 [IEA] UniPathway:UPA00560) protein hexamerization (PMID:20044574 [IDA])	ethanolamine degradation polyhedral organelle (PMID:20044574 [ISS] UniProtKB:P41791) polyhedral organelle (GO_REF:0000002 [IEA] InterPro:IPR000249) (GO_REF:0000043 [IEA] UniProtKB-KW:KW-1283) (GO_REF:0000044 [IEA] UniProtKB-SubCell:SL-0544)	identical protein binding (PMID:20044574 [IDA]) structural molecule activity (PMID:20044574 [ISS] UniProtKB:P41791)	Bacterial microcompartment shell protein EutM	eutM|cchA|yffZ|JW2441|b2457	protein	taxon:83333	EcoCyc	5	1	5	40	28	38
yiaY	3.52089	1.81594	1.64e-08	7.29e-08	UniProtKB	P37686	yiaY	enables			L-threonine 3-dehydrogenase activity (PMID:24651643 [IDA]) alcohol dehydrogenase (NAD) activity (GO_REF:0000003 [IEA] EC:1.1.1.1) (PMID:21832992 [IMP]) (PMID:21873635 [IBA] PANTHER:PTN002608572, UniProtKB:P76553, UniProtKB:P0A9Q7, PomBase:SPAC5H10.06c, SGD:S000003225, UniProtKB:P37686, UniProtKB:Q9XDN0) (GO_REF:0000116 [IEA] RHEA:10740) alcohol dehydrogenase [NAD(P)+] activity (GO_REF:0000116 [IE…	Probable alcohol dehydrogenase	yiaY|JW5648|b3589	protein	taxon:83333	UniProt	10	3	6	49	51	73
yjdP	3.5169	1.81431	5.74e-05	0.000175													0	2	4	24	31	20
fbaB	3.50878	1.81097	1.13e-49	2.43e-48	UniProtKB	P0A991	fbaB	enables	http://amigo.geneontology.org/amigo/term/GO:0006096	cytoplasm (GO_REF:0000044 [IEA] UniProtKB-SubCell:SL-0086) (GO_REF:0000043 [IEA] UniProtKB-KW:KW-0963) cytosol (PMID:16858726 [HDA]) (PMID:18304323 [IDA]) membrane (PMID:16858726 [HDA])	catalytic activity (GO_REF:0000117 [IEA] ARBA:ARBA00027533) fructose-bisphosphate aldolase activity (GO_REF:0000002 [IEA] InterPro:IPR041720) (GO_REF:0000116 [IEA] RHEA:14729) (GO_REF:0000003 [IEA] EC:4.1.2.13) (PMID:9531482 [IDA]) identical protein binding (PMID:16858726 [IPI] UniProtKB:P0A991) (PMID:9531482 [IPI] UniProtKB:P0A991) lyase activity (GO_REF:0000043 [IEA] UniProtKB-KW:KW-0456) (GO_R…	Fructose-bisphosphate aldolase class 1	fbaB|dhnA|JW5344|b2097	protein	taxon:83333	UniProt	95	43	45	508	598	561
yiiS	3.50355	1.80882	3.13e-10	1.57e-09	UniProtKB	P32162	yiiS	is_active_in		cytosol (PMID:21873635 [IBA] PANTHER:PTN002215247, UniProtKB:P0AD33)		UPF0381 protein YiiS	UniProtKB:P32162|PTN002215254	protein	taxon:83333	GO_Central	5	3	10	63	66	63
ydeA	3.5028	1.80851	7.3e-24	7.41e-23													21	18	24	181	215	256
dapD	3.49782	1.80646	9.52e-60	2.68e-58	UniProtKB	P0A9D8	dapD	acts_upstream_of_or_within	cellular amino acid biosynthetic process (GO_REF:0000043 [IEA] UniProtKB-KW:KW-0028) diaminopimelate biosynthetic process (PMID:4926684 [IMP]) (PMID:21873635 [IBA] PANTHER:PTN001057733, UniProtKB:P0A9D8) (GO_REF:0000043 [IEA] UniProtKB-KW:KW-0220) (GO_REF:0000104 [IEA] UniRule:UR000100254) lysine biosynthetic process (GO_REF:0000043 [IEA] UniProtKB-KW:KW-0457) (PMID:6365916 [IDA]) (PMID:21873635 …	cytoplasm (GO_REF:0000044 [IEA] UniProtKB-SubCell:SL-0086) (GO_REF:0000104 [IEA] UniRule:UR000100254) (GO_REF:0000043 [IEA] UniProtKB-KW:KW-0963) cytosol (PMID:15911532 [IDA]) (PMID:18304323 [IDA])	2,3,4,5-tetrahydropyridine-2,6-dicarboxylate N-succinyltransferase activity (GO_REF:0000003 [IEA] EC:2.3.1.117) (GO_REF:0000002 [IEA] InterPro:IPR005664) (PMID:6365916 [IDA]) (GO_REF:0000116 [IEA] RHEA:17325) (GO_REF:0000104 [IEA] UniRule:UR000100254) nucleotidyltransferase activity (PMID:21873635 [IBA] PANTHER:PTN001452257, UniProtKB:O67379, UniProtKB:Q5JDA9, UniProtKB:Q58517, UniProtKB:P32173) …	2,3,4,5-tetrahydropyridine-2,6-dicarboxylate N-succinyltransferase	dapD|JW0161|b0166	protein	taxon:83333	EcoCyc	212	151	146	1519	1769	1671
purK	3.48579	1.80149	6.41e-66	2.04e-64	UniProtKB	P09029	purK	enables	'de novo' IMP biosynthetic process (GO_REF:0000041 [IEA] UniPathway:UPA00074) (GO_REF:0000002 [IEA] InterPro:IPR005875) (GO_REF:0000104 [IEA] UniRule:UR000161642) purine nucleotide biosynthetic process (GO_REF:0000043 [IEA] UniProtKB-KW:KW-0658)	cytosol (PMID:18304323 [IDA]) (PMID:21873635 [IBA] PANTHER:PTN008521729, UniProtKB:P09029)	5-(carboxyamino)imidazole ribonucleotide synthase activity (GO_REF:0000116 [IEA] RHEA:19317) (PMID:8117684 [IDA]) (GO_REF:0000104 [IEA] UniRule:UR000161642) (GO_REF:0000003 [IEA] EC:6.3.4.18) ATP binding (GO_REF:0000002 [IEA] InterPro:IPR011761, InterPro:IPR013815) (GO_REF:0000043 [IEA] UniProtKB-KW:KW-0067) (PMID:8117684 [IDA]) (PMID:19053251 [IDA]) ligase activity (GO_REF:0000043 [IEA] UniProtK…	N5-carboxyaminoimidazole ribonucleotide synthase	purK|JW0511|b0522	protein	taxon:83333	UniProt	266	179	283	2170	2481	2674
xanP	3.45038	1.78675	3.37e-60	9.65e-59	UniProtKB	P0AGM9	xanP	acts_upstream_of_or_within	transmembrane transport (GO_REF:0000002 [IEA] InterPro:IPR006042, InterPro:IPR006043) xanthine transport (PMID:21873635 [IBA] PANTHER:PTN002450094, UniProtKB:P0AGM9, UniProtKB:Q46821, UniProtKB:P67444, UniProtKB:Q07307) (PMID:16096267 [IDA])	membrane (GO_REF:0000002 [IEA] InterPro:IPR006042, InterPro:IPR006043) (GO_REF:0000043 [IEA] UniProtKB-KW:KW-0472) plasma membrane (PMID:16096267 [IDA]) (GO_REF:0000044 [IEA] UniProtKB-SubCell:SL-0037) (GO_REF:0000117 [IEA] ARBA:ARBA00027801) (GO_REF:0000043 [IEA] UniProtKB-KW:KW-0997) (PMID:15919996 [IDA]) (GO_REF:0000043 [IEA] UniProtKB-KW:KW-1003)	nucleobase transmembrane transporter activity (GO_REF:0000117 [IEA] ARBA:ARBA00027785) transmembrane transporter activity (GO_REF:0000002 [IEA] InterPro:IPR006042, InterPro:IPR006043) xanthine transmembrane transporter activity (PMID:16096267 [IDA]) (PMID:21873635 [IBA] PANTHER:PTN002450094, UniProtKB:Q07307, UniProtKB:P67444, UniProtKB:P0AGM9, UniProtKB:Q46821)	Xanthine permease XanP	xanP|yicE|JW3629|b3654	protein	taxon:83333	EcoCyc	253	210	321	2258	2861	3020
gmd_1	3.44773	1.78565	7.24e-48	1.5e-46													443	369	457	4383	5165	3395
nrdA	3.4465	1.78513	3.71e-64	1.13e-62	UniProtKB	P00452	nrdA	acts_upstream_of_or_within	2'-deoxyribonucleotide biosynthetic process (PMID:9395490 [IDA]) DNA replication (GO_REF:0000041 [IEA] UniPathway:UPA00326) (GO_REF:0000002 [IEA] InterPro:IPR013509) deoxyribonucleotide biosynthetic process (PMID:13973714 [IDA]) (GO_REF:0000043 [IEA] UniProtKB-KW:KW-0215) (PMID:21873635 [IBA] PANTHER:PTN000171388, MGI:MGI:98180, UniProtKB:P39452, dictyBase:DDB_G0284071, UniProtKB:P23921, SGD:S000…	cytosol (PMID:18304323 [IDA]) ribonucleoside-diphosphate reductase complex (PMID:9395490 [IPI]) (PMID:13973714 [IDA]) (PMID:21873635 [IBA] PANTHER:PTN000171388, UniProtKB:P00452, SGD:S000000872, PomBase:SPAC1F7.05, UniProtKB:P9WH75, UniProtKB:Q9I4I1, UniProtKB:P39452, MGI:MGI:98180, UniProtKB:P23921, dictyBase:DDB_G0284071)	ATP binding (PMID:21873635 [IBA] PANTHER:PTN000171388, UniProtKB:P9WH75, UniProtKB:P00452) (GO_REF:0000002 [IEA] InterPro:IPR013509) (PMID:4902211 [IDA]) (GO_REF:0000043 [IEA] UniProtKB-KW:KW-0067) catalytic activity (GO_REF:0000043 [IEA] UniProtKB-KW:KW-0021) identical protein binding (PMID:17726094 [IPI] UniProtKB:P00452) (PMID:22160671 [IPI] UniProtKB:P00452) nucleotide binding (GO_REF:0000043…	Ribonucleoside-diphosphate reductase 1 subunit alpha	nrdA|dnaF|JW2228|b2234	protein	taxon:83333	EcoliWiki	450	380	672	4869	5675	5291
metJ	3.43619	1.78081	9.79e-28	1.15e-26	UniProtKB	P0A8U6	metJ	enables	cellular amino acid biosynthetic process (GO_REF:0000043 [IEA] UniProtKB-KW:KW-0028) methionine biosynthetic process (GO_REF:0000043 [IEA] UniProtKB-KW:KW-0486) (GO_REF:0000104 [IEA] UniRule:UR000032374) methionine metabolic process (GO_REF:0000002 [IEA] InterPro:IPR002084) negative regulation of transcription, DNA-templated (GO_REF:0000104 [IEA] UniRule:UR000032374) regulation of transcription, …	cytoplasm (GO_REF:0000044 [IEA] UniProtKB-SubCell:SL-0086) (GO_REF:0000043 [IEA] UniProtKB-KW:KW-0963) (GO_REF:0000104 [IEA] UniRule:UR000032374) cytosol (PMID:18304323 [IDA])	DNA binding (GO_REF:0000043 [IEA] UniProtKB-KW:KW-0238) protein binding (PMID:15690043 [IPI] UniProtKB:P0AFF6) (PMID:19402753 [IPI] UniProtKB:P0AFF6) transcription factor activity, sequence-specific DNA binding (GO_REF:0000002 [IEA] InterPro:IPR002084)	Met repressor	metJ|JW3909|b3938	protein	taxon:83333	UniProt	29	22	28	231	273	278
gpt	3.41694	1.77271	4.5e-30	5.69e-29	UniProtKB	P0A9M5	gpt	acts_upstream_of_or_within	GMP salvage (GO_REF:0000041 [IEA] UniPathway:UPA00909) (PMID:21873635 [IBA] PANTHER:PTN002218367, UniProtKB:P0A9M5) (PMID:820683 [IMP]) IMP salvage (PMID:21873635 [IBA] PANTHER:PTN002218367, UniProtKB:P0A9M5) (PMID:6305942 [IDA]) XMP salvage (GO_REF:0000041 [IEA] UniPathway:UPA00602) (PMID:21873635 [IBA] PANTHER:PTN002218367, UniProtKB:P0A9M5) (PMID:820683 [IMP]) protein homotetramerization (PMID…	cytosol (PMID:16858726 [HDA]) (PMID:18304323 [IDA]) (PMID:21873635 [IBA] PANTHER:PTN002218367, UniProtKB:P0A9M5) macromolecular complex (PMID:9100006 [IDA]) membrane (GO_REF:0000043 [IEA] UniProtKB-KW:KW-0472) plasma membrane (GO_REF:0000044 [IEA] UniProtKB-SubCell:SL-0037) (GO_REF:0000043 [IEA] UniProtKB-KW:KW-0997) (GO_REF:0000043 [IEA] UniProtKB-KW:KW-1003) (GO_REF:0000104 [IEA] UniRule:UR0000…	guanine phosphoribosyltransferase activity (GO_REF:0000116 [IEA] RHEA:25424) guanosine tetraphosphate binding (PMID:29511080 [IDA]) (PMID:30559427 [IDA]) hypoxanthine phosphoribosyltransferase activity (GO_REF:0000116 [IEA] RHEA:17973) (PMID:21873635 [IBA] PANTHER:PTN002218367, UniProtKB:P0A9M5) (PMID:6305942 [IDA]) identical protein binding (PMID:9100006 [IPI] UniProtKB:P0A9M5) magnesium ion bin…	Xanthine-guanine phosphoribosyltransferase	gpt|gpp|gxu|JW0228|b0238	protein	taxon:83333	EcoCyc	34	28	53	321	431	443
ffs	3.40646	1.76827	4.24e-07	1.64e-06													6	8	8	37	109	93
glnP	3.40604	1.76809	5.03e-49	1.06e-47	UniProtKB	P0AEQ6	glnP	enables	L-glutamine import into cell (PMID:30239791 [NAS]) amino acid transport (PMID:21873635 [IBA] PANTHER:PTN000770159, UniProtKB:Q9I403, UniProtKB:P0AFT2, UniProtKB:Q9I404, UniProtKB:Q9I487) (GO_REF:0000043 [IEA] UniProtKB-KW:KW-0029) nitrogen compound transport (GO_REF:0000002 [IEA] InterPro:IPR010065) transmembrane transport (GO_REF:0000002 [IEA] InterPro:IPR000515, InterPro:IPR043429)	ATP-binding cassette (ABC) transporter complex (GO_REF:0000002 [IEA] InterPro:IPR010065) ATP-binding cassette (ABC) transporter complex, substrate-binding subunit-containing (PMID:30239791 [NAS]) membrane (GO_REF:0000002 [IEA] InterPro:IPR000515, InterPro:IPR010065, InterPro:IPR043429) (GO_REF:0000043 [IEA] UniProtKB-KW:KW-0472) plasma membrane (PMID:17309111 [IDA]) (GO_REF:0000044 [IEA] UniProtK…	transmembrane transporter activity (GO_REF:0000002 [IEA] InterPro:IPR010065)	Glutamine transport system permease protein GlnP	glnP|JW0795|b0810	protein	taxon:83333	InterPro	134	68	68	817	803	771
iadA	3.40438	1.76739	4.79e-26	5.3e-25	UniProtKB	P39377	iadA	enables	http://amigo.geneontology.org/amigo/term/GO:0006508	cytoplasm (PMID:7876157 [IDA]) (GO_REF:0000044 [IEA] UniProtKB-SubCell:SL-0086) (GO_REF:0000043 [IEA] UniProtKB-KW:KW-0963) cytosol (PMID:18304323 [IDA])	beta-aspartyl-peptidase activity (GO_REF:0000002 [IEA] InterPro:IPR010229, InterPro:IPR033826) (PMID:7876157 [IDA]) (PMID:4880759 [IDA]) hydrolase activity (GO_REF:0000002 [IEA] InterPro:IPR006680) (GO_REF:0000043 [IEA] UniProtKB-KW:KW-0378) hydrolase activity, acting on carbon-nitrogen (but not peptide) bonds (GO_REF:0000002 [IEA] InterPro:IPR011059) identical protein binding (PMID:12718528 [IDA…	Isoaspartyl dipeptidase	iadA|yjiF|JW4291|b4328	protein	taxon:83333	UniProt	22	22	25	220	226	251
ulaG	3.39442	1.76316	1.23e-06	4.55e-06	UniProtKB	P39300	ulaG	acts_upstream_of_or_within	L-ascorbic acid catabolic process (GO_REF:0000104 [IEA] UniRule:UR000101591) (GO_REF:0000002 [IEA] InterPro:IPR023951) (GO_REF:0000041 [IEA] UniPathway:UPA00263) (PMID:12644495 [IMP])	http://amigo.geneontology.org/amigo/term/GO:0005737	L-ascorbate 6-phosphate lactonase activity (GO_REF:0000002 [IEA] InterPro:IPR023951) (PMID:20359483 [IDA]) (GO_REF:0000116 [IEA] RHEA:28803) carboxylic ester hydrolase activity (GO_REF:0000104 [IEA] UniRule:UR000101591) hydrolase activity (GO_REF:0000043 [IEA] UniProtKB-KW:KW-0378) manganese ion binding (GO_REF:0000002 [IEA] InterPro:IPR023951) (PMID:20359483 [IDA])	Probable L-ascorbate-6-phosphate lactonase UlaG	ulaG|yjfR|JW5868|b4192	protein	taxon:83333	EcoCyc	7	3	4	38	36	52
ecpA	3.39262	1.7624	3.15e-15	2.2e-14	UniProtKB	P0AAA3	ecpA	located_in		http://amigo.geneontology.org/amigo/term/GO:0009289		Common pilus major fimbrillin subunit EcpA	ecpA|matB|yagZ|JW0287|b0293	protein	taxon:83333	UniProt	16	6	15	109	118	120
gltD	3.39092	1.76168	5.09e-47	1.04e-45	UniProtKB	P09832	gltD	acts_upstream_of_or_within	L-glutamate biosynthetic process (PMID:4565085 [IDA]) (GO_REF:0000041 [IEA] UniPathway:UPA00634) ammonia assimilation cycle (PMID:4565085 [IDA]) cellular amino acid biosynthetic process (GO_REF:0000043 [IEA] UniProtKB-KW:KW-0028) glutamate biosynthetic process (PMID:4565085 [IDA]) (GO_REF:0000043 [IEA] UniProtKB-KW:KW-0314) nitrogen compound metabolic process (GO_REF:0000041 [IEA] UniPathway:UPA0…	cytosol (PMID:18304323 [IDA]) glutamate synthase complex (NADPH) (PMID:4565085 [IPI])	4 iron, 4 sulfur cluster binding (GO_REF:0000043 [IEA] UniProtKB-KW:KW-0004) (GO_REF:0000002 [IEA] InterPro:IPR006006) glutamate synthase (NADPH) activity (GO_REF:0000003 [IEA] EC:1.4.1.13) (GO_REF:0000116 [IEA] RHEA:15501) (PMID:4565085 [IDA]) iron-sulfur cluster binding (GO_REF:0000002 [IEA] InterPro:IPR009051) (GO_REF:0000043 [IEA] UniProtKB-KW:KW-0411) metal ion binding (GO_REF:0000043 [IEA] …	Glutamate synthase [NADPH] small chain	gltD|aspB|JW3180|b3213	protein	taxon:83333	EcoCyc	62	35	65	486	535	544
glnH	3.38915	1.76093	2.1e-55	5.3e-54	UniProtKB	P0AEQ3	glnH	enables	L-glutamine import into cell (PMID:30239791 [NAS]) amino acid transport (GO_REF:0000043 [IEA] UniProtKB-KW:KW-0029) ion transmembrane transport (GO_REF:0000108 [IEA] GO:0015276)	ATP-binding cassette (ABC) transporter complex, substrate-binding subunit-containing (PMID:30239791 [NAS]) membrane (GO_REF:0000002 [IEA] InterPro:IPR001320) outer membrane-bounded periplasmic space (PMID:3027504 [IDA]) (GO_REF:0000117 [IEA] ARBA:ARBA00026684) (PMID:24140104 [IDA]) (PMID:15911532 [IDA]) periplasmic space (GO_REF:0000043 [IEA] UniProtKB-KW:KW-0574) (GO_REF:0000044 [IEA] UniProtKB-…	glutamine binding (PMID:2693744 [IDA]) ligand-gated ion channel activity (GO_REF:0000002 [IEA] InterPro:IPR001320)	Glutamine-binding periplasmic protein	glnH|JW0796|b0811	protein	taxon:83333	InterPro	208	129	128	1394	1500	1393
cfa	3.38355	1.75854	2.23e-46	4.43e-45	UniProtKB	P0A9H7	cfa	acts_upstream_of_or_within	fatty acid biosynthetic process (GO_REF:0000041 [IEA] UniPathway:UPA00094) lipid biosynthetic process (GO_REF:0000002 [IEA] InterPro:IPR003333) lipid metabolic process (GO_REF:0000043 [IEA] UniProtKB-KW:KW-0443) lipid modification (PMID:6325391 [IDA]) methylation (GO_REF:0000043 [IEA] UniProtKB-KW:KW-0489)	cytoplasm (GO_REF:0000044 [IEA] UniProtKB-SubCell:SL-0086) (GO_REF:0000043 [IEA] UniProtKB-KW:KW-0963) cytosol (PMID:18304323 [IDA]) extrinsic component of cytoplasmic side of plasma membrane (PMID:380648 [IC])	bicarbonate binding (PMID:30057024 [IDA]) cyclopropane-fatty-acyl-phospholipid synthase activity (GO_REF:0000116 [IEA] RHEA:11988) (PMID:1445840 [IDA]) (GO_REF:0000003 [IEA] EC:2.1.1.79) methyltransferase activity (GO_REF:0000043 [IEA] UniProtKB-KW:KW-0489) protein homodimerization activity (PMID:380648 [IDA]) transferase activity (GO_REF:0000043 [IEA] UniProtKB-KW:KW-0808)	Cyclopropane-fatty-acyl-phospholipid synthase	cfa|cdfA|JW1653|b1661	protein	taxon:83333	EcoCyc	90	45	54	556	604	550
purT	3.3815	1.75767	1.55e-54	3.8e-53	UniProtKB	P33221	purT	enables	'de novo' IMP biosynthetic process (GO_REF:0000041 [IEA] UniPathway:UPA00074) (GO_REF:0000104 [IEA] UniRule:UR000083112) purine nucleotide biosynthetic process (GO_REF:0000043 [IEA] UniProtKB-KW:KW-0658) purine ribonucleotide biosynthetic process (GO_REF:0000002 [IEA] InterPro:IPR005862)	cytosol (PMID:18304323 [IDA]) (PMID:21873635 [IBA] PANTHER:PTN000549240, UniProtKB:P33221)	ATP binding (GO_REF:0000104 [IEA] UniRule:UR000083112) (GO_REF:0000043 [IEA] UniProtKB-KW:KW-0067) (GO_REF:0000002 [IEA] InterPro:IPR005862, InterPro:IPR011761, InterPro:IPR013815) acetate kinase activity (PMID:8117714 [IDA]) (GO_REF:0000116 [IEA] RHEA:11352) catalytic activity (GO_REF:0000117 [IEA] ARBA:ARBA00027533) hydroxymethyl-, formyl- and related transferase activity (GO_REF:0000002 [IEA] …	Formate-dependent phosphoribosylglycinamide formyltransferase	purT|JW1838|b1849	protein	taxon:83333	UniProt	87	68	111	798	913	949
hemB	3.3806	1.75728	2.72e-41	4.73e-40	UniProtKB	P0ACB2	hemB	acts_upstream_of_or_within	heme biosynthetic process (PMID:3276659 [IMP]) (GO_REF:0000043 [IEA] UniProtKB-KW:KW-0350) (PMID:387909 [IMP]) (PMID:21873635 [IBA] PANTHER:PTN000156046, RGD:2083, SGD:S000003008, UniProtKB:Q8IL68, MGI:MGI:96853, UniProtKB:P13716, UniProtKB:P0ACB2) metabolic process (GO_REF:0000043 [IEA] UniProtKB-KW:KW-0021) porphyrin-containing compound biosynthetic process (GO_REF:0000043 [IEA] UniProtKB-KW:KW…	cytosol (PMID:21873635 [IBA] PANTHER:PTN000156046, UniProtKB:P0ACB2) (PMID:16858726 [HDA]) (PMID:18304323 [IDA])	catalytic activity (GO_REF:0000043 [IEA] UniProtKB-KW:KW-0021) lyase activity (GO_REF:0000043 [IEA] UniProtKB-KW:KW-0456) magnesium ion binding (PMID:7819203 [IDA]) metal ion binding (GO_REF:0000002 [IEA] InterPro:IPR001731) (GO_REF:0000043 [IEA] UniProtKB-KW:KW-0479) porphobilinogen synthase activity (PMID:3276659 [IMP]) (GO_REF:0000116 [IEA] RHEA:24064) (PMID:8424649 [IDA]) (PMID:21873635 [IBA]…	Delta-aminolevulinic acid dehydratase	hemB|ncf|JW0361|b0369	protein	taxon:83333	EcoliWiki	56	59	53	522	543	613
ybjQ	3.38005	1.75704	5.41e-05	0.000166	UniProtKB	P0A8C1	ybjQ	enables		plasma membrane (PMID:32127419 [HDA])	protein binding (PMID:15690043 [IPI] UniProtKB:P67910)	UPF0145 protein YbjQ	ybjQ|JW0850|b0866	protein	taxon:83333	IntAct	1	2	4	25	27	26
fabI	3.37252	1.75383	1.16e-59	3.24e-58	UniProtKB	P0AEK4	fabI	acts_upstream_of_or_within	biotin biosynthetic process (GO_REF:0000041 [IEA] UniPathway:UPA00078) (PMID:20693992 [IMP]) fatty acid biosynthetic process (GO_REF:0000041 [IEA] UniPathway:UPA00094) (GO_REF:0000043 [IEA] UniProtKB-KW:KW-0275) (GO_REF:0000002 [IEA] InterPro:IPR014358) fatty acid elongation (PMID:8567624 [IMP]) (PMID:7592873 [IDA]) fatty acid metabolic process (GO_REF:0000043 [IEA] UniProtKB-KW:KW-0276) lipid bi…	catalytic complex (PMID:10493822 [IDA]) cytosol (PMID:15911532 [IDA]) (PMID:18304323 [IDA]) macromolecular complex (PMID:10398587 [IDA]) membrane (PMID:16858726 [HDA])	NADH binding (PMID:10398587 [IDA]) enoyl-[acyl-carrier-protein] reductase (NADH) activity (GO_REF:0000002 [IEA] InterPro:IPR014358) (PMID:10493822 [IDA]) (PMID:8119879 [IDA]) (PMID:9022698 [IDA]) (GO_REF:0000003 [IEA] EC:1.3.1.9) enoyl-[acyl-carrier-protein] reductase activity (GO_REF:0000003 [IEA] EC:1.3.1.9) (PMID:9022698 [IDA]) identical protein binding (PMID:15491144 [IDA]) (PMID:10398587 [IP…	Enoyl-[acyl-carrier-protein] reductase [NADH] FabI	fabI|envM|JW1281|b1288	protein	taxon:83333	EcoCyc	233	169	266	2027	2452	2108
prlF	3.37116	1.75324	0.000739	0.00192	UniProtKB	P15373	prlF	acts_upstream_of_or_within	negative regulation of transcription, DNA-templated (PMID:17706670 [IDA]) regulation of cell growth (PMID:17706670 [IMP]) (GO_REF:0000002 [IEA] InterPro:IPR031848) regulation of growth (PMID:17706670 [NAS]) regulation of transcription, DNA-templated (PMID:17706670 [NAS]) single-species biofilm formation (PMID:17706670 [IDA])	0110001 cytoplasm (GO_REF:0000044 [IEA] UniProtKB-SubCell:SL-0086) (GO_REF:0000043 [IEA] UniProtKB-KW:KW-0963)	DNA binding (GO_REF:0000002 [IEA] InterPro:IPR007159) (GO_REF:0000043 [IEA] UniProtKB-KW:KW-0238) enzyme binding (PMID:17706670 [IDA]) identical protein binding (PMID:17706670 [IDA]) toxin-antitoxin pair type II binding (PMID:17706670 [IPI] UniProtKB:P64594) (GO_REF:0000002 [IEA] InterPro:IPR031848) transcription factor activity, sequence-specific DNA binding (GO_REF:0000002 [IEA] InterPro:IPR031…	Antitoxin PrlF	prlF|sohA|JW3098|b3129	protein	taxon:83333	EcoCyc	3	1	2	14	22	18
pdxK	3.36838	1.75206	4.53e-35	6.87e-34	UniProtKB	P40191	pdxK	enables	phosphorylation (GO_REF:0000043 [IEA] UniProtKB-KW:KW-0418) pyridoxal 5'-phosphate salvage (PMID:9537380 [IGI] UniProtKB:P77150) (PMID:21873635 [IBA] PANTHER:PTN000056594, TAIR:locus:2153789, UniProtKB:P40191, UniProtKB:P77150, UniProtKB:O00764) (GO_REF:0000002 [IEA] InterPro:IPR004625, InterPro:IPR023479) (GO_REF:0000104 [IEA] UniRule:UR000081068) (PMID:8764513 [IMP]) thiamine salvage (PMID:8885…	cytosol (PMID:21873635 [IBA] PANTHER:PTN000056594, UniProtKB:P77150, UniProtKB:P40191) (PMID:15911532 [IDA]) (PMID:18304323 [IDA])	ATP binding (GO_REF:0000104 [IEA] UniRule:UR000081068) (GO_REF:0000043 [IEA] UniProtKB-KW:KW-0067) hydroxymethylpyrimidine kinase activity (PMID:2540841 [IDA]) (PMID:21873635 [IBA] PANTHER:PTN001631660, UniProtKB:P40191) kinase activity (GO_REF:0000043 [IEA] UniProtKB-KW:KW-0418) magnesium ion binding (GO_REF:0000104 [IEA] UniRule:UR000081068) (PMID:16740960 [IDA]) metal ion binding (GO_REF:00000…	Pyridoxine/pyridoxal/pyridoxamine kinase	pdxK|yfeI|JW2411|b2418	protein	taxon:83333	UniProt	42	25	37	315	350	320
yccU	3.36581	1.75095	6.93e-15	4.73e-14	UniProtKB	P75874	yccU	enables		cytosol (PMID:15911532 [IDA]) (PMID:18304323 [IDA])	protein binding (PMID:15690043 [IPI] UniProtKB:P0A7K2)	Uncharacterized protein YccU	yccU|JW5130|b0965	protein	taxon:83333	IntAct	17	10	12	120	116	126
rclA	3.35032	1.7443	4.6e-08	1.97e-07	UniProtKB	P77212	rclA	acts_upstream_of_or_within	response to hypochlorite (PMID:24078635 [IMP]) (PMID:24078635 [IEP])		cupric reductase activity (PMID:31988242 [IDA]) flavin adenine dinucleotide binding (PMID:31988242 [IDA]) (GO_REF:0000002 [IEA] InterPro:IPR016156) oxidoreductase activity (GO_REF:0000043 [IEA] UniProtKB-KW:KW-0560) (GO_REF:0000002 [IEA] InterPro:IPR001100, InterPro:IPR016156, InterPro:IPR023753) oxidoreductase activity, acting on NAD(P)H (PMID:27507969 [IDA]) oxidoreductase activity, acting on a…	Probable pyridine nucleotide-disulfide oxidoreductase RclA	rclA|ykgC|JW5040|b0304	protein	taxon:83333	EcoCyc	9	1	7	46	53	49
marB	3.3439	1.74153	0.0114601	0.0241102	UniProtKB	P31121	marB	involved_in	http://amigo.geneontology.org/amigo/term/GO:0046677	outer membrane-bounded periplasmic space (PMID:23710538 [IDA])		Multiple antibiotic resistance protein MarB	marB|JW1525|b1532	protein	taxon:83333	UniProt	1	2	0	10	10	10
srlD	3.33971	1.73972	6.54e-05	0.000198	UniProtKB	P05707	srlD	acts_upstream_of_or_within	protein homotetramerization (PMID:6384188 [IPI] UniProtKB:P05707) sorbitol catabolic process (GO_REF:0000041 [IEA] UniPathway:UPA00812)	macromolecular complex (PMID:6384188 [IDA])	identical protein binding (PMID:6384188 [IPI] UniProtKB:P05707) oxidoreductase activity (GO_REF:0000043 [IEA] UniProtKB-KW:KW-0560) (GO_REF:0000002 [IEA] InterPro:IPR020904) oxidoreductase activity, acting on the CH-OH group of donors, NAD or NADP as acceptor (PMID:21873635 [IBA] PANTHER:PTN002449287, SGD:S000001538, UniProtKB:Q92506, TAIR:locus:2024021, UniProtKB:Q8I2S7, UniProtKB:Q8N4T8, UniPro…	Sorbitol-6-phosphate 2-dehydrogenase	srlD|gutD|JW2674|b2705	protein	taxon:83333	EcoCyc	5	0	4	21	28	28
rrf_3	3.31908	1.73078	2.98e-35	4.55e-34													3313	2450	2926	18806	34102	30559
katP	3.30277	1.72368	2.77e-41	4.79e-40													135	87	104	991	1161	836
yqfB	3.28726	1.71688	7.48e-09	3.42e-08	UniProtKB	P67603	yqfB	acts_upstream_of_or_within	pyrimidine nucleoside catabolic process (PMID:31964920 [IMP])	cytosol (PMID:21873635 [IBA] PANTHER:PTN002211260, UniProtKB:P67603) (PMID:18304323 [IDA])	0106251 hydrolase activity (GO_REF:0000043 [IEA] UniProtKB-KW:KW-0378) hydrolase activity, acting on carbon-nitrogen (but not peptide) bonds, in linear amidines (GO_REF:0000104 [IEA] UniRule:UR000033359)	N(4)-acetylcytidine amidohydrolase	yqfB|JW2868|b2900	protein	taxon:83333	EcoCyc	9	4	7	60	71	49
uspC	3.2752	1.71158	5.11e-08	2.18e-07	UniProtKB	P46888	uspC	acts_upstream_of_or_within	cellular response to UV (PMID:11849540 [IMP]) cellular response to starvation (PMID:11849540 [IEP]) response to salt stress (PMID:19101563 [IMP])	http://amigo.geneontology.org/amigo/term/GO:0005737	binding, bridging (PMID:19101563 [IDA]) (PMID:19589130 [IDA]) protein binding (PMID:19101563 [IPI] UniProtKB:P21865) protein homodimerization activity (PMID:18514734 [IDA])	Universal stress protein C	uspC|yecG|JW1884|b1895	protein	taxon:83333	EcoCyc	10	5	4	52	65	45
yfaE	3.27383	1.71098	9.92e-14	6.34e-13	UniProtKB	P0ABW3	yfaE	acts_upstream_of_or_within	electron transport chain (GO_REF:0000108 [IEA] GO:0009055) ferredoxin metabolic process (PMID:17880186 [IDA]) (PMID:18314964 [IDA]) protein repair (PMID:17880186 [IDA])	cytoplasm (PMID:999999 [IDA])	2 iron, 2 sulfur cluster binding (PMID:17880186 [IDA]) (GO_REF:0000002 [IEA] InterPro:IPR006058) (GO_REF:0000043 [IEA] UniProtKB-KW:KW-0001) electron carrier activity (PMID:17880186 [IDA]) iron-sulfur cluster binding (GO_REF:0000002 [IEA] InterPro:IPR001041, InterPro:IPR036010) (GO_REF:0000043 [IEA] UniProtKB-KW:KW-0411) metal ion binding (GO_REF:0000043 [IEA] UniProtKB-KW:KW-0479)	Uncharacterized ferredoxin-like protein YfaE	yfaE|JW2230|b2236	protein	taxon:83333	EcoliWiki	21	6	14	96	136	120
cyaY	3.26176	1.70565	6.64e-06	2.26e-05	UniProtKB	P27838	cyaY	acts_upstream_of_or_within	iron-sulfur cluster assembly (GO_REF:0000002 [IEA] InterPro:IPR002908, InterPro:IPR036524) (PMID:16603772 [IDA]) (PMID:25430730 [IMP]) (GO_REF:0000104 [IEA] UniRule:UR000033437)	cytoplasm (GO_REF:0000117 [IEA] ARBA:ARBA00026971) (PMID:17650323 [IDA]) cytosol (PMID:21873635 [IBA] PANTHER:PTN001047910, UniProtKB:P27838) (PMID:18304323 [IDA]) (PMID:17650323 [IDA])	ferric iron binding (PMID:21873635 [IBA] PANTHER:PTN001047910, UniProtKB:P27838) (PMID:15276847 [IDA]) (PMID:16603772 [IDA]) (GO_REF:0000002 [IEA] InterPro:IPR002908, InterPro:IPR036524) ferrous iron binding (PMID:21873635 [IBA] PANTHER:PTN001047910, UniProtKB:P27838) (PMID:15276847 [IDA]) iron ion binding (GO_REF:0000104 [IEA] UniRule:UR000033437) metal ion binding (GO_REF:0000043 [IEA] UniProtK…	Iron-sulfur cluster assembly protein CyaY	cyaY|JW3779|b3807	protein	taxon:83333	EcoliWiki	2	1	7	29	37	38
dcrB	3.26083	1.70524	8.64e-47	1.75e-45	UniProtKB	P0AEE1	dcrB	located_in		membrane (GO_REF:0000043 [IEA] UniProtKB-KW:KW-0472) periplasmic space (PMID:8752353 [IDA]) plasma membrane (GO_REF:0000104 [IEA] UniRule:UR001580761) (GO_REF:0000044 [IEA] UniProtKB-SubCell:SL-0039) (GO_REF:0000043 [IEA] UniProtKB-KW:KW-1003)		Inner membrane lipoprotein DcrB	dcrB|yhhR|JW5682|b3472	protein	taxon:83333	UniProt	60	51	72	531	616	616
yoaF	3.25347	1.70198	9.67e-05	0.000287													5	1	3	23	30	22
yebB	3.24901	1.7	0.0011	0.00277													5	1	1	15	21	16
kdpC	3.24802	1.69956	0.0011	0.00277	UniProtKB	P03961	kdpC	acts_upstream_of_or_within	cation transmembrane transport (PMID:8499455 [IDA]) ion transport (GO_REF:0000043 [IEA] UniProtKB-KW:KW-0406) potassium ion transmembrane transport (PMID:8499455 [IDA]) (PMID:7896809 [IMP]) (PMID:9789555 [IDA]) (PMID:21873635 [IBA] PANTHER:PTN001247299, UniProtKB:P03961) potassium ion transport (PMID:28636601 [IDA]) (GO_REF:0000002 [IEA] InterPro:IPR003820) (GO_REF:0000104 [IEA] UniRule:UR0000585…	membrane (GO_REF:0000002 [IEA] InterPro:IPR003820) (GO_REF:0000043 [IEA] UniProtKB-KW:KW-0472) plasma membrane (PMID:27510400 [RCA]) (GO_REF:0000044 [IEA] UniProtKB-SubCell:SL-0037) (GO_REF:0000104 [IEA] UniRule:UR000058586) (GO_REF:0000043 [IEA] UniProtKB-KW:KW-0997) (GO_REF:0000043 [IEA] UniProtKB-KW:KW-1003) (PMID:356049 [IDA]) potassium ion-transporting ATPase complex (PMID:28636601 [IDA]) po…	ATP binding (GO_REF:0000104 [IEA] UniRule:UR000058586) (GO_REF:0000043 [IEA] UniProtKB-KW:KW-0067) nucleotide binding (GO_REF:0000043 [IEA] UniProtKB-KW:KW-0547) potassium-transporting ATPase activity (GO_REF:0000002 [IEA] InterPro:IPR003820) (PMID:21873635 [IBA] PANTHER:PTN001247299, UniProtKB:P03961) (PMID:9789555 [IDA]) (PMID:8499455 [IDA]) protein binding (PMID:21711450 [IPI] UniProtKB:P03960…	Potassium-transporting ATPase KdpC subunit	kdpC|JW0684|b0696	protein	taxon:83333	EcoCyc	3	2	1	19	17	16
ydiF	3.24652	1.6989	0.0113077	0.0238433	UniProtKB	P37766	ydiF	enables	ketone body catabolic process (GO_REF:0000002 [IEA] InterPro:IPR014388) protein homotetramerization (GO_REF:0000024 [ISS] UniProtKB:Q8X5X6) short-chain fatty acid metabolic process (GO_REF:0000024 [ISS] UniProtKB:Q8X5X6)		CoA-transferase activity (GO_REF:0000002 [IEA] InterPro:IPR004165, InterPro:IPR014388) acetate CoA-transferase activity (GO_REF:0000024 [ISS] UniProtKB:Q8X5X6) (GO_REF:0000116 [IEA] RHEA:13381) (PMID:16253988 [ISO] UniProtKB:Q8X5X6) (GO_REF:0000003 [IEA] EC:2.8.3.8) (PMID:16253988 [IC]) transferase activity (GO_REF:0000043 [IEA] UniProtKB-KW:KW-0808)	Acetate CoA-transferase YdiF	ydiF|JW1684|b1694	protein	taxon:83333	InterPro	4	1	0	13	6	15
crr	3.24272	1.6972	9.54e-47	1.93e-45	UniProtKB	P69783	crr	acts_upstream_of_or_within	carbohydrate transport (GO_REF:0000043 [IEA] UniProtKB-KW:KW-0762) negative regulation of carbohydrate metabolic process (PMID:16453452 [IDA]) (PMID:2985549 [IDA]) (PMID:2250006 [IDA]) negative regulation of maltose transport (PMID:23770568 [NAS]) negative regulation of transmembrane transport (PMID:23770568 [NAS]) phosphoenolpyruvate-dependent sugar phosphotransferase system (PMID:2160944 [IMP])…	cytoplasm (GO_REF:0000044 [IEA] UniProtKB-SubCell:SL-0086) (GO_REF:0000043 [IEA] UniProtKB-KW:KW-0963) cytoplasmic side of plasma membrane (PMID:23770568 [IDA]) cytosol (PMID:16858726 [HDA]) (PMID:15911532 [IDA]) (PMID:18304323 [IDA]) enzyme IIA-maltose transporter complex (PMID:23770568 [IPI]) membrane (PMID:16858726 [HDA]) transmembrane transporter complex (PMID:12716891 [IPI])	kinase activity (PMID:6383826 [IDA]) (GO_REF:0000043 [IEA] UniProtKB-KW:KW-0418) (PMID:21873635 [IBA] PANTHER:PTN002553439, UniProtKB:P69783) (PMID:12716891 [IDA]) (PMID:2657735 [IMP]) (PMID:11060015 [IDA]) metal ion binding (GO_REF:0000043 [IEA] UniProtKB-KW:KW-0479) protein binding (PMID:2985549 [IPI] UniProtKB:P0A6F3) (PMID:23821551 [IPI] UniProtKB:P68187) (PMID:25296751 [IPI] UniProtKB:P02921…	PTS system glucose-specific EIIA component	crr|gsr|iex|tgs|treD|JW2410|b2417	protein	taxon:83333	EcoCyc	316	165	237	1988	2443	1842
guaC	3.2153	1.68495	2.36e-38	3.85e-37	UniProtKB	P60560	guaC	acts_upstream_of_or_within	IMP salvage (PMID:14419794 [IDA]) nucleotide metabolic process (GO_REF:0000002 [IEA] InterPro:IPR005993) purine nucleotide metabolic process (GO_REF:0000104 [IEA] UniRule:UR000098129) purine ribonucleotide interconversion (PMID:14419794 [IDA])	GMP reductase complex (GO_REF:0000002 [IEA] InterPro:IPR005993) cytoplasm (PMID:3275629 [IC]) cytosol (PMID:15911532 [IDA]) (PMID:21873635 [IBA] PANTHER:PTN001727863, UniProtKB:P60560) (PMID:18304323 [IDA])	GMP reductase activity (PMID:21298178 [IDA]) (GO_REF:0000104 [IEA] UniRule:UR000098129) (GO_REF:0000002 [IEA] InterPro:IPR005993) (GO_REF:0000116 [IEA] RHEA:17185) (GO_REF:0000003 [IEA] EC:1.7.1.7) catalytic activity (GO_REF:0000002 [IEA] InterPro:IPR001093) identical protein binding (PMID:21298178 [IDA]) metal ion binding (GO_REF:0000043 [IEA] UniProtKB-KW:KW-0479) oxidoreductase activity (GO_RE…	GMP reductase	guaC|JW0101|b0104	protein	taxon:83333	EcoCyc	81	47	53	439	551	591
argF	3.20221	1.67907	1.21e-10	6.22e-10	UniProtKB	P06960	argF	acts_upstream_of_or_within	arginine biosynthetic process (GO_REF:0000041 [IEA] UniPathway:UPA00068) (GO_REF:0000043 [IEA] UniProtKB-KW:KW-0055) (GO_REF:0000104 [IEA] UniRule:UR000100634) arginine biosynthetic process via ornithine (PMID:21873635 [IBA] PANTHER:PTN000150424, PomBase:SPAC4G9.10) (PMID:4558857 [NAS]) cellular amino acid biosynthetic process (GO_REF:0000043 [IEA] UniProtKB-KW:KW-0028) cellular amino acid metabo…	http://amigo.geneontology.org/amigo/term/GO:0005737	amino acid binding (GO_REF:0000002 [IEA] InterPro:IPR006130, InterPro:IPR006131, InterPro:IPR036901) carboxyl- or carbamoyltransferase activity (GO_REF:0000002 [IEA] InterPro:IPR002292, InterPro:IPR006130, InterPro:IPR006131, InterPro:IPR006132, InterPro:IPR036901) metal ion binding (GO_REF:0000043 [IEA] UniProtKB-KW:KW-0479) ornithine carbamoyltransferase activity (PMID:4558857 [IDA]) (GO_REF:00…	Ornithine carbamoyltransferase subunit F	argF|JW0266|b0273	protein	taxon:83333	EcoliWiki	12	7	11	89	112	70
nrdB	3.19585	1.6762	2.54e-31	3.43e-30	UniProtKB	P69924	nrdB	acts_upstream_of_or_within	2'-deoxyribonucleotide biosynthetic process (PMID:9395490 [IDA]) DNA replication (GO_REF:0000041 [IEA] UniPathway:UPA00326) deoxyribonucleotide biosynthetic process (GO_REF:0000002 [IEA] InterPro:IPR000358, InterPro:IPR033909) (PMID:13973714 [IDA]) (GO_REF:0000043 [IEA] UniProtKB-KW:KW-0215) nucleobase-containing small molecule interconversion (PMID:4902211 [IDA]) ribonucleoside diphosphate metab…	cytoplasm (PMID:13973714 [IDA]) cytosol (PMID:16858726 [HDA]) (PMID:18304323 [IDA]) (PMID:17272300 [IDA]) ribonucleoside-diphosphate reductase complex (PMID:9395490 [IPI]) (PMID:13973714 [IDA])	identical protein binding (PMID:16858726 [IPI] UniProtKB:P69924) (PMID:22160671 [IPI] UniProtKB:P69924) (PMID:19834901 [IPI] UniProtKB:P69924) (PMID:17726094 [IPI] UniProtKB:P69924) iron ion binding (PMID:18314964 [IDA]) metal ion binding (GO_REF:0000043 [IEA] UniProtKB-KW:KW-0479) oxidoreductase activity (GO_REF:0000002 [IEA] InterPro:IPR012348) (GO_REF:0000043 [IEA] UniProtKB-KW:KW-0560) protei…	Ribonucleoside-diphosphate reductase 1 subunit beta	nrdB|ftsB|JW2229|b2235	protein	taxon:83333	EcoliWiki	170	111	273	1752	1982	1581
ridA	3.18655	1.672	1.71e-45	3.3e-44	UniProtKB	P0AF93	ridA	acts_upstream_of_or_within	branched-chain amino acid biosynthetic process (GO_REF:0000043 [IEA] UniProtKB-KW:KW-0100) cellular amino acid biosynthetic process (GO_REF:0000043 [IEA] UniProtKB-KW:KW-0028) isoleucine biosynthetic process (GO_REF:0000043 [IEA] UniProtKB-KW:KW-0412) organonitrogen compound catabolic process (PMID:21873635 [IBA] PANTHER:PTN000211014, UniProtKB:P52758, UniProtKB:P0AFQ5) protein homotrimerization …	cytoplasm (GO_REF:0000044 [IEA] UniProtKB-SubCell:SL-0086) (GO_REF:0000043 [IEA] UniProtKB-KW:KW-0963) cytosol (PMID:21873635 [IBA] PANTHER:PTN000211014, SGD:S000000859, UniProtKB:P0AF93) (PMID:15911532 [IDA]) (PMID:18304323 [IDA]) macromolecular complex (PMID:10595546 [IDA]) membrane (PMID:16858726 [HDA])	0120241 0120242 0120243 deaminase activity (PMID:22094463 [ISO] UniProtKB:Q7CP78) (PMID:21873635 [IBA] PANTHER:PTN000211014, TAIR:locus:2092374, UniProtKB:P52758, UniProtKB:Q7CP78, UniProtKB:P0AFQ5, UniProtKB:P0AF93, UniProtKB:P37552) (PMID:23696645 [IDA]) hydrolase activity (GO_REF:0000043 [IEA] UniProtKB-KW:KW-0378) identical protein binding (PMID:10595546 [IDA]) unfolded protein binding (PMID:…	2-iminobutanoate/2-iminopropanoate deaminase	ridA|yjgF|JW5755|b4243	protein	taxon:83333	EcoCyc	134	90	94	807	1060	946
maoP	3.18286	1.67032	1.14e-23	1.15e-22													20	19	25	180	222	205
mpl	3.16991	1.66444	3.13e-50	6.83e-49	UniProtKB	P37773	mpl	enables	biosynthetic process (GO_REF:0000002 [IEA] InterPro:IPR000713, InterPro:IPR004101, InterPro:IPR013221, InterPro:IPR036565, InterPro:IPR036615) cell cycle (GO_REF:0000043 [IEA] UniProtKB-KW:KW-0131) cell division (GO_REF:0000043 [IEA] UniProtKB-KW:KW-0132) cell wall organization (GO_REF:0000002 [IEA] InterPro:IPR005757) (GO_REF:0000043 [IEA] UniProtKB-KW:KW-0961) peptidoglycan biosynthetic process…	cytoplasm (PMID:17384195 [IDA]) extracellular region (GO_REF:0000044 [IEA] UniProtKB-SubCell:SL-0243) (GO_REF:0000043 [IEA] UniProtKB-KW:KW-0964)	0106418 ATP binding (GO_REF:0000104 [IEA] UniRule:UR000165761) (GO_REF:0000002 [IEA] InterPro:IPR013221, InterPro:IPR036565) (GO_REF:0000043 [IEA] UniProtKB-KW:KW-0067) acid-amino acid ligase activity (GO_REF:0000104 [IEA] UniRule:UR000165761) (GO_REF:0000117 [IEA] ARBA:ARBA00028624) (GO_REF:0000002 [IEA] InterPro:IPR000713, InterPro:IPR004101, InterPro:IPR005757, InterPro:IPR013221, InterPro:IPR…	UDP-N-acetylmuramate--L-alanyl-gamma-D-glutamyl-meso-2,6-diaminoheptandioate ligase	mpl|yjfG|JW4192|b4233	protein	taxon:83333	UniProt	125	104	148	1038	1256	1236
narJ	3.1671	1.66316	1.38e-10	7.09e-10	UniProtKB	P0AF26	narJ	acts_upstream_of_or_within	chaperone-mediated protein complex assembly (GO_REF:0000002 [IEA] InterPro:IPR003765) (PMID:9305880 [IDA]) (PMID:8793883 [IMP]) (PMID:21873635 [IBA] PANTHER:PTN001255164, UniProtKB:P0AF26) nitrate assimilation (PMID:21873635 [IBA] PANTHER:PTN001255164, UniProtKB:P0AF26) (PMID:9305880 [IDA]) (GO_REF:0000043 [IEA] UniProtKB-KW:KW-0534)	cytoplasm (PMID:9305880 [IDA]) (GO_REF:0000044 [IEA] UniProtKB-SubCell:SL-0086) (GO_REF:0000043 [IEA] UniProtKB-KW:KW-0963)	metallochaperone activity (PMID:17442677 [IMP]) (PMID:21873635 [IBA] PANTHER:PTN001255164, UniProtKB:P0AF26) protein binding (PMID:24561554 [IPI] UniProtKB:P09152) (PMID:15690043 [IPI] UniProtKB:P09152) (PMID:19151138 [IPI] UniProtKB:P19319) (PMID:20974141 [IPI] UniProtKB:P09152) (PMID:19151138 [IPI] UniProtKB:P09152) (PMID:20236317 [IPI] UniProtKB:P09152) (PMID:19295650 [IPI] UniProtKB:P09152) (…	Nitrate reductase molybdenum cofactor assembly chaperone NarJ	narJ|JW1217|b1226	protein	taxon:83333	EcoCyc	6	6	12	79	87	69
tyrP	3.13549	1.64869	2.4e-12	1.41e-11	UniProtKB	P0AAD4	tyrP	enables	amino acid transmembrane transport (GO_REF:0000002 [IEA] InterPro:IPR018227) amino acid transport (GO_REF:0000043 [IEA] UniProtKB-KW:KW-0029) aromatic amino acid transport (GO_REF:0000002 [IEA] InterPro:IPR013059)	membrane (GO_REF:0000043 [IEA] UniProtKB-KW:KW-0472) plasma membrane (GO_REF:0000044 [IEA] UniProtKB-SubCell:SL-0037) (GO_REF:0000002 [IEA] InterPro:IPR013059) (GO_REF:0000043 [IEA] UniProtKB-KW:KW-0997) (PMID:15919996 [IDA]) (GO_REF:0000043 [IEA] UniProtKB-KW:KW-1003)	aromatic amino acid transmembrane transporter activity (GO_REF:0000002 [IEA] InterPro:IPR013059) symporter activity (GO_REF:0000043 [IEA] UniProtKB-KW:KW-0769)	Tyrosine-specific transport system	tyrP|JW1895|b1907	protein	taxon:83333	InterPro	16	6	20	139	113	122
yjbH	3.12899	1.6457	3.01e-15	2.11e-14	UniProtKB	P32689	yjbH	acts_upstream_of_or_within	extracellular polysaccharide biosynthetic process (PMID:17379715 [IMP])	membrane (GO_REF:0000043 [IEA] UniProtKB-KW:KW-0472) plasma membrane (GO_REF:0000044 [IEA] UniProtKB-SubCell:SL-0039) (GO_REF:0000043 [IEA] UniProtKB-KW:KW-1003)		Uncharacterized lipoprotein YjbH	yjbH|JW3989|b4029	protein	taxon:83333	EcoCyc	21	14	22	141	224	151
edd	3.1265	1.64455	2.38e-25	2.57e-24	UniProtKB	P0ADF6	edd	acts_upstream_of_or_within	D-gluconate catabolic process (PMID:5337844 [IMP]) (GO_REF:0000104 [IEA] UniRule:UR000683091) D-gluconate metabolic process (GO_REF:0000043 [IEA] UniProtKB-KW:KW-0311) Entner-Doudoroff pathway through 6-phosphogluconate (GO_REF:0000104 [IEA] UniRule:UR000683091) (GO_REF:0000041 [IEA] UniPathway:UPA00226) (GO_REF:0000002 [IEA] InterPro:IPR004786) carbohydrate metabolic process (GO_REF:0000043 [IEA…	cytosol (PMID:21873635 [IBA] PANTHER:PTN000470254, UniProtKB:P05791)	4 iron, 4 sulfur cluster binding (GO_REF:0000104 [IEA] UniRule:UR000683091) (GO_REF:0000043 [IEA] UniProtKB-KW:KW-0004) catalytic activity (GO_REF:0000002 [IEA] InterPro:IPR020558) hydro-lyase activity (GO_REF:0000002 [IEA] InterPro:IPR000581) (GO_REF:0000117 [IEA] ARBA:ARBA00026984) iron-sulfur cluster binding (GO_REF:0000043 [IEA] UniProtKB-KW:KW-0411) lyase activity (GO_REF:0000043 [IEA] UniPr…	Phosphogluconate dehydratase	edd|JW1840|b1851	protein	taxon:83333	EcoCyc	25	26	28	233	243	258
yddG	3.12313	1.64299	1.98e-05	6.41e-05	UniProtKB	P46136	yddG	acts_upstream_of_or_within	amino acid export (PMID:27281193 [IDA]) (PMID:27281193 [IMP]) amino acid transport (GO_REF:0000043 [IEA] UniProtKB-KW:KW-0029) aromatic amino acid transport (GO_REF:0000108 [IEA] GO:0015173)	membrane (GO_REF:0000002 [IEA] InterPro:IPR000620) (GO_REF:0000043 [IEA] UniProtKB-KW:KW-0472) plasma membrane (PMID:15044727 [ISM]) (GO_REF:0000044 [IEA] UniProtKB-SubCell:SL-0037) (PMID:21042032 [IDA]) (GO_REF:0000043 [IEA] UniProtKB-KW:KW-0997) (GO_REF:0000043 [IEA] UniProtKB-KW:KW-1003)	amino acid transmembrane transporter activity (PMID:27281193 [IDA]) aromatic amino acid transmembrane transporter activity (PMID:17784858 [IMP])	Aromatic amino acid exporter YddG	yddG|JW1469|b1473	protein	taxon:83333	EcoCyc	5	2	4	27	38	29
lysS_2	3.11788	1.64057	9.27e-35	1.39e-33													135	93	66	787	925	748
ycgJ	3.11188	1.63779	1.03e-06	3.84e-06													11	1	8	46	70	41
adiA	3.09443	1.62967	2.09e-11	1.16e-10	UniProtKB	P28629	adiA	acts_upstream_of_or_within	arginine catabolic process (PMID:21873635 [IBA] PANTHER:PTN001715647, UniProtKB:P28629) (PMID:4870599 [IDA]) cellular amino acid metabolic process (GO_REF:0000002 [IEA] InterPro:IPR011193) intracellular pH elevation (PMID:12867448 [IMP])	cytoplasm (GO_REF:0000002 [IEA] InterPro:IPR011193) (GO_REF:0000044 [IEA] UniProtKB-SubCell:SL-0086) (GO_REF:0000043 [IEA] UniProtKB-KW:KW-0963) cytosol (PMID:16858726 [HDA]) (PMID:21873635 [IBA] PANTHER:PTN002465907, UniProtKB:P21169)	arginine decarboxylase activity (GO_REF:0000003 [IEA] EC:4.1.1.19) (PMID:21873635 [IBA] PANTHER:PTN001715647, UniProtKB:P28629) (PMID:4870599 [IDA]) (PMID:8383109 [IDA]) (GO_REF:0000116 [IEA] RHEA:17641) carboxy-lyase activity (GO_REF:0000043 [IEA] UniProtKB-KW:KW-0210) (GO_REF:0000117 [IEA] ARBA:ARBA00026976) (GO_REF:0000002 [IEA] InterPro:IPR005308, InterPro:IPR011193) catalytic activity (GO_RE…	Biodegradative arginine decarboxylase	adiA|adi|JW5731|b4117	protein	taxon:83333	EcoliWiki	14	8	9	79	82	101
udp	3.09049	1.62784	4.51e-46	8.87e-45	UniProtKB	P12758	udp	acts_upstream_of_or_within	UMP salvage (GO_REF:0000041 [IEA] UniPathway:UPA00574) cellular response to DNA damage stimulus (PMID:11967071 [IEP]) nucleoside catabolic process (GO_REF:0000117 [IEA] ARBA:ARBA00027612) nucleoside metabolic process (GO_REF:0000002 [IEA] InterPro:IPR000845, InterPro:IPR035994) nucleotide catabolic process (GO_REF:0000002 [IEA] InterPro:IPR010058) uridine catabolic process (PMID:4932245 [IMP])	cytoplasm (GO_REF:0000002 [IEA] InterPro:IPR010058) (GO_REF:0000117 [IEA] ARBA:ARBA00026971) (GO_REF:0000044 [IEA] UniProtKB-SubCell:SL-0086) (GO_REF:0000043 [IEA] UniProtKB-KW:KW-0963) cytosol (PMID:16858726 [HDA]) (PMID:15911532 [IDA]) (PMID:18304323 [IDA]) (PMID:21873635 [IBA] PANTHER:PTN000477856, MGI:MGI:1923904, UniProtKB:P12758, UniProtKB:P0AE12, MGI:MGI:1097668, UniProtKB:P0ABP8) macromol…	ATP binding (PMID:22733688 [IDA]) catalytic activity (GO_REF:0000002 [IEA] InterPro:IPR000845, InterPro:IPR035994) identical protein binding (PMID:16751 [IDA]) potassium ion binding (PMID:15003451 [IDA]) transferase activity (GO_REF:0000043 [IEA] UniProtKB-KW:KW-0808) transferase activity, transferring glycosyl groups (GO_REF:0000043 [IEA] UniProtKB-KW:KW-0328) transferase activity, transferring …	Uridine phosphorylase	udp|JW3808|b3831	protein	taxon:83333	EcoCyc	118	56	93	693	803	761
yeiP	3.08688	1.62615	9.62e-26	1.06e-24	UniProtKB	P0A6N8	yeiP	enables	peptide biosynthetic process (GO_REF:0000002 [IEA] InterPro:IPR015365) translational elongation (GO_REF:0000002 [IEA] InterPro:IPR001059) (GO_REF:0000104 [IEA] UniRule:UR000032354)	cytoplasm (PMID:21873635 [IBA] PANTHER:PTN000769376, UniProtKB:P0A6N8, UniProtKB:P0A6N4) (GO_REF:0000002 [IEA] InterPro:IPR015365) cytosol (PMID:15911532 [IDA]) (GO_REF:0000117 [IEA] ARBA:ARBA00029243)	translation elongation factor activity (GO_REF:0000002 [IEA] InterPro:IPR001059) (GO_REF:0000104 [IEA] UniRule:UR000032354) (PMID:21873635 [IBA] PANTHER:PTN000769376, UniProtKB:P0A6N4)	Elongation factor P-like protein	yeiP|JW5362|b2171	protein	taxon:83333	InterPro	40	20	37	277	297	263
grlR	3.07499	1.62058	4.41e-07	1.7e-06													3	3	8	35	54	47
dsbE	3.072	1.61918	1.03e-07	4.26e-07	UniProtKB	P0AA86	dsbE	acts_upstream_of_or_within	cytochrome complex assembly (GO_REF:0000043 [IEA] UniProtKB-KW:KW-0201) (GO_REF:0000002 [IEA] InterPro:IPR004799) (PMID:9537397 [IMP])	membrane (GO_REF:0000043 [IEA] UniProtKB-KW:KW-0472) outer membrane-bounded periplasmic space (GO_REF:0000002 [IEA] InterPro:IPR004799) plasma membrane (PMID:27510400 [RCA]) (GO_REF:0000044 [IEA] UniProtKB-SubCell:SL-0037) (GO_REF:0000043 [IEA] UniProtKB-KW:KW-0997) (GO_REF:0000043 [IEA] UniProtKB-KW:KW-1003)	disulfide oxidoreductase activity (GO_REF:0000002 [IEA] InterPro:IPR004799) (GO_REF:0000117 [IEA] ARBA:ARBA00026549) (PMID:16004871 [IDA]) oxidoreductase activity (GO_REF:0000002 [IEA] InterPro:IPR013740) protein binding (PMID:16004871 [IPI] UniProtKB:P36655)	Thiol:disulfide interchange protein DsbE	dsbE|ccmG|yejQ|JW2183|b2195	protein	taxon:83333	EcoCyc	6	4	7	50	51	51
azoR	3.07023	1.61835	1.23e-11	6.87e-11	UniProtKB	P41407	azoR	acts_upstream_of_or_within	electron transport chain (GO_REF:0000108 [IEA] GO:0009055) response to oxidative stress (PMID:11583992 [IMP])	cytosol (PMID:17309111 [IDA]) (PMID:18304323 [IDA])	FMN binding (GO_REF:0000104 [IEA] UniRule:UR000101231) (GO_REF:0000002 [IEA] InterPro:IPR023048) (PMID:11583992 [IDA]) azobenzene reductase activity (PMID:11583992 [IDA]) electron carrier activity (GO_REF:0000104 [IEA] UniRule:UR000101231) oxidoreductase activity (GO_REF:0000043 [IEA] UniProtKB-KW:KW-0560) oxidoreductase activity, acting on NAD(P)H, NAD(P) as acceptor (GO_REF:0000104 [IEA] UniRul…	FMN-dependent NADH:quinone oxidoreductase	azoR|acpD|JW1409|b1412	protein	taxon:83333	EcoCyc	21	4	10	82	103	80
ynfH	3.05076	1.60917	2.83e-29	3.45e-28	UniProtKB	P76173	ynfH	enables	anaerobic electron transport chain (GO_REF:0000002 [IEA] InterPro:IPR007059) anaerobic respiration (PMID:21873635 [IBA] PANTHER:PTN002445550, UniProtKB:P18777) (PMID:14522592 [NAS])	dimethyl sulfoxide reductase complex (PMID:21873635 [IBA] PANTHER:PTN002445550, UniProtKB:P18777) membrane (GO_REF:0000043 [IEA] UniProtKB-KW:KW-0472) (GO_REF:0000002 [IEA] InterPro:IPR007059) oxidoreductase complex (PMID:14522592 [NAS]) plasma membrane (PMID:21873635 [IBA] PANTHER:PTN002445550, UniProtKB:P18777, UniProtKB:P76173) (GO_REF:0000044 [IEA] UniProtKB-SubCell:SL-0037) (GO_REF:0000043 […	dimethyl sulfoxide reductase activity (PMID:21873635 [IBA] PANTHER:PTN002445550, UniProtKB:P18777) oxidoreductase activity (GO_REF:0000043 [IEA] UniProtKB-KW:KW-0560)	Anaerobic dimethyl sulfoxide reductase chain YnfH	ynfH|JW5261|b1590	protein	taxon:83333	UniProt	26	30	42	270	319	328
yebC	3.0489	1.60829	1.14e-45	2.22e-44	UniProtKB	P0A8A0	yebC	acts_upstream_of_or_within	regulation of transcription, DNA-templated (GO_REF:0000104 [IEA] UniRule:UR000033364) response to ionizing radiation (PMID:25049088 [IMP])	cytoplasm (GO_REF:0000044 [IEA] UniProtKB-SubCell:SL-0086) (GO_REF:0000043 [IEA] UniProtKB-KW:KW-0963) (GO_REF:0000104 [IEA] UniRule:UR000033364) cytosol (PMID:15911532 [IDA]) (PMID:18304323 [IDA]) (PMID:21873635 [IBA] PANTHER:PTN000283292, UniProtKB:P0A8A0, UniProtKB:P0A8A2)	http://amigo.geneontology.org/amigo/term/GO:0003677	Probable transcriptional regulatory protein YebC	yebC|JW1853|b1864	protein	taxon:83333	EcoCyc	125	120	133	994	1248	1172
ecpE	3.0363	1.60232	0.00047	0.00126													7	3	2	20	23	46
narH_1	3.03621	1.60227	3.06e-21	2.83e-20													26	28	19	181	247	216
purM	3.03619	1.60226	4.25e-57	1.12e-55	UniProtKB	P08178	purM	enables	'de novo' IMP biosynthetic process (GO_REF:0000104 [IEA] UniRule:UR000033425) (GO_REF:0000002 [IEA] InterPro:IPR004733) (GO_REF:0000041 [IEA] UniPathway:UPA00074) adenine biosynthetic process (PMID:21873635 [IBA] PANTHER:PTN000055158, CGD:CAL0000199243) purine nucleotide biosynthetic process (GO_REF:0000043 [IEA] UniProtKB-KW:KW-0658) (PMID:21873635 [IBA] PANTHER:PTN000055158, MGI:MGI:95654, UniP…	cytoplasm (GO_REF:0000104 [IEA] UniRule:UR000033425) (GO_REF:0000044 [IEA] UniProtKB-SubCell:SL-0086) (GO_REF:0000043 [IEA] UniProtKB-KW:KW-0963) cytosol (PMID:15911532 [IDA]) (PMID:18304323 [IDA]) (PMID:21873635 [IBA] PANTHER:PTN000055158, UniProtKB:P22102, UniProtKB:P08178, MGI:MGI:95654)	ATP binding (GO_REF:0000043 [IEA] UniProtKB-KW:KW-0067) ligase activity (GO_REF:0000043 [IEA] UniProtKB-KW:KW-0436) nucleotide binding (GO_REF:0000043 [IEA] UniProtKB-KW:KW-0547) phosphoribosylamine-glycine ligase activity (PMID:21873635 [IBA] PANTHER:PTN000055158, RGD:1308717, FB:FBgn0000053, PomBase:SPBC405.01, MGI:MGI:95654) phosphoribosylformylglycinamidine cyclo-ligase activity (GO_REF:00000…	Phosphoribosylformylglycinamidine cyclo-ligase	purM|purG|JW2484|b2499	protein	taxon:83333	UniProt	386	320	521	3253	3966	4051
nrfD	3.02121	1.59513	1.12e-13	7.16e-13	UniProtKB	P32709	nrfD	acts_upstream_of_or_within	anaerobic electron transport chain (PMID:8057835 [RCA])	membrane (GO_REF:0000043 [IEA] UniProtKB-KW:KW-0472) plasma membrane (GO_REF:0000044 [IEA] UniProtKB-SubCell:SL-0037) (GO_REF:0000043 [IEA] UniProtKB-KW:KW-0997) (PMID:21873635 [IBA] PANTHER:PTN002166638, UniProtKB:P32709) (PMID:15919996 [IDA]) (GO_REF:0000043 [IEA] UniProtKB-KW:KW-1003) (PMID:8057835 [RCA])		Protein NrfD	nrfD|yjcK|JW4034|b4073	protein	taxon:83333	EcoCyc	12	12	12	97	110	113
tsgA	3.01914	1.59414	1.12e-27	1.3e-26	UniProtKB	P60778	tsgA	acts_upstream_of_or_within	response to selenite ion (PMID:11055951 [IEP]) transmembrane transport (GO_REF:0000002 [IEA] InterPro:IPR011701)	membrane (GO_REF:0000043 [IEA] UniProtKB-KW:KW-0472) plasma membrane (GO_REF:0000044 [IEA] UniProtKB-SubCell:SL-0037) (GO_REF:0000104 [IEA] UniRule:UR000065664) (PMID:15044727 [RCA]) (GO_REF:0000043 [IEA] UniProtKB-KW:KW-0997) (PMID:15919996 [IDA]) (PMID:15044727 [IDA]) (GO_REF:0000043 [IEA] UniProtKB-KW:KW-1003)	transmembrane transporter activity (GO_REF:0000002 [IEA] InterPro:IPR011701, InterPro:IPR020846)	Protein TsgA	tsgA|gutS|yhfC|yhfH|JW3327|b3364	protein	taxon:83333	EcoCyc	22	30	65	347	409	378
kdgR	3.01131	1.59039	1.65e-37	2.67e-36	UniProtKB	P76268	kdgR	acts_upstream_of_or_within	negative regulation of transcription, DNA-templated (PMID:4359651 [IDA]) (PMID:15659677 [IDA]) (PMID:4359651 [IMP]) (PMID:21873635 [IBA] PANTHER:PTN001248570, UniProtKB:P76268, UniProtKB:P77300, UniProtKB:P0ACN4, UniProtKB:P37671) regulation of transcription, DNA-templated (GO_REF:0000117 [IEA] ARBA:ARBA00028138) (GO_REF:0000002 [IEA] InterPro:IPR005471)	cytoplasm (GO_REF:0000044 [IEA] UniProtKB-SubCell:SL-0086) (GO_REF:0000043 [IEA] UniProtKB-KW:KW-0963) cytosol (PMID:18304323 [IDA])	DNA binding (PMID:21873635 [IBA] PANTHER:PTN001248570, UniProtKB:P37671, UniProtKB:P77300) (GO_REF:0000002 [IEA] InterPro:IPR005471) (GO_REF:0000043 [IEA] UniProtKB-KW:KW-0238) protein binding (PMID:24561554 [IPI] UniProtKB:P64503) transcription factor activity, sequence-specific DNA binding (PMID:21873635 [IBA] PANTHER:PTN001248570, UniProtKB:P76268, UniProtKB:P0ACN4) (PMID:4359651 [IMP]) (PMID:…	HTH-type transcriptional regulator KdgR	kdgR|yebP|JW1816|b1827	protein	taxon:83333	EcoCyc	59	40	54	402	468	441
napF	2.99427	1.5822	0.000315	0.000866	UniProtKB	P0AAL0	napF	acts_upstream_of_or_within	response to oxidative stress (PMID:24580753 [IMP])	cytoplasm (GO_REF:0000104 [IEA] UniRule:UR000752022) (PMID:17074894 [IDA]) (GO_REF:0000044 [IEA] UniProtKB-SubCell:SL-0086) (PMID:21873635 [IBA] PANTHER:PTN002521698, UniProtKB:P0AAL0) (GO_REF:0000043 [IEA] UniProtKB-KW:KW-0963)	4 iron, 4 sulfur cluster binding (GO_REF:0000043 [IEA] UniProtKB-KW:KW-0004) (GO_REF:0000104 [IEA] UniRule:UR000752022) (GO_REF:0000002 [IEA] InterPro:IPR004496) iron-sulfur cluster binding (GO_REF:0000043 [IEA] UniProtKB-KW:KW-0411) metal ion binding (GO_REF:0000043 [IEA] UniProtKB-KW:KW-0479) protein binding (PMID:17074894 [IPI] UniProtKB:P33937)	Ferredoxin-type protein NapF	napF|yojG|JW2196|b2208	protein	taxon:83333	EcoCyc	3	0	5	19	21	29
yjdM	2.99286	1.58152	1.02e-07	4.23e-07	UniProtKB	P0AFJ1	yjdM	located_in		cytosol (PMID:21873635 [IBA] PANTHER:PTN001250865, UniProtKB:P0AFJ1) (PMID:15911532 [IDA]) (PMID:18304323 [IDA])		Protein YjdM	yjdM|phnA|JW4069|b4108	protein	taxon:83333	EcoCyc	22	8	14	61	124	153
yqgA	2.98719	1.57879	9.16e-07	3.43e-06	UniProtKB	Q46831	yqgA	located_in		membrane (GO_REF:0000043 [IEA] UniProtKB-KW:KW-0472) plasma membrane (GO_REF:0000044 [IEA] UniProtKB-SubCell:SL-0039) (PMID:15919996 [IDA]) (GO_REF:0000043 [IEA] UniProtKB-KW:KW-1003)		Uncharacterized protein YqgA	yqgA|JW2934|b2966	protein	taxon:83333	UniProt	5	4	6	46	42	44
pdeI	2.9799	1.57526	3.05e-05	9.66e-05	UniProtKB	P75800	pdeI	enables		membrane (GO_REF:0000043 [IEA] UniProtKB-KW:KW-0472) plasma membrane (GO_REF:0000044 [IEA] UniProtKB-SubCell:SL-0039) (GO_REF:0000043 [IEA] UniProtKB-KW:KW-1003)	cyclic-guanylate-specific phosphodiesterase activity (GO_REF:0000003 [IEA] EC:3.1.4.52) (PMID:26553851 [IGI] UniProtKB:P37646) (GO_REF:0000116 [IEA] RHEA:24902) hydrolase activity (GO_REF:0000043 [IEA] UniProtKB-KW:KW-0378)	Probable cyclic di-GMP phosphodiesterase PdeI	pdeI|yliE|JW0817|b0833	protein	taxon:83333	UniProt	9	1	5	31	32	47
purB	2.97721	1.57396	8.31e-58	2.23e-56	UniProtKB	P0AB89	purB	acts_upstream_of_or_within	'de novo' AMP biosynthetic process (GO_REF:0000041 [IEA] UniPathway:UPA00075) 'de novo' IMP biosynthetic process (GO_REF:0000041 [IEA] UniPathway:UPA00074) IMP biosynthetic process (GO_REF:0000002 [IEA] InterPro:IPR013539) cellular response to DNA damage stimulus (PMID:11967071 [IEP]) purine nucleotide biosynthetic process (GO_REF:0000043 [IEA] UniProtKB-KW:KW-0658) purine ribonucleotide biosynth…	cytosol (PMID:15911532 [IDA]) (PMID:18304323 [IDA]) (PMID:21873635 [IBA] PANTHER:PTN000154671, UniProtKB:P0AB89)	(S)-2-(5-amino-1-(5-phospho-D-ribosyl)imidazole-4-carboxamido)succinate AMP-lyase (fumarate-forming) activity (GO_REF:0000116 [IEA] RHEA:23920) (GO_REF:0000003 [IEA] EC:4.3.2.2) N6-(1,2-dicarboxyethyl)AMP AMP-lyase (fumarate-forming) activity (GO_REF:0000003 [IEA] EC:4.3.2.2) (PMID:8969519 [IDA]) (GO_REF:0000002 [IEA] InterPro:IPR004769, InterPro:IPR013539) (GO_REF:0000116 [IEA] RHEA:16853) catal…	Adenylosuccinate lyase	purB|JW1117|b1131	protein	taxon:83333	EcoliWiki	287	254	340	2449	2854	2504
ycfP	2.97317	1.572	1.21e-33	1.74e-32	UniProtKB	P0A8E1	ycfP	enables		cytosol (PMID:15911532 [IDA]) (PMID:18304323 [IDA])	protein binding (PMID:24561554 [IPI] UniProtKB:P0A862) (PMID:24561554 [IPI] UniProtKB:P0A805)	UPF0227 protein YcfP	ycfP|JW5158|b1108	protein	taxon:83333	IntAct	62	49	40	399	443	415
yiaD	2.97188	1.57138	2.52e-10	1.28e-09	UniProtKB	P37665	yiaD	located_in		cell outer membrane (GO_REF:0000002 [IEA] InterPro:IPR006690) (GO_REF:0000044 [IEA] UniProtKB-SubCell:SL-0040) (GO_REF:0000043 [IEA] UniProtKB-KW:KW-0998) membrane (GO_REF:0000043 [IEA] UniProtKB-KW:KW-0472) (GO_REF:0000002 [IEA] InterPro:IPR006664, InterPro:IPR006690) outer membrane (GO_REF:0000117 [IEA] ARBA:ARBA00026505) plasma membrane (GO_REF:0000044 [IEA] UniProtKB-SubCell:SL-0037) (GO_REF:…		Probable lipoprotein YiaD	yiaD|JW5657|b3552	protein	taxon:83333	UniProt	13	7	16	78	104	128
fruK	2.96638	1.5687	6.93e-36	1.08e-34	UniProtKB	P0AEW9	fruK	acts_upstream_of_or_within	carbohydrate metabolic process (GO_REF:0000002 [IEA] InterPro:IPR017583) carbohydrate phosphorylation (GO_REF:0000108 [IEA] GO:0008662) (GO_REF:0000108 [IEA] GO:0008443) fructose catabolic process (PMID:4579702 [IMP]) phosphorylation (GO_REF:0000043 [IEA] UniProtKB-KW:KW-0418)	cytosol (PMID:21873635 [IBA] PANTHER:PTN001317471, UniProtKB:P06999)	1-phosphofructokinase activity (GO_REF:0000116 [IEA] RHEA:14213) (PMID:10833389 [IDA]) (GO_REF:0000002 [IEA] InterPro:IPR022463) (GO_REF:0000003 [IEA] EC:2.7.1.56) ATP binding (GO_REF:0000043 [IEA] UniProtKB-KW:KW-0067) kinase activity (GO_REF:0000043 [IEA] UniProtKB-KW:KW-0418) nucleotide binding (GO_REF:0000043 [IEA] UniProtKB-KW:KW-0547) phosphofructokinase activity (PMID:21873635 [IBA] PANTHE…	1-phosphofructokinase	fruK|fpk|JW2155|b2168	protein	taxon:83333	EcoCyc	47	63	63	500	586	489
epmA	2.96617	1.5686	8.23e-19	6.87e-18	UniProtKB	P0A8N7	epmA	acts_upstream_of_or_within	cellular response to acidic pH (PMID:27826291 [IMP]) lysyl-tRNA aminoacylation (PMID:21873635 [IBA] PANTHER:PTN000502669, UniProtKB:P9WFU7, SGD:S000005017, UniProtKB:Q15046, SGD:S000002444, UniProtKB:P0A8N3, UniProtKB:P0A8N5, RGD:1359653) (GO_REF:0000002 [IEA] InterPro:IPR004525, InterPro:IPR018149) post-translational protein modification (PMID:20070887 [RCA]) protein-N6-(L-lysyl)-L-lysine modifi…	cytoplasm (GO_REF:0000002 [IEA] InterPro:IPR004525, InterPro:IPR018149) cytosol (PMID:21873635 [IBA] PANTHER:PTN000502669, UniProtKB:P0A8N5, UniProtKB:P0A8N7, UniProtKB:Q15046, UniProtKB:P0A8N3) (PMID:18304323 [IDA])	ATP binding (GO_REF:0000002 [IEA] InterPro:IPR004364, InterPro:IPR004525, InterPro:IPR018149) (GO_REF:0000043 [IEA] UniProtKB-KW:KW-0067) (GO_REF:0000104 [IEA] UniRule:UR000001264) acid-ammonia (or amide) ligase activity (GO_REF:0000104 [IEA] UniRule:UR000001264) aminoacyl-tRNA ligase activity (GO_REF:0000002 [IEA] InterPro:IPR004364) ligase activity (GO_REF:0000043 [IEA] UniProtKB-KW:KW-0436) ly…	Elongation factor P--(R)-beta-lysine ligase	epmA|genX|poxA|yjeA|JW4116|b4155	protein	taxon:83333	EcoCyc	26	24	50	280	267	381
eutG	2.96517	1.56811	8.12e-05	0.000243	UniProtKB	P76553	eutG	enables	http://amigo.geneontology.org/amigo/term/GO:0046336	http://amigo.geneontology.org/amigo/term/GO:0031469	alcohol dehydrogenase (NAD) activity (GO_REF:0000003 [IEA] EC:1.1.1.1) (PMID:21832992 [IMP]) (PMID:21873635 [IBA] PANTHER:PTN002608572, UniProtKB:P76553, UniProtKB:P0A9Q7, PomBase:SPAC5H10.06c, SGD:S000003225, UniProtKB:P37686, UniProtKB:Q9XDN0) metal ion binding (GO_REF:0000002 [IEA] InterPro:IPR001670, InterPro:IPR018211) (GO_REF:0000043 [IEA] UniProtKB-KW:KW-0479) oxidoreductase activity (GO_R…	Probable alcohol dehydrogenase EutG	eutG|yffV|JW2437|b2453	protein	taxon:83333	UniProt	4	3	3	26	28	30
tuf_2	2.94801	1.55974	2.15e-51	4.77e-50													1627	1321	1658	11708	13978	13912
rpmH	2.93545	1.55358	5.43e-10	2.7e-09	UniProtKB	P0A7P5	rpmH	enables	cytoplasmic translation (PMID:10756104 [NAS]) translation (GO_REF:0000002 [IEA] InterPro:IPR000271, InterPro:IPR020939) (GO_REF:0000104 [IEA] UniRule:UR000036477)	cytoplasm (PMID:4942547 [IDA]) cytosolic large ribosomal subunit (PMID:4942547 [IPI]) (PMID:3298242 [IDA]) ribonucleoprotein complex (GO_REF:0000043 [IEA] UniProtKB-KW:KW-0687) ribosome (GO_REF:0000043 [IEA] UniProtKB-KW:KW-0689) (GO_REF:0000002 [IEA] InterPro:IPR000271, InterPro:IPR020939)	protein binding (PMID:7539334 [IPI] UniProtKB:P21169, UniProtKB:P21170) structural constituent of ribosome (GO_REF:0000002 [IEA] InterPro:IPR000271, InterPro:IPR020939)	Large ribosomal subunit protein bL34	rpmH|rimA|ssaF|JW3680|b3703	protein	taxon:83333	InterPro	4	12	12	68	97	110
elfA	2.92336	1.54763	8.91e-05	0.000265	UniProtKB	P75855	elfA	acts_upstream_of_or_within	cell adhesion (GO_REF:0000002 [IEA] InterPro:IPR000259, InterPro:IPR036937) cell adhesion involved in single-species biofilm formation (PMID:20345943 [IMP]) (PMID:21873635 [IBA] PANTHER:PTN002123704, UniProtKB:P75855, UniProtKB:P37016, UniProtKB:P31058, UniProtKB:P75858, UniProtKB:P43319, UniProtKB:P75860, UniProtKB:P75859) pilus organization (PMID:21873635 [IBA] PANTHER:PTN002123704, UniProtKB:P…	pilus (GO_REF:0000002 [IEA] InterPro:IPR000259, InterPro:IPR036937) (PMID:20345943 [IDA]) (PMID:21873635 [IBA] PANTHER:PTN002123704, UniProtKB:P37016, UniProtKB:P08190, UniProtKB:P75855, UniProtKB:P08189, UniProtKB:P31058, UniProtKB:P33343, UniProtKB:P08191, UniProtKB:P37050) (GO_REF:0000043 [IEA] UniProtKB-KW:KW-0281) (GO_REF:0000044 [IEA] UniProtKB-SubCell:SL-0113)		Fimbrial subunit ElfA	elfA|ycbQ|JW5122|b0938	protein	taxon:83333	EcoCyc	3	4	3	24	37	27
eutC	2.91939	1.54567	1.56e-09	7.46e-09	UniProtKB	P19636	eutC	enables	cellular amino acid metabolic process (GO_REF:0000002 [IEA] InterPro:IPR009246) ethanolamine catabolic process (PMID:29797764 [IDA]) (GO_REF:0000104 [IEA] UniRule:UR000033396) (GO_REF:0000041 [IEA] UniPathway:UPA00560)	ethanolamine ammonia-lyase complex (PMID:21873635 [IBA] PANTHER:PTN002217404, UniProtKB:P19265, UniProtKB:P19636) (PMID:29797764 [IPI]) (PMID:6376700 [IMP]) (GO_REF:0000104 [IEA] UniRule:UR000033396) (PMID:19762342 [IDA]) ethanolamine degradation polyhedral organelle (GO_REF:0000104 [IEA] UniRule:UR000033396) polyhedral organelle (GO_REF:0000043 [IEA] UniProtKB-KW:KW-1283) (GO_REF:0000044 [IEA] U…	cobalamin binding (GO_REF:0000104 [IEA] UniRule:UR000033396) (GO_REF:0000043 [IEA] UniProtKB-KW:KW-0846) ethanolamine ammonia-lyase activity (GO_REF:0000002 [IEA] InterPro:IPR009246) (GO_REF:0000104 [IEA] UniRule:UR000033396) (GO_REF:0000003 [IEA] EC:4.3.1.7) (GO_REF:0000116 [IEA] RHEA:15313) lyase activity (GO_REF:0000043 [IEA] UniProtKB-KW:KW-0456)	Ethanolamine ammonia-lyase small subunit	eutC|JW2433|b2440	protein	taxon:83333	InterPro	15	6	7	75	68	68
rplU	2.91633	1.54416	1.24e-54	3.06e-53	UniProtKB	P0AG48	rplU	enables	cytoplasmic translation (PMID:10756104 [NAS]) translation (GO_REF:0000002 [IEA] InterPro:IPR001787, InterPro:IPR018258) (GO_REF:0000104 [IEA] UniRule:UR000101954)	cytoplasm (GO_REF:0000117 [IEA] ARBA:ARBA00026971) (PMID:4942547 [IDA]) cytosol (PMID:17309111 [IDA]) cytosolic large ribosomal subunit (PMID:4942547 [IPI]) (PMID:4942547 [IDA]) intracellular organelle (GO_REF:0000117 [IEA] ARBA:ARBA00029067) ribonucleoprotein complex (GO_REF:0000043 [IEA] UniProtKB-KW:KW-0687) ribosome (GO_REF:0000043 [IEA] UniProtKB-KW:KW-0689) (GO_REF:0000002 [IEA] InterPro:IP…	RNA binding (GO_REF:0000002 [IEA] InterPro:IPR001787, InterPro:IPR018258) (GO_REF:0000043 [IEA] UniProtKB-KW:KW-0694) rRNA binding (GO_REF:0000104 [IEA] UniRule:UR000101954) (GO_REF:0000043 [IEA] UniProtKB-KW:KW-0699) structural constituent of ribosome (GO_REF:0000002 [IEA] InterPro:IPR001787, InterPro:IPR018258) (PMID:21873635 [IBA] PANTHER:PTN000482431, SGD:S000003632)	Large ribosomal subunit protein bL21	rplU|JW3153|b3186	protein	taxon:83333	InterPro	385	319	456	2921	3661	3492
acpP	2.90379	1.53794	5.74e-50	1.24e-48	UniProtKB	P0A6A8	acpP	acts_upstream_of_or_within	fatty acid biosynthetic process (GO_REF:0000002 [IEA] InterPro:IPR003231) (GO_REF:0000041 [IEA] UniPathway:UPA00094) (GO_REF:0000043 [IEA] UniProtKB-KW:KW-0275) (GO_REF:0000104 [IEA] UniRule:UR000101233) (PMID:16352845 [IMP]) fatty acid metabolic process (GO_REF:0000043 [IEA] UniProtKB-KW:KW-0276) lipid A biosynthetic process (PMID:21873635 [IBA] PANTHER:PTN000466714, UniProtKB:P0A6A8) (PMID:1635…	cytoplasm (GO_REF:0000104 [IEA] UniRule:UR000101233) (GO_REF:0000044 [IEA] UniProtKB-SubCell:SL-0086) (PMID:16858726 [HDA]) (GO_REF:0000043 [IEA] UniProtKB-KW:KW-0963) (PMID:15459190 [IDA]) cytosol (PMID:15911532 [IDA]) (PMID:21873635 [IBA] PANTHER:PTN000466714, UniProtKB:P0A6A8)	ACP phosphopantetheine attachment site binding involved in fatty acid biosynthetic process (PMID:15459190 [IDA]) (PMID:21873635 [IBA] PANTHER:PTN000466551, UniProtKB:P0A6A8, UniProtKB:P9WQF1, TAIR:locus:2168968, UniProtKB:Q57WW9, TAIR:locus:2206300, UniProtKB:P9WQF3, TAIR:locus:2042331, UniProtKB:P11943) (GO_REF:0000104 [IEA] UniRule:UR000101233) acyl binding (PMID:15459190 [IDA]) (PMID:21873635 …	Acyl carrier protein	acpP|JW1080|b1094	protein	taxon:83333	EcoliWiki	401	347	396	2944	3778	3092
terD_2	2.89279	1.53246	2.59e-34	3.8e-33													90	57	94	570	789	708
gltX	2.89117	1.53165	4.74e-50	1.03e-48	UniProtKB	P04805	gltX	acts_upstream_of_or_within	glutamyl-tRNA aminoacylation (GO_REF:0000104 [IEA] UniRule:UR000075658) (PMID:4942764 [IMP]) (PMID:21873635 [IBA] PANTHER:PTN000012469, UniProtKB:P04805, UniProtKB:Q8IDD3, UniProtKB:Q5JPH6) (PMID:4577134 [IMP]) (GO_REF:0000002 [IEA] InterPro:IPR004527, InterPro:IPR033910) tRNA aminoacylation (GO_REF:0000002 [IEA] InterPro:IPR000924, InterPro:IPR020058) tRNA aminoacylation for protein translation …	0110165 cytoplasm (GO_REF:0000044 [IEA] UniProtKB-SubCell:SL-0086) (GO_REF:0000104 [IEA] UniRule:UR000075658) (GO_REF:0000043 [IEA] UniProtKB-KW:KW-0963) cytosol (PMID:21873635 [IBA] PANTHER:PTN000804412, UniProtKB:P04805) (PMID:15911532 [IDA]) (PMID:18304323 [IDA])	ATP binding (GO_REF:0000002 [IEA] InterPro:IPR000924, InterPro:IPR001412, InterPro:IPR004527, InterPro:IPR020058) (GO_REF:0000043 [IEA] UniProtKB-KW:KW-0067) (GO_REF:0000104 [IEA] UniRule:UR000075658) aminoacyl-tRNA ligase activity (GO_REF:0000043 [IEA] UniProtKB-KW:KW-0030) (GO_REF:0000002 [IEA] InterPro:IPR000924, InterPro:IPR001412, InterPro:IPR020058) (GO_REF:0000117 [IEA] ARBA:ARBA00026908) …	Glutamate--tRNA ligase	gltX|JW2395|b2400	protein	taxon:83333	EcoCyc	241	201	275	1922	2109	2081
napB	2.89052	1.53133	0.00698	0.0153384	UniProtKB	P0ABL3	napB	acts_upstream_of_or_within	anaerobic respiration (PMID:17130127 [NAS]) (PMID:21873635 [IBA] PANTHER:PTN002214117, UniProtKB:P0ABL3) (PMID:10548535 [IMP]) (GO_REF:0000117 [IEA] ARBA:ARBA00028510) (GO_REF:0000002 [IEA] InterPro:IPR005591) nitrate assimilation (PMID:17130127 [NAS])	nitrate reductase complex (PMID:17130127 [IPI]) periplasmic space (GO_REF:0000043 [IEA] UniProtKB-KW:KW-0574) (GO_REF:0000044 [IEA] UniProtKB-SubCell:SL-0200) (PMID:10548535 [IDA])	metal ion binding (GO_REF:0000043 [IEA] UniProtKB-KW:KW-0479) protein binding (PMID:17130127 [IPI] UniProtKB:P33937)	Periplasmic nitrate reductase, electron transfer subunit	napB|yejY|JW5367|b2203	protein	taxon:83333	EcoCyc	3	0	3	19	10	17
gcd	2.88199	1.52706	3.35e-45	6.38e-44	UniProtKB	P15877	gcd	enables		membrane (GO_REF:0000002 [IEA] InterPro:IPR017511) (GO_REF:0000043 [IEA] UniProtKB-KW:KW-0472) (PMID:8509415 [IDA]) outer membrane-bounded periplasmic space (GO_REF:0000002 [IEA] InterPro:IPR001479) plasma membrane (GO_REF:0000044 [IEA] UniProtKB-SubCell:SL-0037) (GO_REF:0000043 [IEA] UniProtKB-KW:KW-0997) (GO_REF:0000043 [IEA] UniProtKB-KW:KW-1003)	magnesium ion binding (PMID:12686133 [IDA]) oxidoreductase activity (GO_REF:0000043 [IEA] UniProtKB-KW:KW-0560) oxidoreductase activity, acting on CH-OH group of donors (GO_REF:0000002 [IEA] InterPro:IPR017511) protein binding (PMID:15690043 [IPI] UniProtKB:Q46925) (PMID:15690043 [IPI] UniProtKB:P0AFQ7) pyrroloquinoline quinone binding (PMID:9705344 [IDA]) quinone binding (GO_REF:0000002 [IEA] In…	Quinoprotein glucose dehydrogenase	gcd|JW0120|b0124	protein	taxon:83333	EcoCyc	166	163	233	1446	1792	1689
ung	2.87689	1.52451	5e-15	3.46e-14	UniProtKB	P12295	ung	enables	DNA repair (GO_REF:0000002 [IEA] InterPro:IPR002043, InterPro:IPR018085) (GO_REF:0000043 [IEA] UniProtKB-KW:KW-0234) base-excision repair (GO_REF:0000002 [IEA] InterPro:IPR002043) (GO_REF:0000104 [IEA] UniRule:UR000001447) base-excision repair, AP site formation via deaminated base removal (PMID:324994 [IDA]) (PMID:21873635 [IBA] PANTHER:PTN000137400, UniProtKB:P12295, UniProtKB:P13051) cellular …	http://amigo.geneontology.org/amigo/term/GO:0005737	hydrolase activity (GO_REF:0000043 [IEA] UniProtKB-KW:KW-0378) hydrolase activity, hydrolyzing N-glycosyl compounds (GO_REF:0000002 [IEA] InterPro:IPR018085) protein binding (PMID:12136137 [IPI] UniProtKB:P14739) (PMID:15690043 [IPI] UniProtKB:P08957) (PMID:16895920 [IPI] UniProtKB:P0A763) (PMID:10080896 [IPI] UniProtKB:P14739) (PMID:19402753 [IPI] UniProtKB:P08957) uracil DNA N-glycosylase activ…	Uracil-DNA glycosylase	ung|JW2564|b2580	protein	taxon:83333	InterPro	21	21	16	168	164	150
yjeI	2.87391	1.52301	2.53e-17	1.95e-16	UniProtKB	P0AF70	yjeI	acts_upstream_of_or_within	cellular response to DNA damage stimulus (PMID:11967071 [IEP])			Uncharacterized protein YjeI	yjeI|JW5736|b4144	protein	taxon:83333	EcoliWiki	24	17	22	147	177	193
ynfL	2.87268	1.5224	0.00146	0.0036	UniProtKB	P77559	ynfL	enables	regulation of transcription, DNA-templated (GO_REF:0000002 [IEA] InterPro:IPR000847) (PMID:21873635 [IBA] PANTHER:PTN001576272, UniProtKB:Q9K1H8, UniProtKB:P20668, UniProtKB:P0ACQ4, UniProtKB:Q47141, UniProtKB:P23841)	protein-DNA complex (PMID:21873635 [IBA] PANTHER:PTN001576272, UniProtKB:Q9K1H8)	DNA binding (GO_REF:0000043 [IEA] UniProtKB-KW:KW-0238) transcription factor activity, sequence-specific DNA binding (PMID:21873635 [IBA] PANTHER:PTN001576272, UniProtKB:Q9K1H8, UniProtKB:P0ACQ4, UniProtKB:P20668, UniProtKB:P23841, UniProtKB:Q47141) (GO_REF:0000002 [IEA] InterPro:IPR000847)	Uncharacterized HTH-type transcriptional regulator YnfL	ynfL|JW1587|b1595	protein	taxon:83333	UniProt	4	1	3	11	25	25
ypeC	2.8657	1.51889	5.13e-07	1.96e-06													5	3	10	42	64	51
purF	2.85786	1.51494	2.58e-56	6.78e-55	UniProtKB	P0AG16	purF	acts_upstream_of_or_within	'de novo' IMP biosynthetic process (GO_REF:0000104 [IEA] UniRule:UR000161592) (GO_REF:0000041 [IEA] UniPathway:UPA00074) glutamine metabolic process (PMID:7037784 [IDA]) (GO_REF:0000043 [IEA] UniProtKB-KW:KW-0315) (PMID:2188964 [IMP]) purine nucleobase biosynthetic process (GO_REF:0000002 [IEA] InterPro:IPR005854) purine nucleotide biosynthetic process (PMID:6447689 [IMP]) (GO_REF:0000043 [IEA] U…	cytoplasm (PMID:7037784 [IDA]) (PMID:21873635 [IBA] PANTHER:PTN000225537, UniProtKB:P0AG16, TAIR:locus:2139549, TAIR:locus:2045081) cytosol (PMID:16858726 [HDA]) (PMID:18304323 [IDA])	amidophosphoribosyltransferase activity (PMID:21873635 [IBA] PANTHER:PTN000225535, SGD:S000004915, RGD:620237, TAIR:locus:2139549, UniProtKB:P0AG16, MGI:MGI:2387203, FB:FBgn0004901, PomBase:SPAC4D7.08c) (GO_REF:0000003 [IEA] EC:2.4.2.14) (GO_REF:0000104 [IEA] UniRule:UR000161592) (GO_REF:0000002 [IEA] InterPro:IPR005854) (PMID:372191 [IDA]) (PMID:7037784 [IDA]) (GO_REF:0000116 [IEA] RHEA:14905) g…	Amidophosphoribosyltransferase	purF|JW2309|b2312	protein	taxon:83333	EcoCyc	526	392	532	3515	4448	4068
slyX	2.85477	1.51337	5.8e-05	0.000177													4	4	5	45	29	37
ftsZ	2.84748	1.50969	8.09e-56	2.09e-54	UniProtKB	P0A9A6	ftsZ	acts_upstream_of_or_within	FtsZ-dependent cytokinesis (PMID:28419603 [NAS]) (GO_REF:0000104 [IEA] UniRule:UR000100343) barrier septum assembly (PMID:28419603 [NAS]) (GO_REF:0000043 [IEA] UniProtKB-KW:KW-0717) cell cycle (GO_REF:0000043 [IEA] UniProtKB-KW:KW-0131) cell division (PMID:2045370 [IMP]) (PMID:28419603 [NAS]) (PMID:21317324 [IGI] UniProtKB:P0A6H1) (PMID:21873635 [IBA] PANTHER:PTN000768275, UniProtKB:P17865, UniPr…	cell division site (PMID:21873635 [IBA] PANTHER:PTN000768275, UniProtKB:P0A9A6, UniProtKB:P45500) (PMID:9603865 [IDA]) (GO_REF:0000104 [IEA] UniRule:UR000100343) (PMID:28419603 [NAS]) cytoplasm (PMID:21873635 [IBA] PANTHER:PTN000768275, TAIR:locus:2049455, dictyBase:DDB_G0277721, dictyBase:DDB_G0269224, UniProtKB:P0A9A6, TAIR:locus:2161610, TAIR:locus:2083258) (GO_REF:0000044 [IEA] UniProtKB-SubC…	GTP binding (GO_REF:0000002 [IEA] InterPro:IPR000158, InterPro:IPR003008, InterPro:IPR020805, InterPro:IPR045061) (GO_REF:0000043 [IEA] UniProtKB-KW:KW-0342) (GO_REF:0000104 [IEA] UniRule:UR000100343) (PMID:1528267 [IDA]) (PMID:1528268 [IDA]) (PMID:21873635 [IBA] PANTHER:PTN000768275, UniProtKB:P0A9A6) GTPase activity (PMID:1528267 [IDA]) (PMID:1528268 [IDA]) (GO_REF:0000002 [IEA] InterPro:IPR000…	Cell division protein FtsZ	ftsZ|sfiB|sulB|JW0093|b0095	protein	taxon:83333	EcoliWiki	426	275	390	2668	3175	2957
artJ_2	2.83079	1.5012	6.58e-27	7.49e-26													67	37	64	449	507	378
ccdA	2.82541	1.49846	0.0003	0.000826													11	1	2	34	28	22
guaA	2.82523	1.49837	2.11e-54	5.15e-53	UniProtKB	P04079	guaA	acts_upstream_of_or_within	GMP biosynthetic process (GO_REF:0000104 [IEA] UniRule:UR000084086) (PMID:21873635 [IBA] PANTHER:PTN000229987, UniProtKB:Q57V01, RGD:1310063, MGI:MGI:2448526, SGD:S000004830, UniProtKB:P04079, UniProtKB:P49915) (GO_REF:0000002 [IEA] InterPro:IPR001674, InterPro:IPR004739, InterPro:IPR022955) (PMID:4353875 [IMP]) (GO_REF:0000043 [IEA] UniProtKB-KW:KW-0332) (GO_REF:0000041 [IEA] UniPathway:UPA00189…	cytosol (PMID:21873635 [IBA] PANTHER:PTN000229987, UniProtKB:P04079, UniProtKB:P49915) (PMID:16858726 [HDA]) (PMID:18304323 [IDA])	ATP binding (GO_REF:0000002 [IEA] InterPro:IPR001674, InterPro:IPR004739, InterPro:IPR025777) (GO_REF:0000104 [IEA] UniRule:UR000084086) (GO_REF:0000043 [IEA] UniProtKB-KW:KW-0067) GMP synthase (glutamine-hydrolyzing) activity (GO_REF:0000002 [IEA] InterPro:IPR001674, InterPro:IPR004739, InterPro:IPR022955) (GO_REF:0000104 [IEA] UniRule:UR000084086) (GO_REF:0000003 [IEA] EC:6.3.5.2) (PMID:9890911…	GMP synthase [glutamine-hydrolyzing]	guaA|JW2491|b2507	protein	taxon:83333	EcoCyc	548	488	726	4659	5393	4984
yiiR	2.82257	1.49701	0.000438	0.00118	UniProtKB	P0AF34	yiiR	located_in		membrane (GO_REF:0000002 [IEA] InterPro:IPR008523) plasma membrane (PMID:15919996 [IDA]) (PMID:21873635 [IBA] PANTHER:PTN002858737, UniProtKB:P64590, UniProtKB:P64592, UniProtKB:P0AF34)		Uncharacterized protein YiiR	yiiR|JW3892|b3921	protein	taxon:83333	EcoCyc	2	3	3	28	23	19
dmlA	2.81837	1.49486	1.91e-07	7.71e-07	UniProtKB	P76251	dmlA	NOT|enables	malate metabolic process (PMID:20233924 [IDA]) (PMID:17088549 [IMP])	http://amigo.geneontology.org/amigo/term/GO:0005737	3-isopropylmalate dehydrogenase activity (PMID:25160617 [IDA]) D-malate dehydrogenase (decarboxylating) activity (GO_REF:0000003 [IEA] EC:1.1.1.83) (PMID:17088549 [IDA]) (GO_REF:0000116 [IEA] RHEA:18365) (PMID:20233924 [IDA]) (PMID:25160617 [IDA]) NAD binding (GO_REF:0000002 [IEA] InterPro:IPR011829, InterPro:IPR019818) magnesium ion binding (PMID:25160617 [IDA]) (GO_REF:0000002 [IEA] InterPro:IP…	D-malate dehydrogenase [decarboxylating]	dmlA|yeaU|JW1789|b1800	protein	taxon:83333	UniProt	9	8	9	57	99	60
espD	2.81596	1.49363	2.38e-08	1.04e-07													16	8	9	66	109	72
hybO	2.8153	1.49329	1.67e-34	2.48e-33	UniProtKB	P69741	hybO	enables	anaerobic respiration (PMID:21873635 [IBA] PANTHER:PTN000768604, UniProtKB:P69739) electron transport chain (GO_REF:0000108 [IEA] GO:0009055)	[Ni-Fe] hydrogenase complex (PMID:21873635 [IBA] PANTHER:PTN000768604, UniProtKB:P69739) ferredoxin hydrogenase complex (GO_REF:0000002 [IEA] InterPro:IPR001821) membrane (PMID:16858726 [HDA]) (PMID:21873635 [IBA] PANTHER:PTN000768604, UniProtKB:P69739) (GO_REF:0000043 [IEA] UniProtKB-KW:KW-0472) periplasmic space (GO_REF:0000043 [IEA] UniProtKB-KW:KW-0574) (GO_REF:0000044 [IEA] UniProtKB-SubCell…	3 iron, 4 sulfur cluster binding (GO_REF:0000043 [IEA] UniProtKB-KW:KW-0003) 4 iron, 4 sulfur cluster binding (GO_REF:0000043 [IEA] UniProtKB-KW:KW-0004) electron carrier activity (PMID:21873635 [IBA] PANTHER:PTN000768604, UniProtKB:P69739) ferredoxin hydrogenase activity (GO_REF:0000002 [IEA] InterPro:IPR001821) hydrogenase (acceptor) activity (GO_REF:0000116 [IEA] RHEA:12116) (GO_REF:0000003 [I…	Hydrogenase-2 small chain	hybO|yghV|JW2965|b2997	protein	taxon:83333	IntAct	75	44	56	425	485	452
manA	2.81446	1.49286	2.61e-29	3.19e-28	UniProtKB	P00946	manA	acts_upstream_of_or_within	GDP-mannose biosynthetic process (PMID:21873635 [IBA] PANTHER:PTN000034017, SGD:S000000805, MGI:MGI:97075, UniProtKB:P00946) (GO_REF:0000002 [IEA] InterPro:IPR016305) (PMID:4862193 [IMP]) carbohydrate metabolic process (GO_REF:0000002 [IEA] InterPro:IPR001250) colanic acid biosynthetic process (PMID:4862193 [IMP]) mannose catabolic process (PMID:4862193 [IMP])	cytoplasm (GO_REF:0000044 [IEA] UniProtKB-SubCell:SL-0086) (GO_REF:0000043 [IEA] UniProtKB-KW:KW-0963) cytosol (PMID:18304323 [IDA]) (PMID:21873635 [IBA] PANTHER:PTN000034017, UniProtKB:P00946)	isomerase activity (GO_REF:0000043 [IEA] UniProtKB-KW:KW-0413) mannose-6-phosphate isomerase activity (PMID:21873635 [IBA] PANTHER:PTN000034017, UniProtKB:P00946, ZFIN:ZDB-GENE-050904-6, MGI:MGI:97075, UniProtKB:Q66WM4, SGD:S000000805, TAIR:locus:2076864, CGD:CAL0000189115, TAIR:locus:2019748) (GO_REF:0000002 [IEA] InterPro:IPR001250, InterPro:IPR016305, InterPro:IPR018050, InterPro:IPR046457) (G…	Mannose-6-phosphate isomerase	manA|pmi|JW1605|b1613	protein	taxon:83333	EcoCyc	76	42	80	461	629	496
rutA	2.81186	1.49153	0.00745	0.0162775	UniProtKB	P75898	rutA	acts_upstream_of_or_within	alkanesulfonate catabolic process (PMID:21873635 [IBA] PANTHER:PTN000768559, UniProtKB:P80645) nitrogen utilization (GO_REF:0000104 [IEA] UniRule:UR000084167) (PMID:16540542 [IDA]) (PMID:16540542 [IMP]) pyrimidine nucleobase catabolic process (PMID:16540542 [IMP]) thymine catabolic process (PMID:20400551 [IDA]) uracil catabolic process (PMID:20400551 [IMP]) (PMID:20400551 [IDA]) (GO_REF:0000002 […		alkanesulfonate monooxygenase activity (PMID:21873635 [IBA] PANTHER:PTN000768559, UniProtKB:P80645) monooxygenase activity (GO_REF:0000043 [IEA] UniProtKB-KW:KW-0503) (PMID:20400551 [IDA]) (GO_REF:0000002 [IEA] InterPro:IPR019914) (GO_REF:0000104 [IEA] UniRule:UR000084167) oxidoreductase activity (GO_REF:0000043 [IEA] UniProtKB-KW:KW-0560) oxidoreductase activity, acting on paired donors, with in…	Pyrimidine monooxygenase RutA	rutA|ycdM|JW0997|b1012	protein	taxon:83333	EcoCyc	2	2	1	10	13	17
yajI	2.81036	1.49075	2.44e-08	1.07e-07	UniProtKB	P46122	yajI	located_in		membrane (GO_REF:0000043 [IEA] UniProtKB-KW:KW-0472) plasma membrane (GO_REF:0000044 [IEA] UniProtKB-SubCell:SL-0039) (GO_REF:0000043 [IEA] UniProtKB-KW:KW-1003)		Uncharacterized lipoprotein YajI	yajI|JW5056|b0412	protein	taxon:83333	UniProt	13	10	5	73	82	58
flhA_2	2.79419	1.48243	2.26e-19	1.92e-18													54	11	33	224	224	248
mscS	2.78938	1.47994	1.49e-32	2.08e-31	UniProtKB	P0C0S1	mscS	acts_upstream_of_or_within	cellular water homeostasis (PMID:10202137 [IMP]) ion transmembrane transport (PMID:12551944 [IDA]) ion transport (GO_REF:0000043 [IEA] UniProtKB-KW:KW-0406) protein homooligomerization (PMID:12551944 [IDA]) transmembrane transport (GO_REF:0000002 [IEA] InterPro:IPR006685, InterPro:IPR045275)	membrane (PMID:12080120 [IDA]) (PMID:2480919 [IDA]) (GO_REF:0000043 [IEA] UniProtKB-KW:KW-0472) (GO_REF:0000002 [IEA] InterPro:IPR006685, InterPro:IPR006686, InterPro:IPR011014, InterPro:IPR011066) plasma membrane (GO_REF:0000044 [IEA] UniProtKB-SubCell:SL-0037) (PMID:12551944 [IDA]) (GO_REF:0000043 [IEA] UniProtKB-KW:KW-0997) (GO_REF:0000043 [IEA] UniProtKB-KW:KW-1003)	identical protein binding (PMID:26551077 [IPI] UniProtKB:P0C0S1) (PMID:12446901 [IPI] UniProtKB:P0C0S1) (PMID:16079137 [IPI] UniProtKB:P0C0S1) (PMID:18755969 [IPI] UniProtKB:P0C0S1) mechanically-gated ion channel activity (PMID:12080120 [IDA]) (PMID:12551944 [IDA]) (GO_REF:0000002 [IEA] InterPro:IPR045275)	Small-conductance mechanosensitive channel	mscS|yggB|JW2891|b2924	protein	taxon:83333	EcoCyc	83	52	95	557	668	630
yihD	2.78435	1.47734	2.19e-21	2.04e-20	UniProtKB	P0ADP9	yihD	located_in		cytosol (PMID:18304323 [IDA])		Protein YihD	yihD|JW3830|b3858	protein	taxon:83333	EcoCyc	43	18	30	204	255	222
ecpB	2.78032	1.47525	9.31e-07	3.48e-06	UniProtKB	P77188	ecpB	enables			protein binding (PMID:24561554 [IPI] UniProtKB:P62620) (PMID:16606699 [IPI] UniProtKB:P62620)	Probable fimbrial chaperone EcpB	ecpB|matC|yagY|JW0286|b0292	protein	taxon:83333	IntAct	12	3	7	40	63	54
ssrS	2.77172	1.47078	2.84e-26	3.17e-25													19340	12253	15135	95694	162703	102291
napC	2.76317	1.46632	0.000203	0.000577	UniProtKB	P0ABL5	napC	acts_upstream_of_or_within	anaerobic respiration (PMID:21873635 [IBA] PANTHER:PTN001251186, UniProtKB:P52005, UniProtKB:P33226, UniProtKB:P0ABL5) (PMID:10548535 [IMP]) (GO_REF:0000117 [IEA] ARBA:ARBA00028510) denitrification pathway (GO_REF:0000002 [IEA] InterPro:IPR011885, InterPro:IPR024717) electron transport chain (GO_REF:0000108 [IEA] GO:0009055)	membrane (GO_REF:0000002 [IEA] InterPro:IPR011885, InterPro:IPR024717) (GO_REF:0000043 [IEA] UniProtKB-KW:KW-0472) plasma membrane (PMID:27510400 [RCA]) (GO_REF:0000044 [IEA] UniProtKB-SubCell:SL-0037) (GO_REF:0000043 [IEA] UniProtKB-KW:KW-0997) (GO_REF:0000043 [IEA] UniProtKB-KW:KW-1003)	electron carrier activity (PMID:21873635 [IBA] PANTHER:PTN001251186, UniProtKB:P33226, UniProtKB:P52005) heme binding (GO_REF:0000002 [IEA] InterPro:IPR011885, InterPro:IPR024717) metal ion binding (GO_REF:0000043 [IEA] UniProtKB-KW:KW-0479)	Cytochrome c-type protein NapC	napC|yejX|JW2190|b2202	protein	taxon:83333	EcoCyc	4	3	4	20	32	36
tpx	2.76149	1.46545	3.22e-42	5.7e-41	UniProtKB	P0A862	tpx	acts_upstream_of_or_within	cellular oxidant detoxification (GO_REF:0000108 [IEA] GO:0004601) (GO_REF:0000108 [IEA] GO:0016209) (GO_REF:0000108 [IEA] GO:0008379) (GO_REF:0000108 [IEA] GO:0140824) cellular response to oxidative stress (PMID:8824604 [IMP])	cytoplasm (GO_REF:0000044 [IEA] UniProtKB-SubCell:SL-0086) (PMID:19054092 [IDA]) (GO_REF:0000043 [IEA] UniProtKB-KW:KW-0963) cytosol (PMID:15911532 [IDA]) (PMID:18304323 [IDA]) periplasmic space (GO_REF:0000043 [IEA] UniProtKB-KW:KW-0574) (GO_REF:0000044 [IEA] UniProtKB-SubCell:SL-0200)	0140824 antioxidant activity (GO_REF:0000002 [IEA] InterPro:IPR002065) (GO_REF:0000043 [IEA] UniProtKB-KW:KW-0049) (GO_REF:0000104 [IEA] UniRule:UR000058574) hydroperoxide reductase activity (PMID:12514184 [IDA]) oxidoreductase activity (GO_REF:0000002 [IEA] InterPro:IPR013740) (GO_REF:0000043 [IEA] UniProtKB-KW:KW-0560) oxidoreductase activity, acting on peroxide as acceptor (GO_REF:0000002 [IEA…	Thiol peroxidase	tpx|yzzJ|JW1317|b1324	protein	taxon:83333	EcoCyc	129	85	116	786	916	881
purL	2.74878	1.45879	6.14e-43	1.12e-41	UniProtKB	P15254	purL	acts_upstream_of_or_within	'de novo' IMP biosynthetic process (PMID:6343356 [IC] GO:0004642) (GO_REF:0000002 [IEA] InterPro:IPR010073) (GO_REF:0000041 [IEA] UniPathway:UPA00074) (GO_REF:0000104 [IEA] UniRule:UR000085142) glutamine metabolic process (PMID:2659070 [IDA]) (GO_REF:0000043 [IEA] UniProtKB-KW:KW-0315) purine nucleotide biosynthetic process (GO_REF:0000043 [IEA] UniProtKB-KW:KW-0658) (PMID:21873635 [IBA] PANTHER:…	cytoplasm (GO_REF:0000104 [IEA] UniRule:UR000085142) (PMID:21873635 [IBA] PANTHER:PTN008493809, UniProtKB:P15254, PomBase:SPAC6F12.10c, TAIR:locus:2019637) (GO_REF:0000044 [IEA] UniProtKB-SubCell:SL-0086) (GO_REF:0000043 [IEA] UniProtKB-KW:KW-0963) (PMID:2659070 [IDA]) cytosol (PMID:18304323 [IDA])	ATP binding (GO_REF:0000043 [IEA] UniProtKB-KW:KW-0067) (GO_REF:0000104 [IEA] UniRule:UR000085142) (PMID:2659070 [IDA]) ATPase activity (PMID:2659070 [IDA]) ligase activity (GO_REF:0000043 [IEA] UniProtKB-KW:KW-0436) metal ion binding (GO_REF:0000043 [IEA] UniProtKB-KW:KW-0479) nucleotide binding (GO_REF:0000043 [IEA] UniProtKB-KW:KW-0547) phosphoribosylformylglycinamidine synthase activity (PMID…	Phosphoribosylformylglycinamidine synthase	purL|purI|JW2541|b2557	protein	taxon:83333	EcoliWiki	1318	1048	1578	9261	11522	11563
cesD	2.74344	1.45599	0.011247	0.0237453													4	1	1	7	17	15
glmU	2.74117	1.45479	1.41e-49	2.99e-48	UniProtKB	P0ACC7	glmU	acts_upstream_of_or_within	UDP-N-acetylglucosamine biosynthetic process (GO_REF:0000041 [IEA] UniPathway:UPA00113) (GO_REF:0000002 [IEA] InterPro:IPR005882, InterPro:IPR038009) (PMID:8407787 [IMP]) cell morphogenesis (GO_REF:0000002 [IEA] InterPro:IPR005882) (GO_REF:0000104 [IEA] UniRule:UR000081051) cell wall organization (GO_REF:0000043 [IEA] UniProtKB-KW:KW-0961) lipid A biosynthetic process (GO_REF:0000041 [IEA] UniPat…	cytoplasm (GO_REF:0000104 [IEA] UniRule:UR000081051) (GO_REF:0000044 [IEA] UniProtKB-SubCell:SL-0086) (GO_REF:0000002 [IEA] InterPro:IPR005882) (GO_REF:0000043 [IEA] UniProtKB-KW:KW-0963) cytosol (PMID:15911532 [IDA]) (PMID:18304323 [IDA])	UDP-N-acetylglucosamine diphosphorylase activity (GO_REF:0000116 [IEA] RHEA:13509) (GO_REF:0000104 [IEA] UniRule:UR000081051) (GO_REF:0000003 [IEA] EC:2.7.7.23) (GO_REF:0000002 [IEA] InterPro:IPR005882, InterPro:IPR038009) (PMID:8555230 [IDA]) catalytic activity (GO_REF:0000043 [IEA] UniProtKB-KW:KW-0511) glucosamine-1-phosphate N-acetyltransferase activity (PMID:8083170 [IDA]) (GO_REF:0000002 [I…	Bifunctional protein GlmU	glmU|yieA|JW3708|b3730	protein	taxon:83333	EcoCyc	429	247	330	2249	2795	2554
yfeX	2.741	1.4547	6.16e-44	1.15e-42	UniProtKB	P76536	yfeX	enables	cellular oxidant detoxification (GO_REF:0000108 [IEA] GO:0004601)	cytoplasm (GO_REF:0000044 [IEA] UniProtKB-SubCell:SL-0086) (PMID:19564607 [IDA]) (GO_REF:0000043 [IEA] UniProtKB-KW:KW-0963) cytosol (PMID:21873635 [IBA] PANTHER:PTN001577071, UniProtKB:P76536) (PMID:15911532 [IDA]) (PMID:18304323 [IDA])	heme binding (PMID:22068980 [IDA]) (GO_REF:0000002 [IEA] InterPro:IPR006314) (PMID:21873635 [IBA] PANTHER:PTN001577071, UniProtKB:I6Y4U9, UniProtKB:P76536, dictyBase:DDB_G0273083, UniProtKB:P31545) (PMID:19564607 [IDA]) metal ion binding (GO_REF:0000043 [IEA] UniProtKB-KW:KW-0479) oxidoreductase activity (GO_REF:0000043 [IEA] UniProtKB-KW:KW-0560) peroxidase activity (GO_REF:0000043 [IEA] UniProt…	Dye-decolorizing peroxidase YfeX	yfeX|JW2424|b2431	protein	taxon:83333	InterPro	162	143	166	1248	1347	1189
cpsG_1	2.73529	1.4517	6.46e-44	1.2e-42													442	363	477	3089	4109	3198
zapB	2.73104	1.44945	1.64e-16	1.22e-15	UniProtKB	P0AF36	zapB	enables	FtsZ-dependent cytokinesis (PMID:18394147 [IMP]) (GO_REF:0000002 [IEA] InterPro:IPR009252) (GO_REF:0000104 [IEA] UniRule:UR000100904) barrier septum assembly (GO_REF:0000043 [IEA] UniProtKB-KW:KW-0717) cell cycle (GO_REF:0000043 [IEA] UniProtKB-KW:KW-0131) cell division (GO_REF:0000043 [IEA] UniProtKB-KW:KW-0132) cell septum assembly (GO_REF:0000104 [IEA] UniRule:UR000100904) (GO_REF:0000002 [IEA…	cell division site (PMID:18394147 [IDA]) cytoplasm (GO_REF:0000002 [IEA] InterPro:IPR009252) (GO_REF:0000044 [IEA] UniProtKB-SubCell:SL-0086) (GO_REF:0000104 [IEA] UniRule:UR000100904) (GO_REF:0000043 [IEA] UniProtKB-KW:KW-0963) cytosol (PMID:15911532 [IDA]) (PMID:18304323 [IDA])	identical protein binding (PMID:18394147 [IDA]) protein binding (PMID:22580828 [IPI] UniProtKB:P0A8N0) (PMID:22056926 [IPI] UniProtKB:P0ADS2) (PMID:23957637 [IPI] UniProtKB:P77173) (PMID:18394147 [IPI] UniProtKB:P0A9A6) (PMID:20487275 [IPI] UniProtKB:P0ADS2) (PMID:28470834 [IPI] UniProtKB:P0AED7)	Cell division protein ZapB	zapB|yiiU|JW3899|b3928	protein	taxon:83333	EcoCyc	30	20	21	173	205	161
espL2	2.72161	1.44446	4.52e-05	0.00014													12	6	4	63	55	31
fetB	2.71413	1.44049	7.1e-10	3.5e-09	UniProtKB	P77307	fetB	acts_upstream_of_or_within	cellular iron ion homeostasis (PMID:24038693 [IMP]) ion transport (GO_REF:0000043 [IEA] UniProtKB-KW:KW-0406) iron ion transmembrane transport (GO_REF:0000043 [IEA] UniProtKB-KW:KW-0410)	ATP-binding cassette (ABC) transporter complex (PMID:24038693 [RCA]) membrane (GO_REF:0000043 [IEA] UniProtKB-KW:KW-0472) plasma membrane (PMID:24038693 [IDA]) (GO_REF:0000044 [IEA] UniProtKB-SubCell:SL-0037) (GO_REF:0000043 [IEA] UniProtKB-KW:KW-0997) (PMID:15919996 [IDA]) (GO_REF:0000043 [IEA] UniProtKB-KW:KW-1003)		Probable iron export permease protein FetB	fetB|ybbM|JW5066|b0491	protein	taxon:83333	EcoCyc	11	13	8	68	96	90
yhcN	2.71202	1.43937	0.024926	0.0484144	UniProtKB	P64614	yhcN	acts_upstream_of_or_within	cellular response to acidic pH (PMID:18302792 [IEP]) cellular response to hydrogen peroxide (PMID:19919618 [IMP]) single-species biofilm formation on inanimate substrate (PMID:19919618 [IMP])	http://amigo.geneontology.org/amigo/term/GO:0042597		Uncharacterized protein YhcN	yhcN|JW5540|b3238	protein	taxon:83333	EcoCyc	2	2	0	9	12	8
purN	2.70547	1.43588	2.91e-47	5.97e-46	UniProtKB	P08179	purN	acts_upstream_of_or_within	'de novo' IMP biosynthetic process (GO_REF:0000104 [IEA] UniRule:UR000161625) (GO_REF:0000002 [IEA] InterPro:IPR004607) (GO_REF:0000041 [IEA] UniPathway:UPA00074) (PMID:21873635 [IBA] PANTHER:PTN000055290, SGD:S000002816) biosynthetic process (GO_REF:0000002 [IEA] InterPro:IPR002376, InterPro:IPR036477) cellular response to DNA damage stimulus (PMID:11967071 [IEP]) purine nucleotide biosynthetic …	cytoplasm (PMID:21873635 [IBA] PANTHER:PTN000055290, UniProtKB:P08179) cytosol (PMID:21873635 [IBA] PANTHER:PTN000055315, UniProtKB:P08179) (PMID:18304323 [IDA])	catalytic activity (GO_REF:0000117 [IEA] ARBA:ARBA00027533) phosphoribosylglycinamide formyltransferase activity (GO_REF:0000002 [IEA] InterPro:IPR004607) (GO_REF:0000104 [IEA] UniRule:UR000161625) (GO_REF:0000116 [IEA] RHEA:15053) (PMID:2185839 [IDA]) (GO_REF:0000003 [IEA] EC:2.1.2.2) (PMID:21873635 [IBA] PANTHER:PTN000055290, TAIR:locus:2029554, UniProtKB:P08179, SGD:S000002816) transferase act…	Phosphoribosylglycinamide formyltransferase	purN|JW2485|b2500	protein	taxon:83333	EcoliWiki	167	141	218	1307	1512	1427
ppiB	2.70348	1.43482	2.68e-25	2.89e-24	UniProtKB	P23869	ppiB	acts_upstream_of_or_within	chaperone-mediated protein folding (PMID:27306110 [IMP]) (PMID:27868330 [IDA]) protein folding (GO_REF:0000002 [IEA] InterPro:IPR020892) protein peptidyl-prolyl isomerization (PMID:32545723 [IMP]) (GO_REF:0000002 [IEA] InterPro:IPR002130)	cytoplasm (GO_REF:0000044 [IEA] UniProtKB-SubCell:SL-0086) (GO_REF:0000043 [IEA] UniProtKB-KW:KW-0963) cytosol (PMID:15911532 [IDA]) (PMID:18304323 [IDA]) (PMID:2007139 [IDA])	isomerase activity (GO_REF:0000043 [IEA] UniProtKB-KW:KW-0413) peptidyl-prolyl cis-trans isomerase activity (GO_REF:0000003 [IEA] EC:5.2.1.8) (PMID:2007139 [IDA]) (GO_REF:0000116 [IEA] RHEA:16237) (GO_REF:0000002 [IEA] InterPro:IPR002130, InterPro:IPR020892, InterPro:IPR024936, InterPro:IPR044665) (GO_REF:0000043 [IEA] UniProtKB-KW:KW-0697) protein binding (PMID:15690043 [IPI] UniProtKB:P16918) (…	Peptidyl-prolyl cis-trans isomerase B	ppiB|JW0514|b0525	protein	taxon:83333	EcoCyc	148	130	108	956	1188	873
ydfG	2.70332	1.43473	2.76e-25	2.96e-24	UniProtKB	P39831	ydfG	acts_upstream_of_or_within	protein homotetramerization (PMID:12535615 [IDA]) uracil catabolic process (PMID:20400551 [IMP]) (PMID:20400551 [IDA])	cytosol (PMID:18304323 [IDA]) (PMID:21873635 [IBA] PANTHER:PTN000673525, UniProtKB:P39831) macromolecular complex (PMID:12535615 [IDA])	3-hydroxyisobutyrate dehydrogenase activity (PMID:12535615 [IDA]) 3-hydroxypropionate dehydrogenase (NADP+) activity (GO_REF:0000116 [IEA] RHEA:26438) (PMID:12535615 [IDA]) (GO_REF:0000003 [IEA] EC:1.1.1.298) identical protein binding (PMID:12535615 [IDA]) oxidoreductase activity (GO_REF:0000043 [IEA] UniProtKB-KW:KW-0560) (GO_REF:0000002 [IEA] InterPro:IPR020904) serine 3-dehydrogenase activity …	NADP-dependent 3-hydroxy acid dehydrogenase YdfG	ydfG|JW1532|b1539	protein	taxon:83333	EcoCyc	52	40	42	322	343	364
rrf_6	2.70219	1.43413	1.73e-28	2.07e-27													3958	2872	3872	22565	37076	24659
nrfC	2.69792	1.43185	3.37e-07	1.32e-06	UniProtKB	P0AAK7	nrfC	acts_upstream_of_or_within	anaerobic electron transport chain (PMID:8057835 [RCA])	plasma membrane (PMID:8057835 [RCA])	4 iron, 4 sulfur cluster binding (GO_REF:0000043 [IEA] UniProtKB-KW:KW-0004) (PMID:8057835 [RCA]) iron-sulfur cluster binding (GO_REF:0000043 [IEA] UniProtKB-KW:KW-0411) metal ion binding (GO_REF:0000043 [IEA] UniProtKB-KW:KW-0479) nitrite reductase (cytochrome, ammonia-forming) activity (PMID:8057835 [IMP]) oxidoreductase activity (GO_REF:0000043 [IEA] UniProtKB-KW:KW-0560)	Protein NrfC	nrfC|yjcJ|JW4033|b4072	protein	taxon:83333	EcoCyc	6	6	8	49	49	64
nfeR	2.68848	1.42679	1.63e-09	7.77e-09													13	15	8	105	87	88
rrf_5	2.68218	1.42341	6.96e-28	8.23e-27													4012	2869	3971	23143	37245	24272
bcsR	2.68187	1.42324	0.0251508	0.0488114													3	1	1	14	14	5
eae	2.67835	1.42134	2.83e-08	1.23e-07													30	6	21	83	169	127
aegA	2.67422	1.41912	1.26e-07	5.16e-07	UniProtKB	P37127	aegA	acts_upstream_of_or_within	urate catabolic process (PMID:30885932 [IGI] UniProtKB:Q46820)		4 iron, 4 sulfur cluster binding (GO_REF:0000043 [IEA] UniProtKB-KW:KW-0004) (GO_REF:0000002 [IEA] InterPro:IPR006006) iron-sulfur cluster binding (GO_REF:0000002 [IEA] InterPro:IPR009051) (GO_REF:0000043 [IEA] UniProtKB-KW:KW-0411) metal ion binding (GO_REF:0000043 [IEA] UniProtKB-KW:KW-0479) oxidoreductase activity (GO_REF:0000043 [IEA] UniProtKB-KW:KW-0560) (GO_REF:0000002 [IEA] InterPro:IPR02…	Putative oxidoreductase AegA	aegA|yffG|JW2452|b2468	protein	taxon:83333	EcoCyc	12	11	9	100	79	66
ureG_2	2.67392	1.41896	6.68e-20	5.78e-19													37	22	36	244	249	246
metQ	2.66046	1.41167	1.41e-26	1.57e-25	UniProtKB	P28635	metQ	enables	D-methionine transport (PMID:12218041 [IMP]) amino acid transport (GO_REF:0000043 [IEA] UniProtKB-KW:KW-0029) methionine import into cell (PMID:30352853 [IDA])	ATP-binding cassette (ABC) transporter complex, substrate-binding subunit-containing (PMID:25803078 [IDA]) ATP-dependent methionine-importing complex (PMID:30352853 [IPI]) membrane (GO_REF:0000043 [IEA] UniProtKB-KW:KW-0472) outer membrane-bounded periplasmic space (PMID:12169620 [ISM]) plasma membrane (GO_REF:0000044 [IEA] UniProtKB-SubCell:SL-0039) (GO_REF:0000043 [IEA] UniProtKB-KW:KW-1003)	protein binding (PMID:24561554 [IPI] UniProtKB:P0AAF3) (PMID:15690043 [IPI] UniProtKB:P0AAF3)	D-methionine-binding lipoprotein MetQ	metQ|yaeC|JW0193|b0197	protein	taxon:83333	IntAct	106	68	73	550	710	550
nleB	2.65908	1.41093	8.83e-08	3.69e-07													11	10	4	54	59	70
rrf_7	2.65804	1.41036	1.5e-27	1.75e-26													3972	2923	3974	22792	37091	24459
ynjE	2.65341	1.40785	1.99e-16	1.47e-15	UniProtKB	P78067	ynjE	enables		http://amigo.geneontology.org/amigo/term/GO:0042597	sulfurtransferase activity (GO_REF:0000002 [IEA] InterPro:IPR045078) (PMID:19798741 [IDA]) thiosulfate sulfurtransferase activity (GO_REF:0000116 [IEA] RHEA:16881) (GO_REF:0000003 [IEA] EC:2.8.1.1) (GO_REF:0000002 [IEA] InterPro:IPR001307) (PMID:21873635 [IBA] PANTHER:PTN000146159, TAIR:locus:2032800, RGD:620065, TAIR:locus:2207345, UniProtKB:Q9HUK9, SGD:S000005777, UniProtKB:P31142) transferase …	Thiosulfate sulfurtransferase YnjE	ynjE|JW5287|b1757	protein	taxon:83333	InterPro	43	30	35	306	255	243
trxA	2.65339	1.40784	8.31e-36	1.29e-34	UniProtKB	P0AA25	trxA	acts_upstream_of_or_within	cell redox homeostasis (PMID:9188456 [IMP]) (PMID:21873635 [IBA] PANTHER:PTN000047549, UniProtKB:P9WG67, UniProtKB:P0AA25) positive regulation of DNA-directed DNA polymerase activity (PMID:30265524 [IDA])	cytoplasm (PMID:21873635 [IBA] PANTHER:PTN000047179, TAIR:locus:2128756, TAIR:locus:2030051, TAIR:locus:2011932, UniProtKB:Q8IDP4, UniProtKB:Q57VQ5, TAIR:locus:2020813, UniProtKB:Q9ZP20, UniProtKB:P0AGG4, UniProtKB:Q580L8, TAIR:locus:2194661, UniProtKB:P0AA25) cytosol (PMID:15911532 [IDA]) (PMID:21873635 [IBA] PANTHER:PTN000047549, UniProtKB:P0AA25) (PMID:18304323 [IDA])	DNA polymerase processivity factor activity (PMID:30265524 [IDA]) disulfide oxidoreductase activity (GO_REF:0000117 [IEA] ARBA:ARBA00026549) protein binding (PMID:20049866 [IPI] UniProtKB:Q9LU86) (PMID:20049866 [IPI] UniProtKB:Q9LXX5) (PMID:20049866 [IPI] UniProtKB:P82281) (PMID:20049866 [IPI] UniProtKB:Q39249) (PMID:20049866 [IPI] UniProtKB:Q9SCY2) (PMID:20696935 [IPI] UniProtKB:P00581) (PMID:24…	Thioredoxin 1	trxA|fipA|tsnC|JW5856|b3781	protein	taxon:83333	EcoCyc	206	127	141	1151	1199	1096
rrf_8	2.65003	1.40601	1.03e-26	1.16e-25													3993	2874	4023	22483	37161	24334
menB	2.64886	1.40537	8.3e-31	1.1e-29	UniProtKB	P0ABU0	menB	acts_upstream_of_or_within	menaquinone biosynthetic process (GO_REF:0000002 [IEA] InterPro:IPR010198) (GO_REF:0000043 [IEA] UniProtKB-KW:KW-0474) (GO_REF:0000041 [IEA] UniPathway:UPA00079) (PMID:21873635 [IBA] PANTHER:PTN000235258, UniProtKB:P0ABU0) (PMID:1091286 [IMP]) (GO_REF:0000104 [IEA] UniRule:UR000161564)	cytosol (PMID:15911532 [IDA]) (PMID:18304323 [IDA]) (PMID:21873635 [IBA] PANTHER:PTN000235258, UniProtKB:P0ABU0)	1,4-dihydroxy-2-naphthoyl-CoA synthase activity (GO_REF:0000002 [IEA] InterPro:IPR010198) (PMID:7045104 [IDA]) (GO_REF:0000003 [IEA] EC:4.1.3.36) (GO_REF:0000116 [IEA] RHEA:26562) (PMID:21873635 [IBA] PANTHER:PTN000235252, UniProtKB:P9WNP5, UniProtKB:P23966, UniProtKB:P0ABU0) (PMID:1629162 [IDA]) (PMID:20643650 [IDA]) (GO_REF:0000104 [IEA] UniRule:UR000161564) bicarbonate binding (PMID:20643650 […	1,4-dihydroxy-2-naphthoyl-CoA synthase	menB|JW2257|b2262	protein	taxon:83333	EcoCyc	108	71	84	556	681	711
purE	2.64691	1.40431	2.06e-32	2.87e-31	UniProtKB	P0AG18	purE	enables	'de novo' IMP biosynthetic process (GO_REF:0000104 [IEA] UniRule:UR000161498) (GO_REF:0000002 [IEA] InterPro:IPR000031, InterPro:IPR024694) (GO_REF:0000041 [IEA] UniPathway:UPA00074) purine nucleotide biosynthetic process (GO_REF:0000043 [IEA] UniProtKB-KW:KW-0658)	cytosol (PMID:16858726 [HDA]) (PMID:15911532 [IDA]) (PMID:18304323 [IDA])	5-(carboxyamino)imidazole ribonucleotide mutase activity (GO_REF:0000104 [IEA] UniRule:UR000161498) (GO_REF:0000003 [IEA] EC:5.4.99.18) (PMID:8117684 [IDA]) (GO_REF:0000116 [IEA] RHEA:13193) catalytic activity (GO_REF:0000117 [IEA] ARBA:ARBA00027533) identical protein binding (PMID:16858726 [IPI] UniProtKB:P0AG18) (PMID:10574791 [IPI] UniProtKB:P0AG18) isomerase activity (GO_REF:0000043 [IEA] Uni…	N5-carboxyaminoimidazole ribonucleotide mutase	purE|JW0512|b0523	protein	taxon:83333	UniProt	95	59	112	591	726	725
rrf_1	2.64357	1.40249	1.07e-26	1.2e-25													4010	2931	4086	22688	37346	24623
cdd	2.643	1.40217	3.92e-20	3.45e-19	UniProtKB	P0ABF6	cdd	acts_upstream_of_or_within	cytidine deamination (GO_REF:0000002 [IEA] InterPro:IPR006263, InterPro:IPR013171, InterPro:IPR020797) (PMID:4360102 [IMP]) (PMID:21873635 [IBA] PANTHER:PTN000182087, UniProtKB:P0ABF6, UniProtKB:P9WPH3, TAIR:locus:2050429, UniProtKB:P32320, RGD:1311101) deoxycytidine catabolic process (PMID:6386817 [IDA]) nucleobase-containing small molecule interconversion (PMID:4944312 [IDA]) (PMID:4944311 [IDA…	cytosol (PMID:16858726 [HDA]) (PMID:21873635 [IBA] PANTHER:PTN000182087, MGI:MGI:1919519, UniProtKB:P0ABF6, TAIR:locus:2050429, UniProtKB:P32320) (PMID:827549 [IDA]) (PMID:18304323 [IDA])	catalytic activity (GO_REF:0000002 [IEA] InterPro:IPR016193) cytidine deaminase activity (PMID:21873635 [IBA] PANTHER:PTN000182087, UniProtKB:P32320, TAIR:locus:2050429, WB:WBGene00000392, MGI:MGI:1919519, RGD:1311101, UniProtKB:P9WPH3, SGD:S000004235, UniProtKB:P0ABF6) (GO_REF:0000116 [IEA] RHEA:16069) (PMID:4944311 [IDA]) (GO_REF:0000002 [IEA] InterPro:IPR006263, InterPro:IPR013171, InterPro:IP…	Cytidine deaminase	cdd|JW2131|b2143	protein	taxon:83333	EcoCyc	33	27	46	287	303	247
ybgE	2.63459	1.39758	4.18e-25	4.48e-24													52	40	51	354	382	351
ruvC	2.63424	1.39739	6.25e-32	8.56e-31	UniProtKB	P0A814	ruvC	acts_upstream_of_or_within	DNA recombination (GO_REF:0000043 [IEA] UniProtKB-KW:KW-0233) (GO_REF:0000104 [IEA] UniRule:UR000163880) (GO_REF:0000002 [IEA] InterPro:IPR002176) DNA repair (GO_REF:0000002 [IEA] InterPro:IPR002176) (GO_REF:0000104 [IEA] UniRule:UR000163880) (GO_REF:0000043 [IEA] UniProtKB-KW:KW-0234) cellular response to DNA damage stimulus (GO_REF:0000043 [IEA] UniProtKB-KW:KW-0227) recombinational repair (PMI…	Holliday junction resolvase complex (PMID:9160752 [IDA]) (GO_REF:0000104 [IEA] UniRule:UR000163880) (PMID:9637927 [IPI]) cytoplasm (GO_REF:0000104 [IEA] UniRule:UR000163880) (GO_REF:0000044 [IEA] UniProtKB-SubCell:SL-0086) (GO_REF:0000043 [IEA] UniProtKB-KW:KW-0963)	DNA binding (GO_REF:0000043 [IEA] UniProtKB-KW:KW-0238) crossover junction endodeoxyribonuclease activity (GO_REF:0000002 [IEA] InterPro:IPR020563) (GO_REF:0000104 [IEA] UniRule:UR000163880) (PMID:1661673 [IDA]) (PMID:1829835 [IMP]) endodeoxyribonuclease activity (GO_REF:0000002 [IEA] InterPro:IPR002176) endonuclease activity (GO_REF:0000043 [IEA] UniProtKB-KW:KW-0255) hydrolase activity (GO_REF:…	Crossover junction endodeoxyribonuclease RuvC	ruvC|JW1852|b1863	protein	taxon:83333	EcoCyc	64	66	75	474	578	561
nlpA	2.62717	1.39351	1.29e-07	5.26e-07	UniProtKB	P04846	nlpA	located_in		membrane (GO_REF:0000043 [IEA] UniProtKB-KW:KW-0472) plasma membrane (PMID:17309111 [IDA]) (GO_REF:0000044 [IEA] UniProtKB-SubCell:SL-0037) (GO_REF:0000043 [IEA] UniProtKB-KW:KW-0997) (PMID:15911532 [IDA]) (GO_REF:0000043 [IEA] UniProtKB-KW:KW-1003)		Lipoprotein 28	nlpA|JW3635|b3661	protein	taxon:83333	UniProt	5	9	8	60	68	53
ybfA	2.62289	1.39116	2.37e-11	1.3e-10	UniProtKB	P0AAU2	ybfA	acts_upstream_of_or_within	response to radiation (PMID:27718375 [IMP])	plasma membrane (PMID:27510400 [RCA])		Uncharacterized protein YbfA	ybfA|JW0688|b0699	protein	taxon:83333	EcoCyc	9	21	13	108	132	117
yhdH	2.61029	1.38421	1.97e-17	1.53e-16													45	18	20	176	201	178
pspF	2.60818	1.38304	3.6e-07	1.41e-06	UniProtKB	P37344	pspF	acts_upstream_of_or_within	negative regulation of transcription, DNA-templated (PMID:16531068 [ISS] PDB:1NY6, PDB:1OJL) (PMID:15485810 [IDA]) (PMID:15485810 [IEP]) phosphorelay signal transduction system (GO_REF:0000043 [IEA] UniProtKB-KW:KW-0902) positive regulation of transcription, DNA-templated (PMID:15485810 [IEP]) (PMID:15485810 [IDA]) (PMID:16531068 [ISS] PDB:1NY6, PDB:1OJL) regulation of cellular response to stress…	cytoplasm (GO_REF:0000044 [IEA] UniProtKB-SubCell:SL-0086) (GO_REF:0000043 [IEA] UniProtKB-KW:KW-0963) transcription factor complex (PMID:19804784 [IPI])	ATP binding (GO_REF:0000043 [IEA] UniProtKB-KW:KW-0067) (GO_REF:0000002 [IEA] InterPro:IPR002078) DNA binding (GO_REF:0000043 [IEA] UniProtKB-KW:KW-0238) (PMID:9260970 [IDA]) identical protein binding (PMID:19804784 [IPI] UniProtKB:P37344) (PMID:26235546 [IPI] UniProtKB:P37344) nucleotide binding (GO_REF:0000043 [IEA] UniProtKB-KW:KW-0547) protein binding (PMID:19804784 [IPI] UniProtKB:P0AFM6) (P…	Psp operon transcriptional activator	pspF|ycjB|JW1296|b1303	protein	taxon:83333	EcoCyc	18	6	6	52	62	78
pntB	2.59998	1.3785	1.55e-32	2.17e-31	UniProtKB	P0AB67	pntB	enables	0120029 NADPH regeneration (PMID:14660605 [IMP]) (PMID:8941721 [IDA]) organic substance metabolic process (GO_REF:0000117 [IEA] ARBA:ARBA00028932)	membrane (GO_REF:0000002 [IEA] InterPro:IPR012136) (GO_REF:0000043 [IEA] UniProtKB-KW:KW-0472) plasma membrane (PMID:17309111 [IDA]) (GO_REF:0000044 [IEA] UniProtKB-SubCell:SL-0037) (PMID:3525165 [ISM]) (GO_REF:0000043 [IEA] UniProtKB-KW:KW-0997) (PMID:15911532 [IDA]) (PMID:15919996 [IDA]) (GO_REF:0000043 [IEA] UniProtKB-KW:KW-1003) (PMID:3891338 [IDA])	NAD(P)+ transhydrogenase (AB-specific) activity (GO_REF:0000002 [IEA] InterPro:IPR012136) NAD(P)+ transhydrogenase activity (PMID:3891338 [IDA]) NADP binding (GO_REF:0000002 [IEA] InterPro:IPR012136) protein binding (PMID:12564924 [IPI] UniProtKB:Q2RSB2) (PMID:16083909 [IPI] UniProtKB:P07001) (PMID:3891338 [IPI] UniProtKB:P07001) (PMID:11250201 [IPI] UniProtKB:Q2RSB2)	NAD(P) transhydrogenase subunit beta	pntB|JW1594|b1602	protein	taxon:83333	UniProt	167	101	154	877	1154	1067
rpmA	2.59868	1.37778	7.79e-45	1.48e-43	UniProtKB	P0A7L8	rpmA	acts_upstream_of_or_within	assembly of large subunit precursor of preribosome (PMID:11673426 [IGI] UniProtKB:O67650) cytoplasmic translation (PMID:10756104 [NAS]) mature ribosome assembly (PMID:26475831 [IMP]) positive regulation of ribosome biogenesis (PMID:11673426 [IGI] UniProtKB:O67650) regulation of cell growth (PMID:11673426 [IGI] UniProtKB:O67650) ribosomal large subunit assembly (PMID:3297162 [IDA]) (PMID:11673426 …	cytoplasm (PMID:4942547 [IDA]) cytosolic large ribosomal subunit (PMID:21873635 [IBA] PANTHER:PTN000407710, UniProtKB:O67650, UniProtKB:P0A7L8) (PMID:4942547 [IPI]) (PMID:11673426 [IDA]) (PMID:4942547 [IDA]) (PMID:3297162 [IDA]) ribonucleoprotein complex (GO_REF:0000043 [IEA] UniProtKB-KW:KW-0687) ribosome (GO_REF:0000043 [IEA] UniProtKB-KW:KW-0689) (GO_REF:0000002 [IEA] InterPro:IPR001684, Inter…	RNA binding (GO_REF:0000043 [IEA] UniProtKB-KW:KW-0694) protein binding (PMID:24561554 [IPI] UniProtKB:Q46864) rRNA binding (GO_REF:0000043 [IEA] UniProtKB-KW:KW-0699) ribosome binding (PMID:11673426 [IDA]) structural constituent of ribosome (GO_REF:0000002 [IEA] InterPro:IPR001684, InterPro:IPR018261) (PMID:3297162 [IDA]) (PMID:21873635 [IBA] PANTHER:PTN000407638, SGD:S000004950, UniProtKB:P0A7L…	Large ribosomal subunit protein bL27	rpmA|JW3152|b3185	protein	taxon:83333	EcoCyc	287	237	306	1912	2322	2094
pyk	2.5915	1.37378	8.07e-37	1.28e-35													243	133	139	1101	1259	1204
argS	2.58832	1.37202	5.79e-37	9.25e-36	UniProtKB	P11875	argS	acts_upstream_of_or_within	arginyl-tRNA aminoacylation (GO_REF:0000104 [IEA] UniRule:UR000102757) (PMID:37899 [IDA]) (PMID:21873635 [IBA] PANTHER:PTN000238097, MGI:MGI:1914297, RGD:1309215, UniProtKB:P54136, UniProtKB:P11875, SGD:S000002749) (GO_REF:0000002 [IEA] InterPro:IPR001278, InterPro:IPR005148, InterPro:IPR008909, InterPro:IPR036695) tRNA aminoacylation for protein translation (GO_REF:0000117 [IEA] ARBA:ARBA0002712…	cytoplasm (GO_REF:0000104 [IEA] UniRule:UR000102757) (GO_REF:0000002 [IEA] InterPro:IPR005148, InterPro:IPR036695) (GO_REF:0000044 [IEA] UniProtKB-SubCell:SL-0086) (GO_REF:0000043 [IEA] UniProtKB-KW:KW-0963) cytosol (PMID:18304323 [IDA])	ATP binding (GO_REF:0000002 [IEA] InterPro:IPR001278, InterPro:IPR001412, InterPro:IPR005148, InterPro:IPR008909, InterPro:IPR009080, InterPro:IPR036695) (GO_REF:0000043 [IEA] UniProtKB-KW:KW-0067) (GO_REF:0000104 [IEA] UniRule:UR000102757) aminoacyl-tRNA ligase activity (GO_REF:0000002 [IEA] InterPro:IPR001412, InterPro:IPR009080) (GO_REF:0000043 [IEA] UniProtKB-KW:KW-0030) (GO_REF:0000117 [IEA]…	Arginine--tRNA ligase	argS|JW1865|b1876	protein	taxon:83333	EcoCyc	190	153	238	1281	1670	1536
ydiY	2.58126	1.36807	1.62e-17	1.26e-16	UniProtKB	P76206	ydiY	located_in		cell outer membrane (PMID:32127419 [HDA])		Uncharacterized protein YdiY	ydiY|JW1711|b1722	protein	taxon:83333	EcoCyc	26	23	35	193	212	242
argD	2.57913	1.36688	4.21e-16	3.07e-15	UniProtKB	P18335	argD	acts_upstream_of_or_within	arginine biosynthetic process (GO_REF:0000041 [IEA] UniPathway:UPA00068) (GO_REF:0000104 [IEA] UniRule:UR000100619) (GO_REF:0000043 [IEA] UniProtKB-KW:KW-0055) arginine biosynthetic process via ornithine (PMID:25243376 [IGI] UniProtKB:P22256, UniProtKB:P77581) arginine metabolic process (GO_REF:0000002 [IEA] InterPro:IPR004636) cellular amino acid biosynthetic process (GO_REF:0000043 [IEA] UniPro…	http://amigo.geneontology.org/amigo/term/GO:0005737	N2-acetyl-L-ornithine:2-oxoglutarate 5-aminotransferase activity (PMID:10074354 [IDA]) (GO_REF:0000116 [IEA] RHEA:18049) (PMID:25243376 [IDA]) (GO_REF:0000104 [IEA] UniRule:UR000100619) (GO_REF:0000003 [IEA] EC:2.6.1.11) catalytic activity (GO_REF:0000117 [IEA] ARBA:ARBA00027533) (GO_REF:0000002 [IEA] InterPro:IPR015421, InterPro:IPR015422) identical protein binding (PMID:21873635 [IBA] PANTHER:P…	Acetylornithine/succinyldiaminopimelate aminotransferase	argD|dapC|dtu|JW3322|b3359	protein	taxon:83333	EcoCyc	34	16	27	170	208	167
leuE	2.57198	1.36288	4.78e-13	2.93e-12	UniProtKB	P76249	leuE	acts_upstream_of_or_within	L-alpha-amino acid transmembrane transport (GO_REF:0000108 [IEA] GO:0015190) amino acid transport (GO_REF:0000002 [IEA] InterPro:IPR001123) (GO_REF:0000043 [IEA] UniProtKB-KW:KW-0029) leucine transport (PMID:21873635 [IBA] PANTHER:PTN002012875, UniProtKB:P76249) (PMID:16098526 [IMP]) transmembrane transport (GO_REF:0000108 [IEA] GO:0015297)	membrane (GO_REF:0000043 [IEA] UniProtKB-KW:KW-0472) (GO_REF:0000002 [IEA] InterPro:IPR001123) plasma membrane (GO_REF:0000044 [IEA] UniProtKB-SubCell:SL-0037) (GO_REF:0000043 [IEA] UniProtKB-KW:KW-0997) (PMID:15919996 [IDA]) (GO_REF:0000043 [IEA] UniProtKB-KW:KW-1003)	L-leucine transmembrane transporter activity (PMID:16098526 [IMP]) (PMID:21873635 [IBA] PANTHER:PTN002012875, UniProtKB:P76249) antiporter activity (GO_REF:0000043 [IEA] UniProtKB-KW:KW-0050)	Leucine efflux protein	leuE|yeaS|JW1787|b1798	protein	taxon:83333	EcoCyc	20	16	16	118	138	125
grxD	2.55945	1.35583	1.69e-29	2.09e-28	UniProtKB	P0AC69	grxD	enables	cell redox homeostasis (PMID:27951647 [NAS]) iron-sulfur cluster assembly (PMID:27951647 [NAS]) (PMID:19505088 [NAS])	cytoplasm (GO_REF:0000044 [IEA] UniProtKB-SubCell:SL-0086) (GO_REF:0000043 [IEA] UniProtKB-KW:KW-0963) cytosol (PMID:15911532 [IDA]) (PMID:18304323 [IDA]) iron-sulfur cluster assembly complex (PMID:19505088 [IPI]) (PMID:27951647 [IPI])	2 iron, 2 sulfur cluster binding (PMID:19505088 [IDA]) (GO_REF:0000043 [IEA] UniProtKB-KW:KW-0001) disulfide oxidoreductase activity (GO_REF:0000002 [IEA] InterPro:IPR014434) iron-sulfur cluster binding (GO_REF:0000043 [IEA] UniProtKB-KW:KW-0411) metal ion binding (GO_REF:0000043 [IEA] UniProtKB-KW:KW-0479) protein binding (PMID:15690043 [IPI] UniProtKB:P0ABE2) (PMID:20936830 [IPI] UniProtKB:P761…	Glutaredoxin 4	grxD|ydhD|JW1646|b1654	protein	taxon:83333	IntAct	73	58	60	422	518	455
pntA	2.55107	1.3511	1.22e-33	1.74e-32	UniProtKB	P07001	pntA	enables	0120029 NADPH regeneration (PMID:16083909 [IDA]) (PMID:14660605 [IMP]) (PMID:8941721 [IDA]) (PMID:21873635 [IBA] PANTHER:PTN000017743, RGD:1587346, UniProtKB:P07001) hydrogen ion transmembrane transport (GO_REF:0000002 [IEA] InterPro:IPR026255)	membrane (GO_REF:0000043 [IEA] UniProtKB-KW:KW-0472) plasma membrane (PMID:17309111 [IDA]) (GO_REF:0000044 [IEA] UniProtKB-SubCell:SL-0037) (PMID:21873635 [IBA] PANTHER:PTN001605934, UniProtKB:P07001) (PMID:3525165 [ISM]) (GO_REF:0000043 [IEA] UniProtKB-KW:KW-0997) (PMID:10383409 [IDA]) (PMID:15919996 [IDA]) (GO_REF:0000043 [IEA] UniProtKB-KW:KW-1003) (PMID:3891338 [IDA])	NAD(P)+ transhydrogenase (AB-specific) activity (PMID:16083909 [IDA]) NAD(P)+ transhydrogenase activity (PMID:3891338 [IDA]) (GO_REF:0000002 [IEA] InterPro:IPR026255) (PMID:21873635 [IBA] PANTHER:PTN000017743, UniProtKB:P07001) NADP binding (PMID:21873635 [IBA] PANTHER:PTN000017743, UniProtKB:Q13423) nucleotide binding (GO_REF:0000043 [IEA] UniProtKB-KW:KW-0547) oxidoreductase activity (GO_REF:00…	NAD(P) transhydrogenase subunit alpha	pntA|JW1595|b1603	protein	taxon:83333	UniProt	151	103	141	851	1105	921
yigE	2.54499	1.34766	0.00615	0.0136476													2	1	4	25	17	12
tusE	2.54348	1.34681	3.92e-10	1.96e-09	UniProtKB	P0AB18	tusE	acts_upstream_of_or_within	tRNA processing (GO_REF:0000043 [IEA] UniProtKB-KW:KW-0819) tRNA wobble position uridine thiolation (PMID:21873635 [IBA] PANTHER:PTN002200704, UniProtKB:P0AB18) (PMID:16387657 [NAS]) (PMID:16387657 [IDA]) (PMID:16387657 [IMP])	cytoplasm (GO_REF:0000044 [IEA] UniProtKB-SubCell:SL-0086) (GO_REF:0000043 [IEA] UniProtKB-KW:KW-0963) sulfurtransferase complex (PMID:16387657 [IPI])	sulfur carrier activity (PMID:16387657 [IDA]) (PMID:21873635 [IBA] PANTHER:PTN002200704, UniProtKB:P0AB18) transferase activity (GO_REF:0000043 [IEA] UniProtKB-KW:KW-0808)	Sulfurtransferase TusE	tusE|yccK|JW0952|b0969	protein	taxon:83333	EcoCyc	18	13	14	89	120	114
eutB	2.53528	1.34214	3.21e-09	1.49e-08	UniProtKB	P0AEJ6	eutB	enables	cellular amino acid metabolic process (GO_REF:0000002 [IEA] InterPro:IPR010628) ethanolamine catabolic process (PMID:29797764 [IDA]) (PMID:21873635 [IBA] PANTHER:PTN002217393, UniProtKB:P0AEJ6) (GO_REF:0000041 [IEA] UniPathway:UPA00560) (GO_REF:0000104 [IEA] UniRule:UR001542593)	cytosol (PMID:21873635 [IBA] PANTHER:PTN002217393, UniProtKB:P0AEJ6) (PMID:18304323 [IDA]) ethanolamine ammonia-lyase complex (PMID:29797764 [IPI]) (PMID:6376700 [IMP]) (PMID:21873635 [IBA] PANTHER:PTN002217393, UniProtKB:P0AEJ6, UniProtKB:P19264) (PMID:19762342 [IDA]) (GO_REF:0000104 [IEA] UniRule:UR001542593) ethanolamine degradation polyhedral organelle (GO_REF:0000104 [IEA] UniRule:UR00154259…	cobalamin binding (GO_REF:0000104 [IEA] UniRule:UR001542593) (GO_REF:0000043 [IEA] UniProtKB-KW:KW-0846) ethanolamine ammonia-lyase activity (GO_REF:0000003 [IEA] EC:4.3.1.7) (GO_REF:0000002 [IEA] InterPro:IPR010628) (GO_REF:0000104 [IEA] UniRule:UR001542593) (GO_REF:0000116 [IEA] RHEA:15313) lyase activity (GO_REF:0000043 [IEA] UniProtKB-KW:KW-0456)	Ethanolamine ammonia-lyase large subunit	eutB|JW2434|b2441	protein	taxon:83333	InterPro	17	16	14	122	130	93
nirC	2.51602	1.33114	0.0143114	0.02941	UniProtKB	P0AC26	nirC	enables	formate transport (PMID:21873635 [IBA] PANTHER:PTN000775620, UniProtKB:P0AC23) nitrate assimilation (GO_REF:0000043 [IEA] UniProtKB-KW:KW-0534) transmembrane transport (GO_REF:0000002 [IEA] InterPro:IPR000292)	membrane (GO_REF:0000043 [IEA] UniProtKB-KW:KW-0472) (GO_REF:0000002 [IEA] InterPro:IPR000292) plasma membrane (GO_REF:0000044 [IEA] UniProtKB-SubCell:SL-0037) (GO_REF:0000043 [IEA] UniProtKB-KW:KW-0997) (PMID:15919996 [IDA]) (GO_REF:0000043 [IEA] UniProtKB-KW:KW-1003)	formate transmembrane transporter activity (PMID:21873635 [IBA] PANTHER:PTN000775620, UniProtKB:P0AC23) transmembrane transporter activity (GO_REF:0000002 [IEA] InterPro:IPR000292)	Nitrite transporter NirC	nirC|JW3330|b3367	protein	taxon:83333	InterPro	5	1	2	10	13	25
terD_1	2.51481	1.33045	6.42e-25	6.78e-24													85	82	110	549	808	721
pphB	2.49234	1.3175	0.0303759	0.0575962	UniProtKB	P55799	pphB	enables	http://amigo.geneontology.org/amigo/term/GO:0110154	cytoplasm (PMID:21873635 [IBA] PANTHER:PTN005131902, UniProtKB:Q57Y37, SGD:S000005161, UniProtKB:Q583T9)	bis(5'-nucleosyl)-tetraphosphatase (symmetrical) activity (PMID:21873635 [IBA] PANTHER:PTN005131929, UniProtKB:P05637) hydrolase activity (GO_REF:0000002 [IEA] InterPro:IPR004843, InterPro:IPR006186) (GO_REF:0000117 [IEA] ARBA:ARBA00026276) (GO_REF:0000043 [IEA] UniProtKB-KW:KW-0378) metal ion binding (GO_REF:0000043 [IEA] UniProtKB-KW:KW-0479) myosin phosphatase activity (GO_REF:0000003 [IEA] EC…	Serine/threonine-protein phosphatase 2	pphB|prpB|ygbH|JW2704|b2734	protein	taxon:83333	UniProt	1	1	2	9	7	15
eutA	2.48787	1.31491	0.000135	0.000394	UniProtKB	P76551	eutA	acts_upstream_of_or_within	ethanolamine catabolic process (GO_REF:0000041 [IEA] UniPathway:UPA00560) positive regulation of lyase activity (PMID:15466038 [IDA]) protein repair (PMID:15466038 [IDA])	http://amigo.geneontology.org/amigo/term/GO:0031469		Ethanolamine ammonia-lyase reactivase EutA	eutA|yffT|JW2435|b2451	protein	taxon:83333	EcoCyc	6	3	7	44	30	40
cysS	2.48633	1.31402	5.87e-30	7.39e-29	UniProtKB	P21888	cysS	acts_upstream_of_or_within	cysteinyl-tRNA aminoacylation (GO_REF:0000002 [IEA] InterPro:IPR015273, InterPro:IPR015803) (PMID:21873635 [IBA] PANTHER:PTN000095308, SGD:S000005191, UniProtKB:P21888, UniProtKB:P49589) (GO_REF:0000104 [IEA] UniRule:UR000075852) (PMID:12662918 [IDA]) tRNA aminoacylation for protein translation (GO_REF:0000002 [IEA] InterPro:IPR009080) translation (GO_REF:0000043 [IEA] UniProtKB-KW:KW-0648)	cytoplasm (GO_REF:0000104 [IEA] UniRule:UR000075852) (PMID:21873635 [IBA] PANTHER:PTN000095308, UniProtKB:Q585F2, UniProtKB:A0A1D6LAG9, UniProtKB:P21888, SGD:S000005191, UniProtKB:P49589, UniProtKB:A0A143ZZ50, TAIR:locus:2042521) (GO_REF:0000044 [IEA] UniProtKB-SubCell:SL-0086) (GO_REF:0000002 [IEA] InterPro:IPR015273) (GO_REF:0000043 [IEA] UniProtKB-KW:KW-0963) cytosol (PMID:21873635 [IBA] PANTH…	ATP binding (GO_REF:0000002 [IEA] InterPro:IPR009080, InterPro:IPR015273, InterPro:IPR015803) (GO_REF:0000043 [IEA] UniProtKB-KW:KW-0067) (PMID:12032090 [IPI] CHEBI:15422) (PMID:21873635 [IBA] PANTHER:PTN000095308, UniProtKB:P21888, UniProtKB:P49589) (GO_REF:0000104 [IEA] UniRule:UR000075852) aminoacyl-tRNA ligase activity (GO_REF:0000002 [IEA] InterPro:IPR009080) (GO_REF:0000043 [IEA] UniProtKB-…	Cysteine--tRNA ligase	cysS|JW0515|b0526	protein	taxon:83333	EcoliWiki	108	79	130	670	786	863
ribE_2	2.48526	1.3134	2.63e-19	2.23e-18													62	41	43	336	375	292
tcdA	2.47685	1.3085	1.48e-13	9.37e-13	UniProtKB	Q46927	tcdA	acts_upstream_of_or_within	cyclic threonylcarbamoyladenosine biosynthetic process (PMID:21873635 [IBA] PANTHER:PTN001333297, SGD:S000001510, UniProtKB:Q46927, SGD:S000001045) (PMID:23242255 [IMP])	http://amigo.geneontology.org/amigo/term/GO:0016020	ATP binding (GO_REF:0000043 [IEA] UniProtKB-KW:KW-0067) ligase activity (GO_REF:0000043 [IEA] UniProtKB-KW:KW-0436) nucleotide binding (GO_REF:0000043 [IEA] UniProtKB-KW:KW-0547) potassium ion binding (PMID:25897750 [IDA]) protein binding (PMID:20054882 [IPI] UniProtKB:P0AGF2) (PMID:20054882 [IPI] UniProtKB:Q46925) protein homodimerization activity (PMID:25897750 [IDA]) small protein activating e…	tRNA threonylcarbamoyladenosine dehydratase	tcdA|csdL|ygdL|JW2783|b2812	protein	taxon:83333	EcoCyc	48	34	27	223	218	295
yedD	2.47565	1.30781	7.73e-11	4.09e-10	UniProtKB	P31063	yedD	located_in		membrane (GO_REF:0000043 [IEA] UniProtKB-KW:KW-0472) plasma membrane (GO_REF:0000044 [IEA] UniProtKB-SubCell:SL-0039) (GO_REF:0000043 [IEA] UniProtKB-KW:KW-1003)		Uncharacterized lipoprotein YedD	yedD|JW1913|b1928	protein	taxon:83333	UniProt	27	18	21	120	156	182
ppiC	2.47483	1.30733	1.07e-10	5.57e-10	UniProtKB	P0A9L5	ppiC	enables		http://amigo.geneontology.org/amigo/term/GO:0005737	isomerase activity (GO_REF:0000043 [IEA] UniProtKB-KW:KW-0413) peptidyl-prolyl cis-trans isomerase activity (GO_REF:0000003 [IEA] EC:5.2.1.8) (GO_REF:0000116 [IEA] RHEA:16237) (PMID:8163020 [IDA]) (GO_REF:0000043 [IEA] UniProtKB-KW:KW-0697) (GO_REF:0000002 [IEA] InterPro:IPR000297, InterPro:IPR046357) protein binding (PMID:20806779 [IPI] UniProtKB:P0AE08) (PMID:24561554 [IPI] UniProtKB:P37339) (P…	Peptidyl-prolyl cis-trans isomerase C	ppiC|parVA|JW3748|b3775	protein	taxon:83333	InterPro	21	16	18	101	150	138
argG	2.47379	1.30672	3.05e-22	2.94e-21	UniProtKB	P0A6E4	argG	enables	arginine biosynthetic process (GO_REF:0000002 [IEA] InterPro:IPR001518, InterPro:IPR018223) (GO_REF:0000041 [IEA] UniPathway:UPA00068) (GO_REF:0000043 [IEA] UniProtKB-KW:KW-0055) (GO_REF:0000104 [IEA] UniRule:UR000101700) (PMID:21873635 [IBA] PANTHER:PTN000172504, PomBase:SPBC428.05c, CGD:CAL0000190248, UniProtKB:P00966, SGD:S000005419, RGD:2163) argininosuccinate metabolic process (PMID:21873635…	cytoplasm (GO_REF:0000104 [IEA] UniRule:UR000101700) (PMID:21873635 [IBA] PANTHER:PTN000172504, UniProtKB:P0A6E4, UniProtKB:P00966, RGD:2163, SGD:S000005419, MGI:MGI:88090) (GO_REF:0000044 [IEA] UniProtKB-SubCell:SL-0086) (GO_REF:0000043 [IEA] UniProtKB-KW:KW-0963) cytosol (PMID:15911532 [IDA]) (PMID:18304323 [IDA])	ATP binding (GO_REF:0000043 [IEA] UniProtKB-KW:KW-0067) (GO_REF:0000002 [IEA] InterPro:IPR001518, InterPro:IPR018223) (GO_REF:0000104 [IEA] UniRule:UR000101700) argininosuccinate synthase activity (GO_REF:0000116 [IEA] RHEA:10932) (GO_REF:0000003 [IEA] EC:6.3.4.5) (PMID:21873635 [IBA] PANTHER:PTN000172504, RGD:2163, SGD:S000005419, UniProtKB:P00966, UniProtKB:Q5ZJ23, PomBase:SPBC428.05c) (GO_REF:…	Argininosuccinate synthase	argG|JW3140|b3172	protein	taxon:83333	UniProt	87	64	92	608	636	500
ghxP	2.4678	1.30323	7.12e-34	1.03e-32	UniProtKB	P0AF52	ghxP	acts_upstream_of_or_within	guanine import across plasma membrane (PMID:24214977 [IMP]) hypoxanthine transport (PMID:24214977 [IMP]) purine nucleobase transmembrane transport (GO_REF:0000117 [IEA] ARBA:ARBA00027874) transmembrane transport (GO_REF:0000002 [IEA] InterPro:IPR006043)	membrane (GO_REF:0000043 [IEA] UniProtKB-KW:KW-0472) (GO_REF:0000002 [IEA] InterPro:IPR006043) plasma membrane (PMID:17309111 [IDA]) (GO_REF:0000044 [IEA] UniProtKB-SubCell:SL-0037) (PMID:15044727 [RCA]) (GO_REF:0000043 [IEA] UniProtKB-KW:KW-0997) (PMID:15919996 [IDA]) (GO_REF:0000043 [IEA] UniProtKB-KW:KW-1003) (PMID:21873635 [IBA] PANTHER:PTN000122196, UniProtKB:P31440, UniProtKB:P31466, UniPro…	guanine transmembrane transporter activity (PMID:21873635 [IBA] PANTHER:PTN001671506, UniProtKB:Q46817, UniProtKB:P0AF52) (PMID:24214977 [IMP]) nucleobase transmembrane transporter activity (GO_REF:0000002 [IEA] InterPro:IPR045018) (GO_REF:0000117 [IEA] ARBA:ARBA00027785) transmembrane transporter activity (GO_REF:0000002 [IEA] InterPro:IPR006043)	Guanine/hypoxanthine permease GhxP	ghxP|yjcD|JW4025|b4064	protein	taxon:83333	EcoCyc	222	165	245	1295	1654	1615
yobD	2.4628	1.3003	0.000227	0.000638	UniProtKB	P67601	yobD	located_in		membrane (GO_REF:0000043 [IEA] UniProtKB-KW:KW-0472) plasma membrane (GO_REF:0000044 [IEA] UniProtKB-SubCell:SL-0037) (GO_REF:0000043 [IEA] UniProtKB-KW:KW-0997) (PMID:15919996 [IDA]) (GO_REF:0000104 [IEA] UniRule:UR000066658) (GO_REF:0000043 [IEA] UniProtKB-KW:KW-1003)		UPF0266 membrane protein YobD	yobD|JW1809|b1820	protein	taxon:83333	UniProt	7	6	4	27	55	36
yqhD	2.46215	1.29992	1.39e-09	6.65e-09	UniProtKB	Q46856	yqhD	acts_upstream_of_or_within	response to reactive oxygen species (PMID:18211903 [IMP])	cytosol (PMID:15911532 [IDA]) (PMID:18304323 [IDA]) (PMID:21873635 [IBA] PANTHER:PTN001691433, UniProtKB:Q46856)	alcohol dehydrogenase (NADP+) activity (PMID:15327949 [IDA]) (PMID:21873635 [IBA] PANTHER:PTN001691433, UniProtKB:Q46856) (GO_REF:0000116 [IEA] RHEA:15937) alcohol dehydrogenase [NAD(P)+] activity (PMID:21873635 [IBA] PANTHER:PTN001691433, UniProtKB:Q46856) (PMID:15327949 [IDA]) butanol dehydrogenase activity (GO_REF:0000002 [IEA] InterPro:IPR044731) identical protein binding (PMID:15327949 [IDA]…	Alcohol dehydrogenase YqhD	yqhD|JW2978|b3011	protein	taxon:83333	EcoCyc	10	16	12	83	102	102
ppc	2.46073	1.29909	4.85e-34	7.04e-33	UniProtKB	P00864	ppc	acts_upstream_of_or_within	carbon fixation (GO_REF:0000043 [IEA] UniProtKB-KW:KW-0120) (GO_REF:0000104 [IEA] UniRule:UR000098122) (GO_REF:0000002 [IEA] InterPro:IPR021135, InterPro:IPR022805) gluconeogenesis (PMID:22522319 [IMP]) metabolic process (GO_REF:0000043 [IEA] UniProtKB-KW:KW-0021) oxaloacetate metabolic process (PMID:7012114 [IMP]) (GO_REF:0000104 [IEA] UniRule:UR000098122) protein homotetramerization (PMID:99276…	cytosol (PMID:15911532 [IDA]) (PMID:18304323 [IDA]) (PMID:21873635 [IBA] PANTHER:PTN000776118, UniProtKB:P00864)	catalytic activity (GO_REF:0000002 [IEA] InterPro:IPR015813) (GO_REF:0000043 [IEA] UniProtKB-KW:KW-0021) identical protein binding (PMID:9927652 [IDA]) lyase activity (GO_REF:0000043 [IEA] UniProtKB-KW:KW-0456) magnesium ion binding (GO_REF:0000104 [IEA] UniRule:UR000098122) phosphoenolpyruvate carboxylase activity (PMID:7040354 [IDA]) (GO_REF:0000003 [IEA] EC:4.1.1.31) (GO_REF:0000002 [IEA] Inte…	Phosphoenolpyruvate carboxylase	ppc|glu|JW3928|b3956	protein	taxon:83333	EcoCyc	368	221	281	1952	2123	1814
hokD_4	2.45826	1.29764	4.71e-27	5.39e-26													65	48	67	395	465	411
hyaB	2.45659	1.29666	8.17e-30	1.02e-28	UniProtKB	P0ACD8	hyaB	acts_upstream_of_or_within	anaerobic electron transport chain (PMID:19917611 [IDA]) (PMID:11506918 [IC]) anaerobic respiration (PMID:8071220 [IEP]) (PMID:19917611 [IDA]) cellular response to starvation (PMID:9079897 [IDA]) fermentation (PMID:8071220 [IEP]) (PMID:8071220 [IDA]) hydrogen metabolic process (PMID:11506918 [IC]) (PMID:3516689 [IC]) respiratory electron transport chain (GO_REF:0000117 [IEA] ARBA:ARBA00033493)	[Ni-Fe] hydrogenase complex (PMID:22431599 [IDA]) (PMID:2180913 [RCA]) (PMID:23260654 [IPI]) membrane (PMID:16858726 [HDA]) (GO_REF:0000043 [IEA] UniProtKB-KW:KW-0472) (PMID:1856178 [IDA]) outer membrane-bounded periplasmic space (PMID:23260654 [IDA]) plasma membrane (GO_REF:0000044 [IEA] UniProtKB-SubCell:SL-0039) (GO_REF:0000043 [IEA] UniProtKB-KW:KW-1003)	electron carrier activity (PMID:22431599 [IDA]) ferredoxin hydrogenase activity (GO_REF:0000002 [IEA] InterPro:IPR018194) hydrogenase (acceptor) activity (PMID:3516689 [IC]) (GO_REF:0000116 [IEA] RHEA:12116) (GO_REF:0000003 [IEA] EC:1.12.99.6) metal ion binding (GO_REF:0000043 [IEA] UniProtKB-KW:KW-0479) nickel cation binding (GO_REF:0000002 [IEA] InterPro:IPR001501, InterPro:IPR018194) (PMID:224…	Hydrogenase-1 large chain	hyaB|JW0955|b0973	protein	taxon:83333	EcoCyc	390	209	313	2158	2088	1824
serA	2.44401	1.28925	4.96e-35	7.5e-34	UniProtKB	P0A9T0	serA	acts_upstream_of_or_within	L-serine biosynthetic process (GO_REF:0000043 [IEA] UniProtKB-KW:KW-0718) (PMID:17012394 [IMP]) cellular amino acid biosynthetic process (GO_REF:0000043 [IEA] UniProtKB-KW:KW-0028)	cytoplasm (GO_REF:0000117 [IEA] ARBA:ARBA00026971) cytosol (PMID:18304323 [IDA])	2-hydroxyglutarate dehydrogenase activity (PMID:8550422 [IDA]) NAD binding (GO_REF:0000002 [IEA] InterPro:IPR006139, InterPro:IPR006140) NAD+ binding (PMID:29494135 [IDA]) NADH binding (PMID:8550422 [IDA]) (PMID:29494135 [IDA]) identical protein binding (PMID:7719856 [IDA]) oxidoreductase activity (GO_REF:0000043 [IEA] UniProtKB-KW:KW-0560) oxidoreductase activity, acting on CH-OH group of donors…	D-3-phosphoglycerate dehydrogenase	serA|JW2880|b2913	protein	taxon:83333	EcoCyc	428	275	355	2440	2635	2138
hokD_2	2.43661	1.28487	3.16e-22	3.04e-21													58	45	55	341	413	355
cah_1	2.43604	1.28454	1.34e-32	1.88e-31													101	92	111	679	715	717
cheZ	2.42151	1.27591	0.0031	0.00724	UniProtKB	P0A9H9	cheZ	acts_upstream_of_or_within	archaeal or bacterial-type flagellum-dependent cell motility (GO_REF:0000043 [IEA] UniProtKB-KW:KW-0283) bacterial-type flagellum-dependent swarming motility (PMID:30890609 [IDA]) chemotaxis (PMID:353036 [IMP]) (GO_REF:0000043 [IEA] UniProtKB-KW:KW-0145) protein dephosphorylation (PMID:2832069 [IDA]) (PMID:8892829 [IMP]) (PMID:3313398 [IDA]) regulation of bacterial-type flagellum-dependent cell m…	bacterial-type flagellum (GO_REF:0000002 [IEA] InterPro:IPR007439) cytoplasm (GO_REF:0000044 [IEA] UniProtKB-SubCell:SL-0086) (GO_REF:0000043 [IEA] UniProtKB-KW:KW-0963) cytosol (PMID:334749 [IDA]) methyl accepting chemotaxis protein complex (PMID:18931127 [IDA]) plasma membrane (PMID:334749 [IDA]) (PMID:18931127 [IDA])	catalytic activity (GO_REF:0000002 [IEA] InterPro:IPR007439) hydrolase activity (GO_REF:0000043 [IEA] UniProtKB-KW:KW-0378) identical protein binding (PMID:11278903 [IPI] UniProtKB:P0A9H9) (PMID:19834901 [IPI] UniProtKB:P0A9H9) phosphoprotein phosphatase activity (GO_REF:0000043 [IEA] UniProtKB-KW:KW-0904) (PMID:12080332 [IDA]) (PMID:3313398 [IDA]) (PMID:17998207 [IDA]) protein binding (PMID:1950…	Protein phosphatase CheZ	cheZ|JW1870|b1881	protein	taxon:83333	EcoCyc	0	3	4	23	19	18
purU	2.41914	1.27449	3.06e-27	3.52e-26	UniProtKB	P37051	purU	acts_upstream_of_or_within	'de novo' IMP biosynthetic process (GO_REF:0000002 [IEA] InterPro:IPR004810) (GO_REF:0000104 [IEA] UniRule:UR000161596) (GO_REF:0000041 [IEA] UniPathway:UPA00074) biosynthetic process (GO_REF:0000002 [IEA] InterPro:IPR002376, InterPro:IPR036477) one-carbon metabolic process (PMID:17645794 [TAS]) (GO_REF:0000043 [IEA] UniProtKB-KW:KW-0554) protein hexamerization (PMID:7868604 [IDA]) purine nucleot…	cytosol (PMID:18304323 [IDA])	formyltetrahydrofolate deformylase activity (GO_REF:0000002 [IEA] InterPro:IPR004810, InterPro:IPR041729) (GO_REF:0000116 [IEA] RHEA:19833) (GO_REF:0000104 [IEA] UniRule:UR000161596) (PMID:7868604 [IDA]) (GO_REF:0000003 [IEA] EC:3.5.1.10) hydrolase activity (GO_REF:0000043 [IEA] UniProtKB-KW:KW-0378) identical protein binding (PMID:7868604 [IDA])	Formyltetrahydrofolate deformylase	purU|tgs|ychI|JW1220|b1232	protein	taxon:83333	EcoCyc	106	65	116	647	736	612
tkt_2	2.41891	1.27436	1.8e-39	3.01e-38													826	562	818	4395	5571	5358
hdeD	2.4186	1.27417	2.15e-24	2.21e-23	UniProtKB	P0AET5	hdeD	acts_upstream_of_or_within	response to pH (PMID:15912452 [IMP])	membrane (GO_REF:0000043 [IEA] UniProtKB-KW:KW-0472) plasma membrane (PMID:17309111 [IDA]) (PMID:21873635 [IBA] PANTHER:PTN002169168, UniProtKB:P0AET5) (GO_REF:0000044 [IEA] UniProtKB-SubCell:SL-0037) (GO_REF:0000043 [IEA] UniProtKB-KW:KW-0997) (PMID:15919996 [IDA]) (GO_REF:0000043 [IEA] UniProtKB-KW:KW-1003)		Protein HdeD	hdeD|yhiA|JW3479|b3511	protein	taxon:83333	EcoCyc	350	210	217	1733	1832	1461
yiaU	2.40923	1.26857	2.8e-05	8.93e-05	UniProtKB	P37682	yiaU	enables	regulation of transcription, DNA-templated (GO_REF:0000002 [IEA] InterPro:IPR000847) (PMID:21873635 [IBA] PANTHER:PTN000790637, UniProtKB:P77171, UniProtKB:P0ACQ7)	cytosol (PMID:21873635 [IBA] PANTHER:PTN000790637, UniProtKB:P0ACR7)	DNA binding (GO_REF:0000043 [IEA] UniProtKB-KW:KW-0238) transcription factor activity, sequence-specific DNA binding (GO_REF:0000002 [IEA] InterPro:IPR000847)	Uncharacterized HTH-type transcriptional regulator YiaU	yiaU|JW3557|b3585	protein	taxon:83333	UniProt	15	4	5	51	39	50
pfkB	2.40663	1.26702	4.18e-11	2.24e-10	UniProtKB	P06999	pfkB	acts_upstream_of_or_within	carbohydrate metabolic process (GO_REF:0000002 [IEA] InterPro:IPR017583) cellular response to DNA damage stimulus (PMID:11967071 [IEP]) glycolytic process (PMID:125264 [IMP]) (GO_REF:0000041 [IEA] UniPathway:UPA00109) (GO_REF:0000043 [IEA] UniProtKB-KW:KW-0324) glycolytic process through fructose-6-phosphate (GO_REF:0000108 [IEA] GO:0003872) phosphorylation (GO_REF:0000043 [IEA] UniProtKB-KW:KW-0…	cytosol (PMID:15911532 [IDA]) (PMID:18304323 [IDA]) (PMID:21873635 [IBA] PANTHER:PTN001317471, UniProtKB:P06999)	6-phosphofructokinase activity (PMID:21873635 [IBA] PANTHER:PTN002238741, UniProtKB:P06999) (GO_REF:0000116 [IEA] RHEA:16109) (GO_REF:0000003 [IEA] EC:2.7.1.11) (PMID:149128 [IDA]) ATP binding (GO_REF:0000043 [IEA] UniProtKB-KW:KW-0067) identical protein binding (PMID:21627967 [IPI] UniProtKB:P06999) kinase activity (GO_REF:0000043 [IEA] UniProtKB-KW:KW-0418) magnesium ion binding (PMID:16866375 …	ATP-dependent 6-phosphofructokinase isozyme 2	pfkB|JW5280|b1723	protein	taxon:83333	EcoCyc	26	12	23	122	145	140
nikB	2.40275	1.26469	0.000362	0.000987	UniProtKB	P33591	nikB	enables	dipeptide transmembrane transport (GO_REF:0000108 [IEA] GO:0071916) ion transport (GO_REF:0000043 [IEA] UniProtKB-KW:KW-0406) nickel cation import across plasma membrane (PMID:22885853 [NAS]) nickel cation transmembrane transport (GO_REF:0000002 [IEA] InterPro:IPR014156) nickel cation transport (GO_REF:0000043 [IEA] UniProtKB-KW:KW-0921) transmembrane transport (GO_REF:0000002 [IEA] InterPro:IPR0…	ATP-binding cassette (ABC) transporter complex, substrate-binding subunit-containing (PMID:22885853 [NAS]) membrane (GO_REF:0000043 [IEA] UniProtKB-KW:KW-0472) (GO_REF:0000002 [IEA] InterPro:IPR000515) plasma membrane (GO_REF:0000044 [IEA] UniProtKB-SubCell:SL-0037) (PMID:7934931 [ISM]) (GO_REF:0000117 [IEA] ARBA:ARBA00027801) (GO_REF:0000043 [IEA] UniProtKB-KW:KW-0997) (PMID:15919996 [IDA]) (GO_…	dipeptide transmembrane transporter activity (PMID:21873635 [IBA] PANTHER:PTN000765601, UniProtKB:Q9HVR8) nickel cation binding (PMID:7867647 [IDA]) nickel cation transmembrane transporter activity (GO_REF:0000002 [IEA] InterPro:IPR014156) (PMID:7934931 [IMP])	Nickel transport system permease protein NikB	nikB|JW3442|b3477	protein	taxon:83333	InterPro	9	6	2	39	40	27
fetA	2.40172	1.26407	1.17e-07	4.81e-07	UniProtKB	P77279	fetA	acts_upstream_of_or_within	cellular iron ion homeostasis (PMID:24038693 [IMP]) ion transport (GO_REF:0000043 [IEA] UniProtKB-KW:KW-0406) iron ion transmembrane transport (GO_REF:0000043 [IEA] UniProtKB-KW:KW-0410) phosphate ion transmembrane transport (GO_REF:0000002 [IEA] InterPro:IPR005670)	ATP-binding cassette (ABC) transporter complex (PMID:24038693 [RCA]) membrane (GO_REF:0000043 [IEA] UniProtKB-KW:KW-0472) (GO_REF:0000002 [IEA] InterPro:IPR005670) plasma membrane (GO_REF:0000044 [IEA] UniProtKB-SubCell:SL-0037) (GO_REF:0000043 [IEA] UniProtKB-KW:KW-0997) (PMID:15911532 [IDA]) (GO_REF:0000043 [IEA] UniProtKB-KW:KW-1003)	ATP binding (GO_REF:0000002 [IEA] InterPro:IPR003439, InterPro:IPR017871) (GO_REF:0000043 [IEA] UniProtKB-KW:KW-0067) ATPase activity (GO_REF:0000002 [IEA] InterPro:IPR017871) (PMID:24038693 [RCA]) inorganic phosphate transmembrane transporter activity (GO_REF:0000002 [IEA] InterPro:IPR005670) nucleotide binding (GO_REF:0000043 [IEA] UniProtKB-KW:KW-0547) protein binding (PMID:15690043 [IPI] UniP…	Probable iron export ATP-binding protein FetA	fetA|ybbL|JW0479|b0490	protein	taxon:83333	EcoCyc	13	10	11	74	91	68
tdk	2.40038	1.26326	1.02e-09	4.98e-09	UniProtKB	P23331	tdk	enables	DNA biosynthetic process (GO_REF:0000043 [IEA] UniProtKB-KW:KW-0237) DNA metabolic process (GO_REF:0000104 [IEA] UniRule:UR000001463) dTMP salvage (PMID:4228236 [IMP]) metabolic process (GO_REF:0000043 [IEA] UniProtKB-KW:KW-0021) phosphorylation (GO_REF:0000043 [IEA] UniProtKB-KW:KW-0418) thymidine metabolic process (PMID:21873635 [IBA] PANTHER:PTN000154158, UniProtKB:P04183)	cytoplasm (GO_REF:0000104 [IEA] UniRule:UR000001463) (GO_REF:0000044 [IEA] UniProtKB-SubCell:SL-0086) (GO_REF:0000043 [IEA] UniProtKB-KW:KW-0963) cytosol (PMID:18304323 [IDA]) (PMID:21873635 [IBA] PANTHER:PTN000154208, UniProtKB:P23331)	ATP binding (GO_REF:0000002 [IEA] InterPro:IPR001267, InterPro:IPR020633) (GO_REF:0000043 [IEA] UniProtKB-KW:KW-0067) (GO_REF:0000104 [IEA] UniRule:UR000001463) catalytic activity (GO_REF:0000043 [IEA] UniProtKB-KW:KW-0021) identical protein binding (PMID:2041474 [IDA]) kinase activity (GO_REF:0000043 [IEA] UniProtKB-KW:KW-0418) metal ion binding (GO_REF:0000043 [IEA] UniProtKB-KW:KW-0479) nucleo…	Thymidine kinase	tdk|JW1226|b1238	protein	taxon:83333	UniProt	14	13	14	84	102	102
eutK	2.39772	1.26166	0.00039	0.00106	UniProtKB	P76540	eutK	acts_upstream_of_or_within	ethanolamine catabolic process (GO_REF:0000041 [IEA] UniPathway:UPA00560) response to X-ray (PMID:27718375 [IMP])	ethanolamine degradation polyhedral organelle (PMID:20044574 [ISS] UniProtKB:Q9ZFU8) polyhedral organelle (GO_REF:0000002 [IEA] InterPro:IPR000249) (GO_REF:0000043 [IEA] UniProtKB-KW:KW-1283) (GO_REF:0000044 [IEA] UniProtKB-SubCell:SL-0544)	structural molecule activity (PMID:20044574 [ISS] UniProtKB:Q9ZFU8)	Bacterial microcompartment shell protein EutK	eutK|yffI|JW2431|b2438	protein	taxon:83333	EcoCyc	3	5	4	22	34	33
ydhL	2.39692	1.26118	0.0257077	0.0497709	UniProtKB	P64474	ydhL	acts_upstream_of_or_within	response to hydrogen peroxide (PMID:34072091 [IMP])			Uncharacterized protein YdhL	ydhL|JW5827|b1648	protein	taxon:83333	EcoCyc	4	2	0	10	13	11
eutL	2.39614	1.26071	0.00025	0.0007	UniProtKB	P76541	eutL	enables	http://amigo.geneontology.org/amigo/term/GO:0046336	ethanolamine degradation polyhedral organelle (PMID:20044574 [ISS] UniProtKB:P0A1C9) polyhedral organelle (GO_REF:0000043 [IEA] UniProtKB-KW:KW-1283) (GO_REF:0000044 [IEA] UniProtKB-SubCell:SL-0544) (GO_REF:0000002 [IEA] InterPro:IPR000249, InterPro:IPR009193)	identical protein binding (PMID:19451619 [IPI] UniProtKB:P76541) (PMID:20044574 [IPI] UniProtKB:P76541) metal ion binding (GO_REF:0000043 [IEA] UniProtKB-KW:KW-0479) structural molecule activity (PMID:20044574 [ISS] UniProtKB:P0A1C9) (GO_REF:0000002 [IEA] InterPro:IPR030983) zinc ion binding (PMID:20851901 [IDA])	Bacterial microcompartment shell protein EutL	eutL|yffJ|JW2432|b2439	protein	taxon:83333	InterPro	4	2	9	42	35	33
ureG_1	2.39456	1.25976	1.46e-16	1.09e-15													34	33	33	214	239	232
artP	2.3942	1.25955	2.12e-17	1.64e-16	UniProtKB	P0AAF6	artP	acts_upstream_of_or_within	L-arginine import across plasma membrane (PMID:8801422 [NAS]) (PMID:8801422 [IDA]) amino acid transmembrane transport (GO_REF:0000002 [IEA] InterPro:IPR030679) amino acid transport (GO_REF:0000043 [IEA] UniProtKB-KW:KW-0029)	ATP-binding cassette (ABC) transporter complex, substrate-binding subunit-containing (PMID:8801422 [NAS]) membrane (GO_REF:0000043 [IEA] UniProtKB-KW:KW-0472) plasma membrane (PMID:17309111 [IDA]) (GO_REF:0000044 [IEA] UniProtKB-SubCell:SL-0037) (GO_REF:0000043 [IEA] UniProtKB-KW:KW-0997) (PMID:15911532 [IDA]) (GO_REF:0000043 [IEA] UniProtKB-KW:KW-1003)	ATP binding (GO_REF:0000002 [IEA] InterPro:IPR003439, InterPro:IPR017871) (GO_REF:0000043 [IEA] UniProtKB-KW:KW-0067) ATPase activity (GO_REF:0000002 [IEA] InterPro:IPR017871) amino acid-transporting ATPase activity (GO_REF:0000002 [IEA] InterPro:IPR030679) nucleotide binding (GO_REF:0000043 [IEA] UniProtKB-KW:KW-0547) polar-amino acid-transporting ATPase activity (PMID:8801422 [ISM])	Arginine transport ATP-binding protein ArtP	artP|JW0848|b0864	protein	taxon:83333	EcoCyc	71	32	61	380	377	312
rraA	2.39211	1.25828	7.56e-23	7.41e-22	UniProtKB	P0A8R0	rraA	acts_upstream_of_or_within	negative regulation of RNA catabolic process (PMID:21873635 [IBA] PANTHER:PTN002115301, UniProtKB:P0A8R0) (PMID:13678585 [IDA]) negative regulation of endoribonuclease activity (PMID:13678585 [IDA]) (PMID:21873635 [IBA] PANTHER:PTN002115301, UniProtKB:P0A8R0) protein homotrimerization (PMID:14499605 [IDA]) regulation of RNA metabolic process (GO_REF:0000002 [IEA] InterPro:IPR010203, InterPro:IPR0…	cytoplasm (GO_REF:0000104 [IEA] UniRule:UR000001297) (GO_REF:0000044 [IEA] UniProtKB-SubCell:SL-0086) (GO_REF:0000043 [IEA] UniProtKB-KW:KW-0963) cytosol (PMID:18304323 [IDA]) (PMID:21873635 [IBA] PANTHER:PTN002115301, UniProtKB:P0A8R0) macromolecular complex (PMID:14499605 [IDA])	endoribonuclease inhibitor activity (GO_REF:0000104 [IEA] UniRule:UR000001297) enzyme binding (PMID:13678585 [IPI] UniProtKB:P21513) (GO_REF:0000104 [IEA] UniRule:UR000001297) identical protein binding (PMID:14499605 [IDA]) protein binding (PMID:13678585 [IPI] UniProtKB:P21513) (PMID:24045937 [IPI] UniProtKB:P0A8J8, UniProtKB:P21507, UniProtKB:P21693) (PMID:20106955 [IPI] UniProtKB:P0A8J8) ribonu…	Regulator of ribonuclease activity A	rraA|menG|yiiV|JW3900|b3929	protein	taxon:83333	EcoCyc	84	83	67	496	591	536
ycaC	2.39097	1.25759	1.09e-13	6.95e-13	UniProtKB	P21367	ycaC	enables		cytosol (PMID:16858726 [HDA]) membrane (PMID:16858726 [HDA])	hydrolase activity (GO_REF:0000043 [IEA] UniProtKB-KW:KW-0378) identical protein binding (PMID:9782055 [IDA]) lyase activity (GO_REF:0000043 [IEA] UniProtKB-KW:KW-0456)	Probable hydrolase YcaC	ycaC|JW0880|b0897	protein	taxon:83333	UniProt	45	22	25	162	238	180
cah_2	2.3896	1.25677	3.55e-33	5.03e-32													110	88	103	679	750	716
yieP	2.38304	1.2528	1.14e-13	7.24e-13	UniProtKB	P31475	yieP	enables	regulation of transcription, DNA-templated (GO_REF:0000002 [IEA] InterPro:IPR000524)	cytosol (PMID:18304323 [IDA])	DNA binding (GO_REF:0000043 [IEA] UniProtKB-KW:KW-0238) transcription factor activity, sequence-specific DNA binding (GO_REF:0000002 [IEA] InterPro:IPR000524)	Uncharacterized HTH-type transcriptional regulator YieP	yieP|JW5608|b3755	protein	taxon:83333	UniProt	31	24	21	169	172	167
trxB	2.38295	1.25275	1.14e-36	1.81e-35	UniProtKB	P0A9P4	trxB	enables	cell redox homeostasis (PMID:21873635 [IBA] PANTHER:PTN005133404, CGD:CAL0000184081, TAIR:locus:2062683, TAIR:locus:2117612, UniProtKB:Q39242, UniProtKB:P9WHH1, UniProtKB:Q9NNW7, FB:FBgn0020653, SGD:S000002761, dictyBase:DDB_G0280815) removal of superoxide radicals (GO_REF:0000002 [IEA] InterPro:IPR005982)	cytoplasm (GO_REF:0000044 [IEA] UniProtKB-SubCell:SL-0086) (GO_REF:0000002 [IEA] InterPro:IPR005982) (GO_REF:0000043 [IEA] UniProtKB-KW:KW-0963) cytosol (PMID:15911532 [IDA]) (PMID:18304323 [IDA]) thioredoxin-disulfide reductase complex (PMID:2067578 [IPI])	flavin adenine dinucleotide binding (PMID:2644268 [IDA]) oxidoreductase activity (GO_REF:0000043 [IEA] UniProtKB-KW:KW-0560) (GO_REF:0000002 [IEA] InterPro:IPR008255, InterPro:IPR023753) protein binding (PMID:10947986 [IPI] UniProtKB:P0AA25) (PMID:24561554 [IPI] UniProtKB:P0AA25) thioredoxin-disulfide reductase activity (GO_REF:0000003 [IEA] EC:1.8.1.9) (GO_REF:0000116 [IEA] RHEA:20345) (PMID:218…	Thioredoxin reductase	trxB|JW0871|b0888	protein	taxon:83333	InterPro	207	141	182	1089	1296	1196
ycdY	2.38123	1.2517	2.58e-20	2.29e-19	UniProtKB	P75915	ycdY	acts_upstream_of_or_within	bacterial-type flagellum-dependent swarming motility (PMID:17122336 [IMP]) cellular response to DNA damage stimulus (PMID:11967071 [IEP])	cytosol (PMID:18304323 [IDA])	protein binding (PMID:21965574 [IPI] UniProtKB:P75914)	Chaperone protein YcdY	ycdY|JW1018|b1035	protein	taxon:83333	EcoliWiki	52	29	50	264	330	287
menC	2.37702	1.24916	8.01e-22	7.55e-21	UniProtKB	P29208	menC	acts_upstream_of_or_within	menaquinone biosynthetic process (PMID:393800 [IMP]) (GO_REF:0000002 [IEA] InterPro:IPR010196) (GO_REF:0000043 [IEA] UniProtKB-KW:KW-0474) (GO_REF:0000041 [IEA] UniPathway:UPA00079) (GO_REF:0000104 [IEA] UniRule:UR000102771)		O-succinylbenzoate synthase activity (GO_REF:0000003 [IEA] EC:4.2.1.113) hydro-lyase activity (GO_REF:0000002 [IEA] InterPro:IPR010196) (GO_REF:0000104 [IEA] UniRule:UR000102771) (PMID:10194342 [IDA]) lyase activity (GO_REF:0000043 [IEA] UniProtKB-KW:KW-0456) magnesium ion binding (GO_REF:0000104 [IEA] UniRule:UR000102771) (GO_REF:0000002 [IEA] InterPro:IPR010196) metal ion binding (GO_REF:000004…	o-succinylbenzoate synthase	menC|JW2256|b2261	protein	taxon:83333	EcoCyc	123	71	76	482	610	637
ecpR	2.36834	1.24388	0.00129	0.0032	UniProtKB	P71301	ecpR	enables	regulation of bacterial-type flagellum-dependent cell motility (PMID:26635367 [NAS]) regulation of transcription, DNA-templated (GO_REF:0000002 [IEA] InterPro:IPR000792, InterPro:IPR016032) (PMID:26635367 [IDA])	cytoplasm (GO_REF:0000044 [IEA] UniProtKB-SubCell:SL-0086) (GO_REF:0000043 [IEA] UniProtKB-KW:KW-0963) transcription factor complex (PMID:26635367 [IPI])	DNA binding (GO_REF:0000043 [IEA] UniProtKB-KW:KW-0238) (GO_REF:0000002 [IEA] InterPro:IPR016032)	HTH-type transcriptional regulator EcpR	ecpR|matA|ykgK|JW5031|b0294	protein	taxon:83333	InterPro	7	7	2	45	35	24
proP	2.3629	1.24056	3.86e-40	6.55e-39	UniProtKB	P0C0L7	proP	acts_upstream_of_or_within	amino acid transport (PMID:10026245 [IDA]) cellular hyperosmotic response (PMID:3514577 [IDA]) cellular hyperosmotic salinity response (PMID:15476391 [IDA]) glycine betaine transport (PMID:3049595 [IDA]) hydrogen ion transmembrane transport (GO_REF:0000108 [IEA] GO:0005297) osmosensory signaling pathway (PMID:15476391 [IDA]) proline import across plasma membrane (PMID:6355059 [IMP]) (PMID:1547639…	0110165 membrane (GO_REF:0000043 [IEA] UniProtKB-KW:KW-0472) (GO_REF:0000002 [IEA] InterPro:IPR004736, InterPro:IPR005828, InterPro:IPR005829) plasma membrane (PMID:17309111 [IDA]) (GO_REF:0000044 [IEA] UniProtKB-SubCell:SL-0037) (PMID:10026245 [IDA]) (PMID:8421314 [RCA]) (GO_REF:0000043 [IEA] UniProtKB-KW:KW-0997) (PMID:15919996 [IDA]) (PMID:15476391 [IDA]) (GO_REF:0000043 [IEA] UniProtKB-KW:KW-…	hydrogen:proline symporter activity (PMID:10446288 [IDA]) (PMID:10026245 [IDA]) protein binding (PMID:29280215 [IPI] UniProtKB:P0A6H8, UniProtKB:P68206, UniProtKB:P77389) protein homodimerization activity (PMID:16042394 [IDA]) (PMID:29280215 [IDA]) symporter activity (GO_REF:0000043 [IEA] UniProtKB-KW:KW-0769) transmembrane transporter activity (GO_REF:0000002 [IEA] InterPro:IPR004736, InterPro:I…	Proline/betaine transporter	proP|JW4072|b4111	protein	taxon:83333	EcoliWiki	385	297	396	2284	2630	2494
espY2	2.36255	1.24034	5e-05	0.000154													5	4	8	31	50	40
pflA	2.36077	1.23926	6.76e-25	7.12e-24	UniProtKB	P0A9N4	pflA	acts_upstream_of_or_within	carbohydrate metabolic process (GO_REF:0000043 [IEA] UniProtKB-KW:KW-0119) cellular response to DNA damage stimulus (PMID:11967071 [IEP]) glucose metabolic process (GO_REF:0000043 [IEA] UniProtKB-KW:KW-0313) peptidyl-glycine modification (PMID:6364987 [IDA]) protein maturation (PMID:6364987 [IDA])	cytoplasm (GO_REF:0000044 [IEA] UniProtKB-SubCell:SL-0086) (GO_REF:0000043 [IEA] UniProtKB-KW:KW-0963) cytosol (PMID:15911532 [IDA])	4 iron, 4 sulfur cluster binding (PMID:9478932 [IDA]) (GO_REF:0000002 [IEA] InterPro:IPR001989) (GO_REF:0000043 [IEA] UniProtKB-KW:KW-0004) [formate-C-acetyltransferase]-activating enzyme activity (GO_REF:0000003 [IEA] EC:1.97.1.4) (PMID:6364987 [IDA]) (GO_REF:0000002 [IEA] InterPro:IPR012838) (GO_REF:0000116 [IEA] RHEA:19225) catalytic activity (GO_REF:0000002 [IEA] InterPro:IPR007197) iron-sulf…	Pyruvate formate-lyase 1-activating enzyme	pflA|act|JW0885|b0902	protein	taxon:83333	EcoliWiki	63	47	71	406	429	410
fimD	2.35873	1.23801	0.00442	0.0100933	UniProtKB	P30130	fimD	acts_upstream_of_or_within	pilus assembly (GO_REF:0000002 [IEA] InterPro:IPR000015) (PMID:21873635 [IBA] PANTHER:PTN001252526, UniProtKB:P30130) (PMID:18369105 [IDA]) transmembrane transport (GO_REF:0000108 [IEA] GO:0015473)	cell outer membrane (PMID:21873635 [IBA] PANTHER:PTN001252526, UniProtKB:P30130) (GO_REF:0000044 [IEA] UniProtKB-SubCell:SL-0040) (GO_REF:0000043 [IEA] UniProtKB-KW:KW-0998) (PMID:1970114 [IDA]) membrane (GO_REF:0000002 [IEA] InterPro:IPR000015) (GO_REF:0000043 [IEA] UniProtKB-KW:KW-0472)	fimbrial usher porin activity (PMID:21873635 [IBA] PANTHER:PTN001252526, UniProtKB:P30130) (GO_REF:0000002 [IEA] InterPro:IPR000015) (PMID:18369105 [IDA]) protein binding (PMID:18485872 [IPI] UniProtKB:P31697) (PMID:18627459 [IPI] UniProtKB:P31697) (PMID:21637253 [IPI] UniProtKB:P31697) (PMID:23579681 [IPI] UniProtKB:P31697) (PMID:18242189 [IPI] UniProtKB:P31697)	Outer membrane usher protein FimD	fimD|JW5780|b4317	protein	taxon:83333	EcoCyc	13	1	3	29	16	35
ychF	2.35796	1.23754	1.88e-29	2.31e-28	UniProtKB	P0ABU2	ychF	acts_upstream_of_or_within	response to oxidative stress (PMID:23139412 [IMP]) (PMID:23139412 [IEP])	cytoplasm (PMID:21873635 [IBA] PANTHER:PTN000592296, UniProtKB:Q586V0, UniProtKB:Q6Z1J6, SGD:S000000229, TAIR:locus:2204599, UniProtKB:Q9NTK5)	ATP binding (GO_REF:0000104 [IEA] UniRule:UR000104001) (GO_REF:0000043 [IEA] UniProtKB-KW:KW-0067) (GO_REF:0000002 [IEA] InterPro:IPR004396) ATPase activity (GO_REF:0000104 [IEA] UniRule:UR000104001) (PMID:21527254 [IDA]) (PMID:21873635 [IBA] PANTHER:PTN000592296, UniProtKB:P0ABU2, UniProtKB:Q9NTK5, UniProtKB:Q6Z1J6, SGD:S000000229) (GO_REF:0000002 [IEA] InterPro:IPR004396) GTP binding (GO_REF:00…	Ribosome-binding ATPase YchF	ychF|engD|gtp1|JW1194|b1203	protein	taxon:83333	EcoCyc	205	182	259	1354	1763	1474
hokD_5	2.35556	1.23607	1.5e-15	1.07e-14													48	28	47	214	323	296
nfsB	2.3473	1.231	3.07e-20	2.72e-19	UniProtKB	P38489	nfsB	acts_upstream_of_or_within	2,4,6-trinitrotoluene catabolic process (PMID:21873635 [IBA] PANTHER:PTN008587956, UniProtKB:P38489) (PMID:17504490 [IMP])	cytosol (PMID:16858726 [HDA]) (PMID:15911532 [IDA]) (PMID:18304323 [IDA]) (PMID:21873635 [IBA] PANTHER:PTN008587956, UniProtKB:P38489) membrane (PMID:16858726 [HDA])	6,7-dihydropteridine reductase activity (PMID:3060113 [IDA]) (GO_REF:0000003 [IEA] EC:1.5.1.34) FMN binding (PMID:8947835 [IDA]) (PMID:11491290 [IDA]) NAD(P)H dehydrogenase (quinone) activity (PMID:12788749 [IDA]) NAD(P)H nitroreductase activity (PMID:6363380 [IMP]) (PMID:7011517 [IMP]) (PMID:21873635 [IBA] PANTHER:PTN008587956, UniProtKB:P38489) (PMID:338576 [IMP]) (PMID:8947835 [IDA]) identical…	Oxygen-insensitive NAD(P)H nitroreductase	nfsB|dprA|nfnB|nfsI|ntr|JW0567|b0578	protein	taxon:83333	EcoCyc	62	33	44	266	333	293
fldA	2.34148	1.22742	6.94e-23	6.82e-22	UniProtKB	P61949	fldA	enables	electron transport chain (GO_REF:0000108 [IEA] GO:0009055)	cytoplasm (PMID:10978155 [IDA]) cytosol (PMID:15911532 [IDA]) (PMID:18304323 [IDA])	FMN binding (GO_REF:0000002 [IEA] InterPro:IPR001226, InterPro:IPR008254, InterPro:IPR010086) electron carrier activity (GO_REF:0000002 [IEA] InterPro:IPR001226) nucleotide binding (GO_REF:0000043 [IEA] UniProtKB-KW:KW-0547) protein binding (PMID:24561554 [IPI] UniProtKB:P33596) (PMID:24561554 [IPI] UniProtKB:P76066)	Flavodoxin 1	fldA|JW0671|b0684	protein	taxon:83333	UniProt	83	63	68	418	567	443
hslJ	2.33341	1.22244	1.71e-13	1.08e-12	UniProtKB	P52644	hslJ	acts_upstream_of_or_within	response to heat (PMID:8349564 [IEP])	membrane (PMID:12892888 [RCA])		Heat shock protein HslJ	hslJ|ydbI|JW1374|b1379	protein	taxon:83333	EcoliWiki	28	24	30	190	212	159
eutT	2.33274	1.22203	0.00277	0.00652	UniProtKB	P65643	eutT	enables	cobalamin biosynthetic process (GO_REF:0000002 [IEA] InterPro:IPR009194) ethanolamine catabolic process (GO_REF:0000041 [IEA] UniPathway:UPA00560) ethanolamine metabolic process (GO_REF:0000002 [IEA] InterPro:IPR009194)	http://amigo.geneontology.org/amigo/term/GO:0031469	ATP binding (GO_REF:0000002 [IEA] InterPro:IPR009194) (GO_REF:0000043 [IEA] UniProtKB-KW:KW-0067) cob(I)yrinic acid a,c-diamide adenosyltransferase activity (GO_REF:0000002 [IEA] InterPro:IPR009194) metal ion binding (GO_REF:0000043 [IEA] UniProtKB-KW:KW-0479) nucleotide binding (GO_REF:0000043 [IEA] UniProtKB-KW:KW-0547) transferase activity (GO_REF:0000043 [IEA] UniProtKB-KW:KW-0808)	Corrinoid adenosyltransferase EutT	eutT|ypfB|JW2443|b2459	protein	taxon:83333	UniProt	4	3	4	32	19	23
suhB	2.32694	1.21843	3.02e-30	3.88e-29	UniProtKB	P0ADG4	suhB	acts_upstream_of_or_within	inositol metabolic process (PMID:21873635 [IBA] PANTHER:PTN000465134, TAIR:locus:2075392) phosphatidylinositol phosphorylation (GO_REF:0000002 [IEA] InterPro:IPR020550) ribosome biogenesis (GO_REF:0000043 [IEA] UniProtKB-KW:KW-0690) signal transduction (PMID:21873635 [IBA] PANTHER:PTN000465134, dictyBase:DDB_G0281239, UniProtKB:P29218) transcription antitermination (PMID:26980831 [IMP]) (GO_REF:0…	cytoplasm (PMID:10747806 [IDA]) (GO_REF:0000044 [IEA] UniProtKB-SubCell:SL-0086) (GO_REF:0000043 [IEA] UniProtKB-KW:KW-0963) cytosol (PMID:15911532 [IDA]) (PMID:18304323 [IDA])	RNA binding (GO_REF:0000043 [IEA] UniProtKB-KW:KW-0694) glycerol-2-phosphatase activity (PMID:8002619 [IDA]) hydrolase activity (GO_REF:0000043 [IEA] UniProtKB-KW:KW-0378) inositol monophosphate 1-phosphatase activity (PMID:21873635 [IBA] PANTHER:PTN000465134, RGD:69254, UniProtKB:P9WKI9, SGD:S000001088, UniProtKB:O14732, SGD:S000002695, TAIR:locus:2029524, UniProtKB:P29218, UniProtKB:P0ADG4, TAI…	Nus factor SuhB	suhB|ssyA|JW2517|b2533	protein	taxon:83333	EcoCyc	130	154	244	1171	1383	1322
cheB	2.31998	1.21411	0.0262035	0.0506855	UniProtKB	P07330	cheB	acts_upstream_of_or_within	chemotaxis (PMID:4895809 [IMP]) (GO_REF:0000104 [IEA] UniRule:UR000076362) (GO_REF:0000002 [IEA] InterPro:IPR000673, InterPro:IPR008248) (PMID:353036 [IMP]) (GO_REF:0000043 [IEA] UniProtKB-KW:KW-0145) phosphorelay signal transduction system (GO_REF:0000104 [IEA] UniRule:UR000076362) (GO_REF:0000002 [IEA] InterPro:IPR000673, InterPro:IPR001789, InterPro:IPR008248) protein deamination (GO_REF:00001…	cytoplasm (GO_REF:0000002 [IEA] InterPro:IPR000673, InterPro:IPR008248) (GO_REF:0000104 [IEA] UniRule:UR000076362) (GO_REF:0000044 [IEA] UniProtKB-SubCell:SL-0086) (GO_REF:0000043 [IEA] UniProtKB-KW:KW-0963) cytosol (PMID:334749 [IDA]) plasma membrane (PMID:334749 [IDA]) (PMID:15916610 [IDA])	deaminase binding (PMID:15916610 [IDA]) hydrolase activity (GO_REF:0000043 [IEA] UniProtKB-KW:KW-0378) phosphorelay response regulator activity (PMID:2188960 [IDA]) (GO_REF:0000002 [IEA] InterPro:IPR000673, InterPro:IPR008248) protein binding (PMID:19834901 [IPI] UniProtKB:P07363) (PMID:16176121 [IPI] UniProtKB:P07363) (PMID:7578071 [IPI] UniProtKB:P07363) (PMID:10485883 [IPI] UniProtKB:P02942, U…	Protein-glutamate methylesterase/protein-glutamine glutaminase	cheB|JW1872|b1883	protein	taxon:83333	EcoCyc	1	2	2	9	10	18
rfbE	2.3184	1.21313	8.07e-23	7.89e-22													434	317	428	2780	3040	2071
sorE	2.31773	1.21271	0.0187237	0.0372603													6	0	2	14	11	16
intR	2.31565	1.21142	0.00319	0.00743	UniProtKB	P76056	intR	enables	DNA integration (GO_REF:0000002 [IEA] InterPro:IPR002104, InterPro:IPR013762) (GO_REF:0000043 [IEA] UniProtKB-KW:KW-0229) DNA recombination (GO_REF:0000043 [IEA] UniProtKB-KW:KW-0233) (GO_REF:0000002 [IEA] InterPro:IPR002104, InterPro:IPR013762) establishment of integrated proviral latency (GO_REF:0000043 [IEA] UniProtKB-KW:KW-1179) viral entry into host cell (GO_REF:0000043 [IEA] UniProtKB-KW:KW…		DNA binding (GO_REF:0000002 [IEA] InterPro:IPR002104, InterPro:IPR011010, InterPro:IPR013762) (GO_REF:0000043 [IEA] UniProtKB-KW:KW-0238)	Prophage integrase IntR	intR|ydaP|JW1339|b1345	protein	taxon:83333	InterPro	9	0	7	38	19	32
cesD2	2.31172	1.20897	0.0270429	0.0520608													2	1	3	13	20	8
endA	2.31115	1.20861	2.16e-05	6.96e-05	UniProtKB	P25736	endA	acts_upstream_of_or_within	DNA catabolic process (PMID:4105037 [IMP])	http://amigo.geneontology.org/amigo/term/GO:0042597	deoxyribonuclease I activity (GO_REF:0000003 [IEA] EC:3.1.21.1) endodeoxyribonuclease activity, producing 5'-phosphomonoesters (PMID:14463751 [IDA]) endonuclease activity (GO_REF:0000043 [IEA] UniProtKB-KW:KW-0255) (PMID:4991605 [IDA]) hydrolase activity (GO_REF:0000043 [IEA] UniProtKB-KW:KW-0378) nuclease activity (GO_REF:0000002 [IEA] InterPro:IPR007346) (GO_REF:0000043 [IEA] UniProtKB-KW:KW-05…	Endonuclease-1	endA|JW2912|b2945	protein	taxon:83333	EcoCyc	8	11	11	94	65	56
rof	2.30941	1.20752	7.4e-06	2.51e-05	UniProtKB	P0AFW8	rof	acts_upstream_of_or_within	regulation of DNA-templated transcription, termination (PMID:17565995 [IMP]) transcription antitermination (PMID:9723924 [IMP])		protein binding (PMID:16606699 [IPI] UniProtKB:P0AG30) (PMID:21673658 [IPI] UniProtKB:P0AG30) (PMID:9723924 [IPI] UniProtKB:P0AG30)	Protein rof	rof|yaeO|JW0184|b0189	protein	taxon:83333	EcoCyc	11	6	9	51	68	48
nrfE	2.30688	1.20594	3.56e-08	1.53e-07	UniProtKB	P32710	nrfE	acts_upstream_of_or_within	cytochrome c-heme linkage via heme-L-cysteine (PMID:9593308 [IMP]) cytochrome complex assembly (GO_REF:0000043 [IEA] UniProtKB-KW:KW-0201) (GO_REF:0000002 [IEA] InterPro:IPR002541, InterPro:IPR003567, InterPro:IPR003568, InterPro:IPR003570) heme transport (GO_REF:0000002 [IEA] InterPro:IPR003567, InterPro:IPR003568, InterPro:IPR003570)	membrane (GO_REF:0000043 [IEA] UniProtKB-KW:KW-0472) (GO_REF:0000002 [IEA] InterPro:IPR003567, InterPro:IPR003568, InterPro:IPR003570) plasma membrane (GO_REF:0000044 [IEA] UniProtKB-SubCell:SL-0037) (GO_REF:0000043 [IEA] UniProtKB-KW:KW-0997) (PMID:15919996 [IDA]) (GO_REF:0000043 [IEA] UniProtKB-KW:KW-1003)	heme binding (GO_REF:0000002 [IEA] InterPro:IPR002541) heme transporter activity (GO_REF:0000002 [IEA] InterPro:IPR003567, InterPro:IPR003568, InterPro:IPR003570)	Probable cytochrome c-type biogenesis protein NrfE	nrfE|yjcL|JW4035|b4074	protein	taxon:83333	EcoCyc	19	15	17	95	107	136
lgoR	2.30624	1.20554	0.00205	0.00495	UniProtKB	P39399	lgoR	acts_upstream_of_or_within	galactonate catabolic process (PMID:17088549 [IMP]) regulation of transcription, DNA-templated (PMID:17088549 [ISS]) (GO_REF:0000002 [IEA] InterPro:IPR000524)		DNA binding (GO_REF:0000043 [IEA] UniProtKB-KW:KW-0238) transcription factor activity, sequence-specific DNA binding (GO_REF:0000002 [IEA] InterPro:IPR000524)	Probable HTH-type transcriptional regulator LgoR	lgoR|yjjM|JW5792|b4357	protein	taxon:83333	EcoCyc	3	4	5	36	31	19
proS	2.30593	1.20535	3.57e-33	5.04e-32	UniProtKB	P16659	proS	enables	0106074 prolyl-tRNA aminoacylation (GO_REF:0000002 [IEA] InterPro:IPR002316, InterPro:IPR004500, InterPro:IPR023717) (GO_REF:0000104 [IEA] UniRule:UR000038401) (PMID:21873635 [IBA] PANTHER:PTN000154976, UniProtKB:P16659) (PMID:6991867 [IMP]) tRNA aminoacylation for protein translation (GO_REF:0000002 [IEA] InterPro:IPR002314) translation (GO_REF:0000043 [IEA] UniProtKB-KW:KW-0648)	cytoplasm (GO_REF:0000002 [IEA] InterPro:IPR002316, InterPro:IPR004500, InterPro:IPR023717) (GO_REF:0000104 [IEA] UniRule:UR000038401) (GO_REF:0000117 [IEA] ARBA:ARBA00026971) (GO_REF:0000044 [IEA] UniProtKB-SubCell:SL-0086) (GO_REF:0000043 [IEA] UniProtKB-KW:KW-0963) cytosol (PMID:16858726 [HDA]) (PMID:15911532 [IDA]) (PMID:21873635 [IBA] PANTHER:PTN000155068, UniProtKB:P16659) (PMID:18304323 [I…	ATP binding (GO_REF:0000043 [IEA] UniProtKB-KW:KW-0067) (GO_REF:0000002 [IEA] InterPro:IPR002314, InterPro:IPR002316, InterPro:IPR004500, InterPro:IPR023717) (GO_REF:0000104 [IEA] UniRule:UR000038401) Ala-tRNA(Pro) hydrolase activity (PMID:14530268 [IDA]) aminoacyl-tRNA editing activity (GO_REF:0000002 [IEA] InterPro:IPR007214, InterPro:IPR036754) (GO_REF:0000117 [IEA] ARBA:ARBA00026407) aminoacy…	Proline--tRNA ligase	proS|drpA|JW0190|b0194	protein	taxon:83333	InterPro	311	249	320	1722	2188	2022
yegH	2.30529	1.20495	1.01e-23	1.03e-22	UniProtKB	P76389	yegH	enables		membrane (GO_REF:0000002 [IEA] InterPro:IPR005496) (GO_REF:0000043 [IEA] UniProtKB-KW:KW-0472) plasma membrane (GO_REF:0000044 [IEA] UniProtKB-SubCell:SL-0039) (PMID:21873635 [IBA] PANTHER:PTN000512581, UniProtKB:P0AE45, UniProtKB:P76389, UniProtKB:P37908) (PMID:15919996 [IDA]) (GO_REF:0000043 [IEA] UniProtKB-KW:KW-1003)	flavin adenine dinucleotide binding (GO_REF:0000002 [IEA] InterPro:IPR036318)	UPF0053 protein YegH	yegH|JW5336|b2063	protein	taxon:83333	InterPro	91	76	95	534	664	566
mnmH	2.30222	1.20302	5.18e-08	2.2e-07													20	16	15	120	95	117
grlA	2.30097	1.20224	0.00848	0.0182967													4	2	3	12	28	17
rsmD	2.3005	1.20195	6.24e-10	3.08e-09	UniProtKB	P0ADX9	rsmD	acts_upstream_of_or_within	macromolecule modification (GO_REF:0000117 [IEA] ARBA:ARBA00027226) methylation (GO_REF:0000002 [IEA] InterPro:IPR002052) (GO_REF:0000043 [IEA] UniProtKB-KW:KW-0489) nitrogen compound metabolic process (GO_REF:0000117 [IEA] ARBA:ARBA00028541) primary metabolic process (GO_REF:0000117 [IEA] ARBA:ARBA00028243) rRNA base methylation (PMID:17189261 [IMP]) rRNA methylation (GO_REF:0000002 [IEA] InterP…		16S rRNA (guanine(966)-N(2))-methyltransferase activity (GO_REF:0000116 [IEA] RHEA:23548) (PMID:17189261 [IDA]) (GO_REF:0000003 [IEA] EC:2.1.1.171) methyltransferase activity (GO_REF:0000002 [IEA] InterPro:IPR002052, InterPro:IPR004398) (GO_REF:0000043 [IEA] UniProtKB-KW:KW-0489) nucleic acid binding (GO_REF:0000002 [IEA] InterPro:IPR002052) protein binding (PMID:15690043 [IPI] UniProtKB:P0A6Y8) …	Ribosomal RNA small subunit methyltransferase D	rsmD|yhhF|JW3430|b3465	protein	taxon:83333	EcoCyc	29	17	18	134	145	122
glmS_2	2.28852	1.19442	2.9e-32	4.01e-31													478	303	504	2448	3050	2940
dcuB	2.28124	1.18982	4e-08	1.72e-07	UniProtKB	P0ABN9	dcuB	acts_upstream_of_or_within	C4-dicarboxylate transport (PMID:8955408 [IDA]) (PMID:7961398 [IDA]) (GO_REF:0000002 [IEA] InterPro:IPR004668) fumarate transport (GO_REF:0000108 [IEA] GO:0005469) succinate transmembrane transport (GO_REF:0000108 [IEA] GO:0005469) transmembrane transport (GO_REF:0000108 [IEA] GO:0015293) (GO_REF:0000108 [IEA] GO:0015297)	membrane (GO_REF:0000043 [IEA] UniProtKB-KW:KW-0472) (GO_REF:0000002 [IEA] InterPro:IPR004668) plasma membrane (PMID:17309111 [IDA]) (GO_REF:0000044 [IEA] UniProtKB-SubCell:SL-0037) (PMID:7961398 [ISM]) (GO_REF:0000043 [IEA] UniProtKB-KW:KW-0997) (PMID:15919996 [IDA]) (GO_REF:0000043 [IEA] UniProtKB-KW:KW-1003)	C4-dicarboxylate transmembrane transporter activity (GO_REF:0000002 [IEA] InterPro:IPR004668) (PMID:8955408 [IDA]) antiporter activity (GO_REF:0000043 [IEA] UniProtKB-KW:KW-0050) succinate:fumarate antiporter activity (PMID:7961398 [IDA]) (PMID:8955408 [IDA]) symporter activity (GO_REF:0000043 [IEA] UniProtKB-KW:KW-0769)	Anaerobic C4-dicarboxylate transporter DcuB	dcuB|genF|JW4084|b4123	protein	taxon:83333	EcoCyc	22	7	13	75	88	86
tsaB	2.27361	1.18498	5.68e-19	4.79e-18	UniProtKB	P76256	tsaB	acts_upstream_of_or_within	maintenance of translational fidelity (PMID:22378793 [NAS]) tRNA processing (GO_REF:0000043 [IEA] UniProtKB-KW:KW-0819) tRNA threonylcarbamoyladenosine modification (PMID:22378793 [IDA]) (GO_REF:0000002 [IEA] InterPro:IPR022496)	EKC/KEOPS complex (PMID:22378793 [IPI]) cytoplasm (GO_REF:0000044 [IEA] UniProtKB-SubCell:SL-0086) (GO_REF:0000043 [IEA] UniProtKB-KW:KW-0963) cytosol (PMID:21873635 [IBA] PANTHER:PTN000200224, UniProtKB:P76256) (PMID:15911532 [IDA]) (PMID:18304323 [IDA])	identical protein binding (PMID:19376873 [IDA]) (PMID:15690043 [IDA]) metallopeptidase activity (PMID:19376873 [IDA]) protein binding (PMID:15690043 [IDA]) (PMID:15690043 [IPI] UniProtKB:P05852) (PMID:19376873 [IPI] UniProtKB:P05852, UniProtKB:P0AF67) (PMID:24561554 [IPI] UniProtKB:P05852)	tRNA threonylcarbamoyladenosine biosynthesis protein TsaB	tsaB|yeaZ|JW1796|b1807	protein	taxon:83333	EcoCyc	50	49	63	322	371	411
espB	2.26793	1.18138	2.92e-07	1.15e-06													16	15	13	75	124	91
yidA	2.26731	1.18098	3.65e-14	2.4e-13	UniProtKB	P0A8Y5	yidA	enables		cytosol (PMID:15911532 [IDA]) (PMID:18304323 [IDA]) (PMID:21873635 [IBA] PANTHER:PTN000000084, UniProtKB:P21829, UniProtKB:P0A8Y5)	hydrolase activity (GO_REF:0000002 [IEA] InterPro:IPR000150) (GO_REF:0000043 [IEA] UniProtKB-KW:KW-0378) magnesium ion binding (GO_REF:0000117 [IEA] ARBA:ARBA00028486) (PMID:21873635 [IBA] PANTHER:PTN000000084, UniProtKB:P21829, UniProtKB:P0A8Y5, UniProtKB:P75809, UniProtKB:P75792) (PMID:16990279 [IDA]) metal ion binding (GO_REF:0000043 [IEA] UniProtKB-KW:KW-0479) phosphatase activity (PMID:16990…	Sugar phosphatase YidA	yidA|JW3674|b3697	protein	taxon:83333	UniProt	34	29	45	253	258	218
galU	2.26651	1.18047	4.02e-22	3.85e-21	UniProtKB	P0AEP3	galU	acts_upstream_of_or_within	UDP-glucose metabolic process (GO_REF:0000002 [IEA] InterPro:IPR005771) (PMID:13979281 [IMP]) (PMID:8169209 [IMP]) biosynthetic process (GO_REF:0000002 [IEA] InterPro:IPR005835) colanic acid biosynthetic process (PMID:1320618 [IMP]) galactose catabolic process via UDP-galactose (PMID:13979281 [IMP]) (PMID:13895791 [IMP]) lipopolysaccharide core region biosynthetic process (PMID:10398745 [IMP]) os…	cytosol (PMID:16858726 [HDA]) (PMID:15911532 [IDA]) (PMID:18304323 [IDA]) macromolecular complex (PMID:17322528 [IDA])	UTP:glucose-1-phosphate uridylyltransferase activity (PMID:7961613 [IDA]) (GO_REF:0000002 [IEA] InterPro:IPR005771) (PMID:4284510 [IDA]) (GO_REF:0000003 [IEA] EC:2.7.7.9) (GO_REF:0000116 [IEA] RHEA:19889) identical protein binding (PMID:7961613 [IDA]) magnesium ion binding (PMID:4284510 [IDA]) nucleotidyltransferase activity (GO_REF:0000002 [IEA] InterPro:IPR005835) (GO_REF:0000043 [IEA] UniProtK…	UTP--glucose-1-phosphate uridylyltransferase	galU|ychD|JW1224|b1236	protein	taxon:83333	EcoCyc	151	106	117	700	957	728
eutH	2.26603	1.18017	0.000749	0.00194	UniProtKB	P76552	eutH	enables	ethanolamine catabolic process (GO_REF:0000041 [IEA] UniPathway:UPA00560) ethanolamine transport (GO_REF:0000002 [IEA] InterPro:IPR007441)	membrane (GO_REF:0000043 [IEA] UniProtKB-KW:KW-0472) (GO_REF:0000002 [IEA] InterPro:IPR007441) plasma membrane (GO_REF:0000044 [IEA] UniProtKB-SubCell:SL-0037) (GO_REF:0000043 [IEA] UniProtKB-KW:KW-0997) (PMID:15919996 [IDA]) (PMID:21873635 [IBA] PANTHER:PTN002219906, UniProtKB:P76552) (GO_REF:0000043 [IEA] UniProtKB-KW:KW-1003)	ethanolamine transmembrane transporter activity (GO_REF:0000002 [IEA] InterPro:IPR007441)	Probable ethanolamine permease EutH	eutH|yffU|JW2436|b2452	protein	taxon:83333	InterPro	5	3	6	34	29	29
luxS	2.26597	1.18013	7.34e-19	6.17e-18	UniProtKB	P45578	luxS	acts_upstream_of_or_within	L-methionine biosynthetic process from S-adenosylmethionine (PMID:11489131 [IDA]) quorum sensing (GO_REF:0000104 [IEA] UniRule:UR000076351) (PMID:11514505 [IMP]) (GO_REF:0000043 [IEA] UniProtKB-KW:KW-0673) (GO_REF:0000002 [IEA] InterPro:IPR003815, InterPro:IPR037005)	cytosol (PMID:15911532 [IDA]) (PMID:18304323 [IDA])	S-ribosylhomocysteine lyase activity (GO_REF:0000116 [IEA] RHEA:17753) (GO_REF:0000104 [IEA] UniRule:UR000076351) (PMID:9990077 [ISS] UniProtKB:Q9Z5X1) (GO_REF:0000002 [IEA] InterPro:IPR003815, InterPro:IPR037005) (GO_REF:0000003 [IEA] EC:4.4.1.21) (PMID:11489131 [IDA]) iron ion binding (GO_REF:0000002 [IEA] InterPro:IPR003815, InterPro:IPR037005) lyase activity (GO_REF:0000043 [IEA] UniProtKB-KW…	S-ribosylhomocysteine lyase	luxS|ygaG|JW2662|b2687	protein	taxon:83333	EcoCyc	74	46	52	311	402	364
ccmE	2.2649	1.17945	0.00128	0.00318	UniProtKB	P69490	ccmE	acts_upstream_of_or_within	cytochrome c biosynthetic process (PMID:9712585 [IMP]) (PMID:19629033 [IDA]) cytochrome complex assembly (PMID:24044352 [NAS]) (GO_REF:0000043 [IEA] UniProtKB-KW:KW-0201) (GO_REF:0000002 [IEA] InterPro:IPR004329, InterPro:IPR036127) heme import across plasma membrane (PMID:24044352 [NAS]) protein-heme linkage (GO_REF:0000002 [IEA] InterPro:IPR004329, InterPro:IPR036127) (GO_REF:0000104 [IEA] UniR…	ATP-binding cassette (ABC) transporter complex (PMID:24044352 [NAS]) membrane (GO_REF:0000043 [IEA] UniProtKB-KW:KW-0472) plasma membrane (GO_REF:0000002 [IEA] InterPro:IPR036127) (GO_REF:0000044 [IEA] UniProtKB-SubCell:SL-0037) (GO_REF:0000104 [IEA] UniRule:UR000089058) (GO_REF:0000043 [IEA] UniProtKB-KW:KW-0997) (GO_REF:0000043 [IEA] UniProtKB-KW:KW-1003)	heme binding (PMID:9712585 [IDA]) (GO_REF:0000002 [IEA] InterPro:IPR004329) metal ion binding (GO_REF:0000043 [IEA] UniProtKB-KW:KW-0479) protein binding (PMID:15513913 [IPI] UniProtKB:P0ABM1) (PMID:11744735 [IPI] UniProtKB:P0ABM1) (PMID:19629033 [IPI] UniProtKB:P0ABM1) (PMID:16824107 [IPI] UniProtKB:P0ABM1) (PMID:16364305 [IPI] UniProtKB:P0ABM1)	Cytochrome c-type biogenesis protein CcmE	ccmE|yejS|JW2185|b2197	protein	taxon:83333	EcoCyc	4	4	4	27	24	29
nudK	2.26146	1.17725	8.2e-11	4.31e-10	UniProtKB	P37128	nudK	enables	nucleoside phosphate metabolic process (PMID:21873635 [IBA] PANTHER:PTN000217263, TAIR:locus:2075840, TAIR:locus:2202487, UniProtKB:Q9UKK9) ribose phosphate metabolic process (PMID:21873635 [IBA] PANTHER:PTN000217263, SGD:S000000315, UniProtKB:Q9UKK9)	cytosol (PMID:21873635 [IBA] PANTHER:PTN002483735, UniProtKB:Q93K97)	GDP-mannose hydrolase activity (PMID:16766526 [IDA]) catalytic activity (GO_REF:0000117 [IEA] ARBA:ARBA00027533) hydrolase activity (GO_REF:0000043 [IEA] UniProtKB-KW:KW-0378) hydrolase activity, acting on acid anhydrides, in phosphorus-containing anhydrides (GO_REF:0000002 [IEA] InterPro:IPR004385) magnesium ion binding (PMID:21638333 [IDA]) metal ion binding (GO_REF:0000002 [IEA] InterPro:IPR00…	GDP-mannose pyrophosphatase	nudK|yffH|JW2451|b2467	protein	taxon:83333	EcoCyc	31	17	26	154	176	136
yjiA	2.26135	1.17718	9.44e-08	3.91e-07	UniProtKB	P24203	yjiA	acts_upstream_of_or_within	cellular response to DNA damage stimulus (PMID:11967071 [IEP])	cytoplasm (PMID:21873635 [IBA] PANTHER:PTN000348904, TAIR:locus:2036189, UniProtKB:P24203) cytosol (PMID:18304323 [IDA])	GTP binding (GO_REF:0000043 [IEA] UniProtKB-KW:KW-0342) GTPase activity (GO_REF:0000116 [IEA] RHEA:19669) (PMID:24449932 [IDA]) hydrolase activity (GO_REF:0000043 [IEA] UniProtKB-KW:KW-0378) identical protein binding (PMID:24449932 [IDA]) metal ion binding (GO_REF:0000043 [IEA] UniProtKB-KW:KW-0479) nucleotide binding (GO_REF:0000043 [IEA] UniProtKB-KW:KW-0547) transition metal ion binding (PMID:…	Zinc chaperone YjiA	yjiA|JW5790|b4352	protein	taxon:83333	EcoliWiki	20	14	14	79	108	116
tatE	2.2602	1.17645	3.69e-07	1.44e-06	UniProtKB	P0A843	tatE	enables	protein transport (GO_REF:0000043 [IEA] UniProtKB-KW:KW-0811) (GO_REF:0000043 [IEA] UniProtKB-KW:KW-0653) (GO_REF:0000117 [IEA] ARBA:ARBA00026546) (GO_REF:0000002 [IEA] InterPro:IPR003369) protein transport by the Tat complex (GO_REF:0000002 [IEA] InterPro:IPR006312) (GO_REF:0000104 [IEA] UniRule:UR000067663) (PMID:29358647 [NAS])	TAT protein transport complex (PMID:9649434 [IMP]) (PMID:29358647 [NAS]) (GO_REF:0000104 [IEA] UniRule:UR000067663) membrane (GO_REF:0000002 [IEA] InterPro:IPR006312) (GO_REF:0000043 [IEA] UniProtKB-KW:KW-0472) (GO_REF:0000117 [IEA] ARBA:ARBA00028763) plasma membrane (PMID:17309111 [IDA]) (GO_REF:0000104 [IEA] UniRule:UR000067663) (GO_REF:0000044 [IEA] UniProtKB-SubCell:SL-0037) (PMID:9649434 [IS…	protein transmembrane transporter activity (PMID:9649434 [IGI] EcoliWiki:tatA) (GO_REF:0000104 [IEA] UniRule:UR000067663)	Sec-independent protein translocase protein TatE	tatE|ybeC|JW0622|b0627	protein	taxon:83333	UniProt	9	16	10	81	95	68
argR	2.24918	1.1694	2.6e-13	1.62e-12	UniProtKB	P0A6D0	argR	acts_upstream_of_or_within	DNA recombination (GO_REF:0000043 [IEA] UniProtKB-KW:KW-0233) arginine biosynthetic process (GO_REF:0000041 [IEA] UniPathway:UPA00068) (GO_REF:0000043 [IEA] UniProtKB-KW:KW-0055) arginine metabolic process (GO_REF:0000104 [IEA] UniRule:UR000034392) (GO_REF:0000002 [IEA] InterPro:IPR020900) cellular amino acid biosynthetic process (GO_REF:0000043 [IEA] UniProtKB-KW:KW-0028) negative regulation of …	cytoplasm (GO_REF:0000044 [IEA] UniProtKB-SubCell:SL-0086) (GO_REF:0000043 [IEA] UniProtKB-KW:KW-0963) (GO_REF:0000104 [IEA] UniRule:UR000034392) transcription factor complex (PMID:8594204 [IDA])	DNA binding (GO_REF:0000043 [IEA] UniProtKB-KW:KW-0238) arginine binding (PMID:8594204 [IDA]) (GO_REF:0000002 [IEA] InterPro:IPR020899, InterPro:IPR036251) core promoter proximal region sequence-specific DNA binding (PMID:1640456 [IDA]) identical protein binding (PMID:8594204 [IDA]) transcription factor activity, sequence-specific DNA binding (GO_REF:0000002 [IEA] InterPro:IPR001669, InterPro:IPR…	Arginine repressor	argR|xerA|JW3206|b3237	protein	taxon:83333	EcoliWiki	28	26	31	185	214	165
fumB_2	2.24912	1.16936	8.64e-14	5.55e-13													26	26	28	160	196	176
artM	2.24869	1.16908	1.33e-15	9.48e-15	UniProtKB	P0AE30	artM	enables	L-arginine import across plasma membrane (PMID:8801422 [NAS]) amino acid transport (PMID:21873635 [IBA] PANTHER:PTN000770159, UniProtKB:Q9I403, UniProtKB:P0AFT2, UniProtKB:Q9I404, UniProtKB:Q9I487) (GO_REF:0000043 [IEA] UniProtKB-KW:KW-0029) nitrogen compound transport (GO_REF:0000002 [IEA] InterPro:IPR010065) transmembrane transport (GO_REF:0000002 [IEA] InterPro:IPR000515, InterPro:IPR043429)	ATP-binding cassette (ABC) transporter complex (GO_REF:0000002 [IEA] InterPro:IPR010065) ATP-binding cassette (ABC) transporter complex, substrate-binding subunit-containing (PMID:8801422 [NAS]) (PMID:8801422 [RCA]) membrane (GO_REF:0000002 [IEA] InterPro:IPR000515, InterPro:IPR010065, InterPro:IPR043429) (GO_REF:0000043 [IEA] UniProtKB-KW:KW-0472) plasma membrane (GO_REF:0000044 [IEA] UniProtKB-…	transmembrane transporter activity (GO_REF:0000002 [IEA] InterPro:IPR010065)	Arginine ABC transporter permease protein ArtM	artM|JW0845|b0861	protein	taxon:83333	InterPro	52	31	39	239	279	242
aspS	2.24658	1.16773	4.49e-35	6.84e-34	UniProtKB	P21889	aspS	acts_upstream_of_or_within	aspartyl-tRNA aminoacylation (PMID:9171418 [IDA]) (GO_REF:0000104 [IEA] UniRule:UR000334366) (PMID:21873635 [IBA] PANTHER:PTN000502597, UniProtKB:P21889, SGD:S000006025) tRNA aminoacylation for protein translation (GO_REF:0000002 [IEA] InterPro:IPR002312, InterPro:IPR004364) translation (GO_REF:0000043 [IEA] UniProtKB-KW:KW-0648)	cytoplasm (GO_REF:0000002 [IEA] InterPro:IPR004115) (GO_REF:0000044 [IEA] UniProtKB-SubCell:SL-0086) (GO_REF:0000043 [IEA] UniProtKB-KW:KW-0963) (GO_REF:0000104 [IEA] UniRule:UR000334366) cytosol (PMID:16858726 [HDA]) (PMID:18304323 [IDA])	ATP binding (GO_REF:0000043 [IEA] UniProtKB-KW:KW-0067) (GO_REF:0000104 [IEA] UniRule:UR000334366) (GO_REF:0000002 [IEA] InterPro:IPR002312, InterPro:IPR004115, InterPro:IPR004364, InterPro:IPR004524) aminoacyl-tRNA ligase activity (GO_REF:0000043 [IEA] UniProtKB-KW:KW-0030) (GO_REF:0000002 [IEA] InterPro:IPR002312, InterPro:IPR004115, InterPro:IPR004364) aspartate-tRNA ligase activity (GO_REF:00…	Aspartate--tRNA ligase	aspS|tls|JW1855|b1866	protein	taxon:83333	EcoCyc	379	275	400	2109	2470	2290
fruA	2.23932	1.16306	3.7e-30	4.71e-29	UniProtKB	P20966	fruA	acts_upstream_of_or_within	carbohydrate transport (GO_REF:0000043 [IEA] UniProtKB-KW:KW-0762) fructose transport (GO_REF:0000108 [IEA] GO:0022877) hydrogen ion transmembrane transport (GO_REF:0000108 [IEA] GO:0005351) phosphoenolpyruvate-dependent sugar phosphotransferase system (PMID:8626640 [IMP]) (PMID:8626640 [IDA]) (GO_REF:0000002 [IEA] InterPro:IPR003352, InterPro:IPR003353, InterPro:IPR003501, InterPro:IPR006327, In…	membrane (GO_REF:0000002 [IEA] InterPro:IPR003352, InterPro:IPR006327) (GO_REF:0000043 [IEA] UniProtKB-KW:KW-0472) plasma membrane (PMID:17309111 [IDA]) (GO_REF:0000044 [IEA] UniProtKB-SubCell:SL-0037) (GO_REF:0000117 [IEA] ARBA:ARBA00027801) (PMID:3076173 [RCA]) (GO_REF:0000043 [IEA] UniProtKB-KW:KW-0997) (PMID:21873635 [IBA] PANTHER:PTN002021020, UniProtKB:P32672, UniProtKB:P54745, UniProtKB:P2…	kinase activity (GO_REF:0000043 [IEA] UniProtKB-KW:KW-0418) protein binding (PMID:31751341 [IPI] UniProtKB:P00550, UniProtKB:P09323, UniProtKB:P36672, UniProtKB:P69811, UniProtKB:P69831) protein-N(PI)-phosphohistidine-fructose phosphotransferase system transporter activity (GO_REF:0000002 [IEA] InterPro:IPR003353) protein-N(PI)-phosphohistidine-sugar phosphotransferase activity (GO_REF:0000002 [I…	PTS system fructose-specific EIIB'BC component	fruA|ptsF|JW2154|b2167	protein	taxon:83333	EcoCyc	162	160	193	1028	1234	1191
galP	2.23673	1.16139	1.18e-06	4.38e-06	UniProtKB	P0AEP1	galP	acts_upstream_of_or_within	carbohydrate transport (GO_REF:0000043 [IEA] UniProtKB-KW:KW-0762) galactose transport (PMID:10830123 [IDA]) transmembrane transport (GO_REF:0000002 [IEA] InterPro:IPR003663, InterPro:IPR005828, InterPro:IPR005829) (PMID:21873635 [IBA] PANTHER:PTN008729220, ZFIN:ZDB-GENE-040426-1513, UniProtKB:O95528, TAIR:locus:2168494, MGI:MGI:3052471, TAIR:locus:2097780, UniProtKB:P0AE24, UniProtKB:P0AEP1)	0110165 membrane (GO_REF:0000043 [IEA] UniProtKB-KW:KW-0472) (PMID:21873635 [IBA] PANTHER:PTN008729220, MGI:MGI:3052471, TAIR:locus:2097780, UniProtKB:P0AE24, UniProtKB:P0AEP1, UniProtKB:O95528) (GO_REF:0000002 [IEA] InterPro:IPR003663, InterPro:IPR005828, InterPro:IPR005829) plasma membrane (GO_REF:0000044 [IEA] UniProtKB-SubCell:SL-0037) (PMID:6300086 [IDA]) (GO_REF:0000043 [IEA] UniProtKB-KW:K…	galactose:proton symporter activity (PMID:15558 [IDA]) symporter activity (PMID:21873635 [IBA] PANTHER:PTN008729220, UniProtKB:P0AEP1, UniProtKB:P0AE24) (GO_REF:0000043 [IEA] UniProtKB-KW:KW-0769) transmembrane transporter activity (GO_REF:0000002 [IEA] InterPro:IPR003663, InterPro:IPR005828, InterPro:IPR005829, InterPro:IPR020846)	Galactose-proton symporter	galP|JW2910|b2943	protein	taxon:83333	EcoCyc	16	6	11	65	63	69
ilvN_1	2.23358	1.15936	2.1e-06	7.55e-06													21	3	18	78	100	65
ubiF	2.23195	1.15831	9.86e-15	6.7e-14	UniProtKB	P75728	ubiF	acts_upstream_of_or_within	ubiquinone biosynthetic process (PMID:21873635 [IBA] PANTHER:PTN000350181, SGD:S000003487, PomBase:SPBC146.12, WB:WBGene00000766, UniProtKB:P75728, UniProtKB:P25534, UniProtKB:P25535) (GO_REF:0000002 [IEA] InterPro:IPR010971) (PMID:4323297 [IMP]) (GO_REF:0000043 [IEA] UniProtKB-KW:KW-0831) (GO_REF:0000041 [IEA] UniPathway:UPA00232)	0110142 cytoplasm (GO_REF:0000044 [IEA] UniProtKB-SubCell:SL-0086) (GO_REF:0000043 [IEA] UniProtKB-KW:KW-0963)	2-octoprenyl-3-methyl-6-methoxy-1,4-benzoquinone hydroxylase activity (GO_REF:0000003 [IEA] EC:1.14.99.60) (PMID:21873635 [IBA] PANTHER:PTN001789718, UniProtKB:P75728) (GO_REF:0000116 [IEA] RHEA:50908) (PMID:10802164 [IMP]) FAD binding (GO_REF:0000002 [IEA] InterPro:IPR002938) flavin adenine dinucleotide binding (GO_REF:0000002 [IEA] InterPro:IPR010971) monooxygenase activity (GO_REF:0000043 [IEA…	3-demethoxyubiquinol 3-hydroxylase	ubiF|yleB|JW0659|b0662	protein	taxon:83333	EcoCyc	47	26	34	196	227	233
hcxB	2.22959	1.15678	6.52e-15	4.46e-14	UniProtKB	P30178	hcxB	enables		cytosol (PMID:18304323 [IDA])	(R)-4-hydroxyphenyllactate dehydrogenase activity (GO_REF:0000116 [IEA] RHEA:52692) R(+)-3,4-dihydroxyphenyllactate:NADP+ oxidoreductase activity (GO_REF:0000003 [IEA] EC:1.1.1.237) hydroxyphenylpyruvate reductase activity (GO_REF:0000116 [IEA] RHEA:10780) (GO_REF:0000003 [IEA] EC:1.1.1.237) oxidoreductase activity (GO_REF:0000043 [IEA] UniProtKB-KW:KW-0560) (GO_REF:0000002 [IEA] InterPro:IPR0037…	Hydroxycarboxylate dehydrogenase B	hcxB|ybiC|JW0786|b0801	protein	taxon:83333	InterPro	56	38	30	245	258	250
orn	2.21966	1.15034	3.49e-11	1.89e-10	UniProtKB	P0A784	orn	acts_upstream_of_or_within	DNA metabolic process (GO_REF:0000108 [IEA] GO:0008310) RNA catabolic process (PMID:10200269 [IMP]) nucleic acid metabolic process (GO_REF:0000117 [IEA] ARBA:ARBA00026771)	cytoplasm (GO_REF:0000044 [IEA] UniProtKB-SubCell:SL-0086) (GO_REF:0000104 [IEA] UniRule:UR000075858) (GO_REF:0000043 [IEA] UniProtKB-KW:KW-0963) cytosol (PMID:15911532 [IDA]) (PMID:18304323 [IDA])	3'-5'-exoribonuclease activity (GO_REF:0000002 [IEA] InterPro:IPR022894) (PMID:9573169 [IDA]) (PMID:21873635 [IBA] PANTHER:PTN000114087, SGD:S000004049, UniProtKB:Q9Y3B8, UniProtKB:P0A784) exonuclease activity (GO_REF:0000117 [IEA] ARBA:ARBA00029226) (GO_REF:0000043 [IEA] UniProtKB-KW:KW-0269) exoribonuclease activity, producing 5'-phosphomonoesters (GO_REF:0000104 [IEA] UniRule:UR000075858) hydr…	Oligoribonuclease	orn|o204a|yjeR|JW5740|b4162	protein	taxon:83333	EcoCyc	25	24	22	152	160	146
ecpC	2.21389	1.14659	1.15e-11	6.45e-11	UniProtKB	P77802	ecpC	enables			protein binding (PMID:24561554 [IPI] UniProtKB:P76594)	Probable outer membrane usher protein EcpC	ecpC|matD|yagX|JW0285|b0291	protein	taxon:83333	IntAct	37	19	24	159	152	168
map_1	2.21245	1.14564	5.56e-27	6.35e-26													133	99	138	739	867	765
ygdR	2.20691	1.14203	2.81e-06	1e-05	UniProtKB	P65294	ygdR	located_in		membrane (GO_REF:0000043 [IEA] UniProtKB-KW:KW-0472) plasma membrane (GO_REF:0000044 [IEA] UniProtKB-SubCell:SL-0039) (GO_REF:0000043 [IEA] UniProtKB-KW:KW-1003)		Uncharacterized lipoprotein YgdR	ygdR|JW2801|b2833	protein	taxon:83333	UniProt	25	16	16	108	155	81
yihV	2.20491	1.14072	0.0258787	0.0500818	UniProtKB	P32143	yihV	acts_upstream_of_or_within	6-sulfoquinovose(1-) catabolic process (PMID:24463506 [IMP]) (GO_REF:0000104 [IEA] UniRule:UR000165480) 6-sulfoquinovose(1-) catabolic process to glycerone phosphate and 3-sulfolactaldehyde (PMID:24463506 [IMP]) carbohydrate phosphorylation (PMID:24463506 [IDA]) phosphorylation (GO_REF:0000043 [IEA] UniProtKB-KW:KW-0418)	cytosol (PMID:21873635 [IBA] PANTHER:PTN008501725, UniProtKB:P0A9J6)	6-deoxy-6-sulfofructose kinase activity (GO_REF:0000104 [IEA] UniRule:UR000165480) (GO_REF:0000003 [IEA] EC:2.7.1.184) (GO_REF:0000116 [IEA] RHEA:40443) (GO_REF:0000002 [IEA] InterPro:IPR030877) (PMID:24463506 [IDA]) ATP binding (GO_REF:0000043 [IEA] UniProtKB-KW:KW-0067) kinase activity (GO_REF:0000043 [IEA] UniProtKB-KW:KW-0418) (GO_REF:0000002 [IEA] InterPro:IPR002139) nucleotide binding (GO_R…	Sulfofructose kinase	yihV|JW5568|b3883	protein	taxon:83333	EcoCyc	4	1	2	10	14	15
pdxY	2.20444	1.14041	9.25e-23	9.01e-22	UniProtKB	P77150	pdxY	acts_upstream_of_or_within	phosphorylation (GO_REF:0000043 [IEA] UniProtKB-KW:KW-0418) pyridoxal 5'-phosphate salvage (PMID:9537380 [IGI] UniProtKB:P40191) (PMID:9537380 [IMP]) (GO_REF:0000104 [IEA] UniRule:UR000081069) (PMID:21873635 [IBA] PANTHER:PTN000056594, TAIR:locus:2153789, UniProtKB:P40191, UniProtKB:P77150, UniProtKB:O00764) (GO_REF:0000002 [IEA] InterPro:IPR004625, InterPro:IPR023685) pyridoxal metabolic process…	cytosol (PMID:21873635 [IBA] PANTHER:PTN000056594, UniProtKB:P77150, UniProtKB:P40191) (PMID:15911532 [IDA]) (PMID:18304323 [IDA])	ATP binding (GO_REF:0000104 [IEA] UniRule:UR000081069) (GO_REF:0000043 [IEA] UniProtKB-KW:KW-0067) kinase activity (GO_REF:0000043 [IEA] UniProtKB-KW:KW-0418) magnesium ion binding (GO_REF:0000104 [IEA] UniRule:UR000081069) nucleotide binding (GO_REF:0000043 [IEA] UniProtKB-KW:KW-0547) protein homodimerization activity (PMID:15547280 [IDA]) pyridoxal kinase activity (GO_REF:0000003 [IEA] EC:2.7.1…	Pyridoxal kinase PdxY	pdxY|ydgS|JW1628|b1636	protein	taxon:83333	EcoCyc	81	55	100	469	521	531
yijE	2.2014	1.13842	1.56e-08	6.94e-08	UniProtKB	P0ABT8	yijE	acts_upstream_of_or_within	amino acid transmembrane transport (GO_REF:0000108 [IEA] GO:0000099) sulfur amino acid transport (PMID:25346166 [IEP]) transmembrane transport (PMID:11432728 [RCA])	membrane (GO_REF:0000002 [IEA] InterPro:IPR000620) (GO_REF:0000043 [IEA] UniProtKB-KW:KW-0472) plasma membrane (PMID:11432728 [ISM]) (GO_REF:0000044 [IEA] UniProtKB-SubCell:SL-0037) (PMID:15919996 [ISM]) (GO_REF:0000043 [IEA] UniProtKB-KW:KW-0997) (GO_REF:0000043 [IEA] UniProtKB-KW:KW-1003)	sulfur amino acid transmembrane transporter activity (PMID:25346166 [IMP]) transmembrane transporter activity (PMID:11432728 [RCA])	Probable cystine transporter YijE	yijE|JW5557|b3943	protein	taxon:83333	EcoCyc	16	18	17	112	112	110
trpS	2.19802	1.1362	1.66e-28	1.99e-27	UniProtKB	P00954	trpS	acts_upstream_of_or_within	tRNA aminoacylation for protein translation (GO_REF:0000002 [IEA] InterPro:IPR001412, InterPro:IPR002305) (GO_REF:0000117 [IEA] ARBA:ARBA00027121) translation (GO_REF:0000043 [IEA] UniProtKB-KW:KW-0648) tryptophanyl-tRNA aminoacylation (GO_REF:0000002 [IEA] InterPro:IPR002306) (GO_REF:0000104 [IEA] UniRule:UR000078521) (PMID:4869215 [IMP]) (PMID:21873635 [IBA] PANTHER:PTN001600076, UniProtKB:A0A1…	cytoplasm (GO_REF:0000104 [IEA] UniRule:UR000078521) (GO_REF:0000044 [IEA] UniProtKB-SubCell:SL-0086) (GO_REF:0000043 [IEA] UniProtKB-KW:KW-0963) cytosol (PMID:15911532 [IDA]) (PMID:18304323 [IDA]) (PMID:21873635 [IBA] PANTHER:PTN000006541, UniProtKB:P00954) (PMID:7925483 [EXP])	ATP binding (GO_REF:0000002 [IEA] InterPro:IPR001412, InterPro:IPR002305, InterPro:IPR002306) (GO_REF:0000043 [IEA] UniProtKB-KW:KW-0067) (GO_REF:0000104 [IEA] UniRule:UR000078521) aminoacyl-tRNA ligase activity (GO_REF:0000043 [IEA] UniProtKB-KW:KW-0030) (GO_REF:0000002 [IEA] InterPro:IPR001412, InterPro:IPR002305) (GO_REF:0000117 [IEA] ARBA:ARBA00026908) ligase activity (GO_REF:0000043 [IEA] Un…	Tryptophan--tRNA ligase	trpS|JW3347|b3384	protein	taxon:83333	EcoCyc	275	183	207	1216	1443	1417
yibB	2.18774	1.12944	7.44e-11	3.93e-10													42	29	43	236	293	190
hdeB	2.18689	1.12888	5.37e-15	3.7e-14	UniProtKB	P0AET2	hdeB	acts_upstream_of_or_within	cellular stress response to acidic pH (GO_REF:0000104 [IEA] UniRule:UR000106155) response to acidic pH (PMID:17085547 [IDA]) (PMID:17085547 [IMP]) response to pH (GO_REF:0000002 [IEA] InterPro:IPR028623)	outer membrane-bounded periplasmic space (PMID:17085547 [IDA]) periplasmic space (GO_REF:0000104 [IEA] UniRule:UR000106155) (GO_REF:0000043 [IEA] UniProtKB-KW:KW-0574) (GO_REF:0000044 [IEA] UniProtKB-SubCell:SL-0200)	unfolded protein binding (GO_REF:0000002 [IEA] InterPro:IPR028623) (PMID:17085547 [IDA])	Acid stress chaperone HdeB	hdeB|yhhD|yhiC|JW5669|b3509	protein	taxon:83333	EcoCyc	263	132	161	1134	1212	806
abrB	2.18484	1.12753	2.19e-07	8.76e-07	UniProtKB	P75747	abrB	involved_in	regulation of gene expression (GO_REF:0000002 [IEA] InterPro:IPR007820)	membrane (GO_REF:0000002 [IEA] InterPro:IPR007820) (GO_REF:0000043 [IEA] UniProtKB-KW:KW-0472) plasma membrane (GO_REF:0000044 [IEA] UniProtKB-SubCell:SL-0037) (GO_REF:0000043 [IEA] UniProtKB-KW:KW-0997) (PMID:15919996 [IDA]) (GO_REF:0000043 [IEA] UniProtKB-KW:KW-1003)		Putative regulator AbrB	abrB|ybgN|JW5097|b0715|ECK0704	protein	taxon:83333	InterPro	19	8	23	88	124	100
mipA	2.17867	1.12345	1.11e-28	1.34e-27	UniProtKB	P0A908	mipA	acts_upstream_of_or_within	peptidoglycan biosynthetic process (PMID:10037771 [IPI] UniProtKB:P02919, UniProtKB:P0A935)	cell outer membrane (PMID:15911532 [IDA]) (PMID:22534293 [IDA]) (PMID:21873635 [IBA] PANTHER:PTN002215304, UniProtKB:P37681, UniProtKB:P0A908) (PMID:10806384 [IDA]) (GO_REF:0000044 [IEA] UniProtKB-SubCell:SL-0040) (GO_REF:0000043 [IEA] UniProtKB-KW:KW-0998) membrane (GO_REF:0000043 [IEA] UniProtKB-KW:KW-0472)	protein binding, bridging (PMID:10037771 [IPI] UniProtKB:P02919, UniProtKB:P0A935)	MltA-interacting protein	mipA|yeaF|JW1771|b1782	protein	taxon:83333	EcoCyc	205	146	194	1004	1200	1198
uspA	2.17824	1.12316	1.03e-14	6.99e-14	UniProtKB	P0AED0	uspA	enables		cytoplasm (GO_REF:0000044 [IEA] UniProtKB-SubCell:SL-0086) (GO_REF:0000043 [IEA] UniProtKB-KW:KW-0963) membrane (PMID:16858726 [HDA])	identical protein binding (PMID:16858726 [IPI] UniProtKB:P0AED0) (PMID:24561554 [IPI] UniProtKB:P0AED0) protein homodimerization activity (PMID:18514734 [IDA])	Universal stress protein A	uspA|JW3462|b3495	protein	taxon:83333	IntAct	41	34	37	217	251	235
elaA	2.17776	1.12285	3.02e-07	1.19e-06	UniProtKB	P0AEH3	elaA	enables	UDP-N-acetylglucosamine biosynthetic process (PMID:21873635 [IBA] PANTHER:PTN000331677, UniProtKB:Q5AHF9, SGD:S000001877)	endoplasmic reticulum-Golgi intermediate compartment (PMID:21873635 [IBA] PANTHER:PTN000331677, MGI:MGI:1858963)	glucosamine 6-phosphate N-acetyltransferase activity (PMID:21873635 [IBA] PANTHER:PTN000331677, TAIR:locus:2143226, UniProtKB:Q5AHF9, MGI:MGI:1858963, UniProtKB:Q4WCU5, UniProtKB:Q5U9F2, SGD:S000001877, RGD:1563144) monosaccharide binding (PMID:21873635 [IBA] PANTHER:PTN000331677, RGD:1563144) transferase activity, transferring acyl groups other than amino-acyl groups (GO_REF:0000002 [IEA] InterP…	Protein ElaA	elaA|yfbC|JW2262|b2267	protein	taxon:83333	InterPro	22	12	19	97	134	91
ybhB	2.17639	1.12194	9.57e-17	7.26e-16	UniProtKB	P12994	ybhB	located_in		http://amigo.geneontology.org/amigo/term/GO:0005737		UPF0098 protein YbhB	ybhB|JW0756|b0773	protein	taxon:83333	UniProt	72	34	53	294	355	292
yifK	2.17366	1.12012	4.36e-18	3.5e-17	UniProtKB	P27837	yifK	involved_in	amino acid transport (GO_REF:0000002 [IEA] InterPro:IPR004840) (GO_REF:0000043 [IEA] UniProtKB-KW:KW-0029) transmembrane transport (GO_REF:0000002 [IEA] InterPro:IPR004840, InterPro:IPR004841)	membrane (GO_REF:0000002 [IEA] InterPro:IPR004840, InterPro:IPR004841) (GO_REF:0000043 [IEA] UniProtKB-KW:KW-0472) plasma membrane (GO_REF:0000044 [IEA] UniProtKB-SubCell:SL-0037) (GO_REF:0000117 [IEA] ARBA:ARBA00027801) (PMID:15919996 [ISM]) (GO_REF:0000043 [IEA] UniProtKB-KW:KW-0997) (GO_REF:0000043 [IEA] UniProtKB-KW:KW-1003)		Probable transport protein YifK	yifK|JW5595|b3795	protein	taxon:83333	InterPro	67	46	64	345	355	399
lacY	2.16933	1.11725	0.0184196	0.036701	UniProtKB	P02920	lacY	acts_upstream_of_or_within	carbohydrate transmembrane transport (GO_REF:0000108 [IEA] GO:0005351) carbohydrate transport (PMID:5541536 [IMP]) (GO_REF:0000002 [IEA] InterPro:IPR000576) (PMID:22202176 [IMP]) (GO_REF:0000043 [IEA] UniProtKB-KW:KW-0762) hydrogen ion transmembrane transport (GO_REF:0000108 [IEA] GO:0005351) lactose transport (PMID:3520229 [IDA]) (PMID:7028742 [IDA]) organic substance transport (PMID:21873635 [I…	membrane (GO_REF:0000002 [IEA] InterPro:IPR000576) (PMID:12893935 [IDA]) (GO_REF:0000043 [IEA] UniProtKB-KW:KW-0472) (PMID:4900505 [IDA]) plasma membrane (GO_REF:0000044 [IEA] UniProtKB-SubCell:SL-0037) (GO_REF:0000043 [IEA] UniProtKB-KW:KW-0997) (PMID:15919996 [IDA]) (PMID:7028742 [IDA]) (GO_REF:0000043 [IEA] UniProtKB-KW:KW-1003)	lactose binding (PMID:12893935 [IDA]) (PMID:21873635 [IBA] PANTHER:PTN001922279, UniProtKB:P02920) lactose:proton symporter activity (PMID:7028742 [IDA]) (PMID:3520229 [IDA]) (PMID:21873635 [IBA] PANTHER:PTN001922279, UniProtKB:P02920) (PMID:3922794 [IMP]) protein binding (PMID:16453452 [IPI] UniProtKB:P69783) sugar:proton symporter activity (PMID:7000781 [IDA]) (GO_REF:0000002 [IEA] InterPro:IPR…	Lactose permease	lacY|JW0334|b0343	protein	taxon:83333	EcoliWiki	4	0	4	14	13	19
nifJ	2.16913	1.11712	6.39e-23	6.28e-22													88	49	88	435	473	474
iap	2.16638	1.11529	6.64e-13	4.03e-12	UniProtKB	P10423	iap	acts_upstream_of_or_within	post-translational protein modification (PMID:337967 [IMP]) proteolysis (GO_REF:0000043 [IEA] UniProtKB-KW:KW-0645) (GO_REF:0000002 [IEA] InterPro:IPR045175) (PMID:21873635 [IBA] PANTHER:PTN000254534, UniProtKB:Q9HZQ8)	outer membrane-bounded periplasmic space (PMID:12139474 [IDA])	aminopeptidase activity (GO_REF:0000043 [IEA] UniProtKB-KW:KW-0031) (PMID:385340 [IDA]) hydrolase activity (GO_REF:0000043 [IEA] UniProtKB-KW:KW-0378) metal ion binding (GO_REF:0000043 [IEA] UniProtKB-KW:KW-0479) metalloexopeptidase activity (GO_REF:0000002 [IEA] InterPro:IPR045175) peptidase activity (GO_REF:0000043 [IEA] UniProtKB-KW:KW-0645)	Alkaline phosphatase isozyme conversion protein	iap|JW2723|b2753	protein	taxon:83333	EcoCyc	34	20	34	163	179	200
nanM	2.16563	1.11479	0.000758	0.00197	UniProtKB	P39371	nanM	enables	N-acetylneuraminate catabolic process (PMID:18063573 [IMP]) carbohydrate metabolic process (GO_REF:0000043 [IEA] UniProtKB-KW:KW-0119)	outer membrane-bounded periplasmic space (PMID:24140104 [IDA]) (PMID:18063573 [IDA]) periplasmic space (GO_REF:0000104 [IEA] UniRule:UR000100901) (GO_REF:0000043 [IEA] UniProtKB-KW:KW-0574) (GO_REF:0000044 [IEA] UniProtKB-SubCell:SL-0200)	isomerase activity (GO_REF:0000043 [IEA] UniProtKB-KW:KW-0413) protein homodimerization activity (PMID:18063573 [IDA]) racemase and epimerase activity, acting on carbohydrates and derivatives (GO_REF:0000104 [IEA] UniRule:UR000100901) (PMID:18063573 [IDA])	N-acetylneuraminate epimerase	nanM|yjhT|JW5777|b4310	protein	taxon:83333	UniProt	6	5	6	37	41	29
aspC	2.16359	1.11343	8.28e-25	8.66e-24	UniProtKB	P00509	aspC	acts_upstream_of_or_within	L-phenylalanine biosynthetic process (PMID:15983 [IGI] EcoliWiki:ilvE, EcoliWiki:tyrB) L-phenylalanine biosynthetic process from chorismate via phenylpyruvate (PMID:21873635 [IBA] PANTHER:PTN000222931, UniProtKB:P04693, UniProtKB:P00509) (PMID:15983 [IMP]) biosynthetic process (GO_REF:0000002 [IEA] InterPro:IPR004838, InterPro:IPR004839) cellular amino acid metabolic process (GO_REF:0000002 [IEA]…	cytoplasm (PMID:352693 [IDA]) (GO_REF:0000044 [IEA] UniProtKB-SubCell:SL-0086) (GO_REF:0000043 [IEA] UniProtKB-KW:KW-0963) cytosol (PMID:16858726 [HDA]) (PMID:21873635 [IBA] PANTHER:PTN000222931, UniProtKB:P04693)	L-aspartate:2-oxoglutarate aminotransferase activity (GO_REF:0000003 [IEA] EC:2.6.1.1) (GO_REF:0000116 [IEA] RHEA:21824) (PMID:15983 [IMP]) (PMID:21873635 [IBA] PANTHER:PTN000222932, UniProtKB:P00509) L-tyrosine:2-oxoglutarate aminotransferase activity (PMID:21873635 [IBA] PANTHER:PTN000222931, UniProtKB:P04693, UniProtKB:P00509) (PMID:15983 [IMP]) catalytic activity (GO_REF:0000117 [IEA] ARBA:AR…	Aspartate aminotransferase	aspC|JW0911|b0928	protein	taxon:83333	EcoliWiki	474	295	344	1981	2625	2008
cvpA	2.16238	1.11262	4.97e-25	5.3e-24	UniProtKB	P08550	cvpA	acts_upstream_of_or_within	toxin biosynthetic process (GO_REF:0000002 [IEA] InterPro:IPR003825) (PMID:2542219 [IMP])	membrane (GO_REF:0000002 [IEA] InterPro:IPR003825) (GO_REF:0000043 [IEA] UniProtKB-KW:KW-0472) plasma membrane (GO_REF:0000044 [IEA] UniProtKB-SubCell:SL-0037) (GO_REF:0000043 [IEA] UniProtKB-KW:KW-0997) (PMID:15919996 [IDA]) (GO_REF:0000043 [IEA] UniProtKB-KW:KW-1003)		Colicin V production protein	cvpA|dedE|JW2310|b2313	protein	taxon:83333	EcoCyc	155	146	196	954	1245	1048
uspD	2.16133	1.11192	3.27e-07	1.29e-06	UniProtKB	P0AAB8	uspD	acts_upstream_of_or_within	response to UV (PMID:11849540 [IMP]) response to starvation (PMID:11849540 [IEP]) response to superoxide (PMID:16159758 [IMP])	cytoplasm (GO_REF:0000044 [IEA] UniProtKB-SubCell:SL-0086) (GO_REF:0000043 [IEA] UniProtKB-KW:KW-0963) cytosol (PMID:17309111 [IDA])	protein homodimerization activity (PMID:18514734 [IDA])	Universal stress protein D	uspD|yiiT|JW3894|b3923	protein	taxon:83333	EcoCyc	32	9	18	115	118	91
rpmB	2.15854	1.11006	1.06e-21	9.96e-21	UniProtKB	P0A7M2	rpmB	acts_upstream_of_or_within	cytoplasmic translation (PMID:10756104 [NAS]) ribosomal large subunit assembly (PMID:3297162 [IDA]) (PMID:9044258 [IMP]) translation (GO_REF:0000002 [IEA] InterPro:IPR001383) (GO_REF:0000104 [IEA] UniRule:UR000036472)	cytoplasm (PMID:4942547 [IDA]) cytosol (PMID:18304323 [IDA]) cytosolic large ribosomal subunit (PMID:4942547 [IPI]) (PMID:4942547 [IDA]) (PMID:21873635 [IBA] PANTHER:PTN001413430, UniProtKB:P0A7M2) (PMID:3297162 [IDA]) ribonucleoprotein complex (GO_REF:0000043 [IEA] UniProtKB-KW:KW-0687) ribosome (GO_REF:0000002 [IEA] InterPro:IPR001383) (GO_REF:0000043 [IEA] UniProtKB-KW:KW-0689)	RNA binding (GO_REF:0000043 [IEA] UniProtKB-KW:KW-0694) protein binding (PMID:16606699 [IPI] UniProtKB:P0A7N4) (PMID:19402753 [IPI] UniProtKB:P28631) (PMID:19737520 [IPI] UniProtKB:P0A850) (PMID:15690043 [IPI] UniProtKB:P28631) (PMID:19402753 [IPI] UniProtKB:P0A850) (PMID:24561554 [IPI] UniProtKB:P0A7N4) (PMID:15690043 [IPI] UniProtKB:P0A850) rRNA binding (GO_REF:0000043 [IEA] UniProtKB-KW:KW-069…	Large ribosomal subunit protein bL28	rpmB|JW3612|b3637	protein	taxon:83333	EcoCyc	242	307	416	1774	2607	2379
ybhA	2.15801	1.1097	4.22e-09	1.95e-08	UniProtKB	P21829	ybhA	acts_upstream_of_or_within	pyridoxal phosphate catabolic process (PMID:29187681 [IMP])	cytosol (PMID:18304323 [IDA]) (PMID:21873635 [IBA] PANTHER:PTN000000084, UniProtKB:P21829, UniProtKB:P0A8Y5)	hydrolase activity (GO_REF:0000002 [IEA] InterPro:IPR000150) (GO_REF:0000043 [IEA] UniProtKB-KW:KW-0378) magnesium ion binding (PMID:21873635 [IBA] PANTHER:PTN000000084, UniProtKB:P21829, UniProtKB:P0A8Y5, UniProtKB:P75809, UniProtKB:P75792) (PMID:16990279 [IDA]) (GO_REF:0000117 [IEA] ARBA:ARBA00028486) metal ion binding (GO_REF:0000043 [IEA] UniProtKB-KW:KW-0479) phosphatase activity (PMID:16990…	Pyridoxal phosphate phosphatase YbhA	ybhA|JW0749|b0766	protein	taxon:83333	EcoCyc	25	20	16	105	135	129
pal	2.15622	1.1085	1.86e-29	2.29e-28	UniProtKB	P0A912	pal	acts_upstream_of_or_within	cell cycle (GO_REF:0000043 [IEA] UniProtKB-KW:KW-0131) cell division (PMID:17233825 [IMP]) (PMID:17233825 [IDA]) (GO_REF:0000104 [IEA] UniRule:UR000804403) (PMID:17233825 [NAS]) (GO_REF:0000043 [IEA] UniProtKB-KW:KW-0132) (GO_REF:0000002 [IEA] InterPro:IPR039001) regulation of membrane invagination (PMID:17233825 [NAS])	cell division site (PMID:17233825 [IDA]) cell outer membrane (PMID:15911532 [IDA]) (PMID:115860 [IDA]) (PMID:22534293 [IDA]) (GO_REF:0000044 [IEA] UniProtKB-SubCell:SL-0040) (GO_REF:0000043 [IEA] UniProtKB-KW:KW-0998) (GO_REF:0000002 [IEA] InterPro:IPR006690, InterPro:IPR014169, InterPro:IPR039001) (GO_REF:0000104 [IEA] UniRule:UR000804403) (PMID:17309111 [IDA]) (PMID:21873635 [IBA] PANTHER:PTN00…	protein binding (PMID:19716823 [IPI] UniProtKB:P61320) (PMID:23187171 [IPI] UniProtKB:P61316) (PMID:19696740 [IPI] UniProtKB:P0A855) (PMID:14731286 [IPI] UniProtKB:P0A855, UniProtKB:P0A910, UniProtKB:P19934) (PMID:9701827 [IPI] EcoliWiki:TolB, UniProtKB:P0A910) (PMID:7744736 [IPI] UniProtKB:P0A855) (PMID:19307584 [IPI] UniProtKB:P61320) (PMID:9701827 [IPI] EcoliWiki:TolB) (PMID:10515919 [IPI] Uni…	Peptidoglycan-associated lipoprotein	pal|excC|JW0731|b0741	protein	taxon:83333	EcoCyc	398	296	382	1961	2528	2211
prs	2.15044	1.10463	6.44e-32	8.8e-31	UniProtKB	P0A717	prs	acts_upstream_of_or_within	5-phosphoribose 1-diphosphate biosynthetic process (PMID:6290219 [IMP]) (PMID:21873635 [IBA] PANTHER:PTN000025022, UniProtKB:P0A717, SGD:S000000164, RGD:3415, RGD:61955, MGI:MGI:97776, SGD:S000001003, SGD:S000001664, SGD:S000005422, UniProtKB:P9WKE3, SGD:S000000901, MGI:MGI:97775) (GO_REF:0000041 [IEA] UniPathway:UPA00087) cellular biosynthetic process (GO_REF:0000002 [IEA] InterPro:IPR000842) me…	cytoplasm (GO_REF:0000104 [IEA] UniRule:UR000101710) (PMID:21873635 [IBA] PANTHER:PTN000025022, SGD:S000001664, MGI:MGI:97775, MGI:MGI:97776, UniProtKB:Q57Z76, UniProtKB:P0A717, UniProtKB:Q57ZX2) (GO_REF:0000044 [IEA] UniProtKB-SubCell:SL-0086) (GO_REF:0000043 [IEA] UniProtKB-KW:KW-0963) cytosol (PMID:15911532 [IDA]) (PMID:18304323 [IDA]) ribose phosphate diphosphokinase complex (PMID:21873635 [I…	ADP binding (PMID:3009477 [IDA]) ATP binding (GO_REF:0000043 [IEA] UniProtKB-KW:KW-0067) catalytic activity (GO_REF:0000043 [IEA] UniProtKB-KW:KW-0021) identical protein binding (PMID:30646888 [IDA]) kinase activity (GO_REF:0000043 [IEA] UniProtKB-KW:KW-0418) magnesium ion binding (GO_REF:0000002 [IEA] InterPro:IPR000842, InterPro:IPR005946) (GO_REF:0000104 [IEA] UniRule:UR000101710) (PMID:912553…	Ribose-phosphate pyrophosphokinase	prs|prsA|JW1198|b1207	protein	taxon:83333	EcoCyc	505	376	471	2478	2989	2894
ilvI	2.14836	1.10324	1.58e-14	1.06e-13	UniProtKB	P00893	ilvI	acts_upstream_of_or_within	branched-chain amino acid biosynthetic process (PMID:11243831 [IDA]) (GO_REF:0000002 [IEA] InterPro:IPR012846) (GO_REF:0000117 [IEA] ARBA:ARBA00028438) (GO_REF:0000043 [IEA] UniProtKB-KW:KW-0100) cellular amino acid biosynthetic process (GO_REF:0000043 [IEA] UniProtKB-KW:KW-0028) isoleucine biosynthetic process (PMID:21873635 [IBA] PANTHER:PTN000438758, UniProtKB:P00893, CGD:CAL0000198378, UniPro…	acetolactate synthase complex (PMID:21873635 [IBA] PANTHER:PTN000438758, UniProtKB:P08142, SGD:S000004714, UniProtKB:P00893) (PMID:11243831 [IPI]) cytosol (PMID:18304323 [IDA])	acetolactate synthase activity (PMID:2675968 [IDA]) (PMID:21873635 [IBA] PANTHER:PTN000438682, TAIR:locus:2114525, UniProtKB:P9WG41, PomBase:SPBP35G2.07, UniProtKB:P08142, UniProtKB:P00893, UniProtKB:P9WG39, SGD:S000004714) (GO_REF:0000002 [IEA] InterPro:IPR012846) (GO_REF:0000003 [IEA] EC:2.2.1.6) (PMID:4612003 [IMP]) (GO_REF:0000116 [IEA] RHEA:25249) catalytic activity (GO_REF:0000002 [IEA] Int…	Acetolactate synthase isozyme 3 large subunit	ilvI|JW0076|b0077	protein	taxon:83333	EcoCyc	92	48	73	461	437	342
yggL	2.14808	1.10305	1.24e-12	7.45e-12	UniProtKB	P38521	yggL	acts_upstream_of_or_within	ribosome assembly (PMID:32813020 [IMP])	cytosol (PMID:18304323 [IDA]) (PMID:21873635 [IBA] PANTHER:PTN002215329, UniProtKB:P38521)		Uncharacterized protein YggL	yggL|JW2926|b2959	protein	taxon:83333	EcoCyc	21	35	32	172	212	205
ubiT	2.14635	1.10188	1.69e-16	1.26e-15	UniProtKB	P64599	ubiT	acts_upstream_of_or_within	ubiquinone biosynthetic process (GO_REF:0000104 [IEA] UniRule:UR001296165) (GO_REF:0000043 [IEA] UniProtKB-KW:KW-0831) (GO_REF:0000041 [IEA] UniPathway:UPA00232) (GO_REF:0000002 [IEA] InterPro:IPR016830) ubiquinone biosynthetic process from chorismate (PMID:31289180 [IMP])	cytosol (PMID:27766750 [IDA]) (PMID:21873635 [IBA] PANTHER:PTN001297169, UniProtKB:P64599)		Ubiquinone biosynthesis accessory factor UbiT	ubiT|yhbT|JW3126|b3157	protein	taxon:83333	EcoCyc	64	53	46	311	339	341
nrfG	2.14435	1.10054	0.014116	0.0290459	UniProtKB	P32712	nrfG	acts_upstream_of_or_within	cytochrome c-heme linkage via heme-L-cysteine (PMID:9593308 [IMP])	plasma membrane (PMID:27510400 [RCA])		Formate-dependent nitrite reductase complex subunit NrfG	nrfG|yjcN|JW4037|b4076	protein	taxon:83333	EcoCyc	6	2	2	10	21	22
rfaD	2.14114	1.09838	1.89e-23	1.89e-22													114	84	105	570	679	609
codA	2.13061	1.09127	1.32e-19	1.13e-18	UniProtKB	P25524	codA	acts_upstream_of_or_within	cytosine catabolic process (PMID:21873635 [IBA] PANTHER:PTN000783467, UniProtKB:P25524) (PMID:4561896 [IMP]) cytosine metabolic process (GO_REF:0000043 [IEA] UniProtKB-KW:KW-0205)	cytosol (PMID:16858726 [HDA])	5-fluorocytosine deaminase activity (GO_REF:0000003 [IEA] EC:3.5.4.1) cytosine deaminase activity (PMID:21873635 [IBA] PANTHER:PTN000783467, UniProtKB:P25524) (GO_REF:0000116 [IEA] RHEA:20605) (GO_REF:0000003 [IEA] EC:3.5.4.1) (PMID:8226944 [IDA]) ferrous iron binding (PMID:8226944 [IDA]) hydrolase activity (GO_REF:0000043 [IEA] UniProtKB-KW:KW-0378) hydrolase activity, acting on carbon-nitrogen …	Cytosine deaminase	codA|JW0328|b0337	protein	taxon:83333	EcoCyc	104	69	125	549	616	688
rpmJ	2.13025	1.09102	3.94e-07	1.52e-06	UniProtKB	P0A7Q6	rpmJ	enables	cytoplasmic translation (PMID:10756104 [NAS]) translation (GO_REF:0000002 [IEA] InterPro:IPR000473, InterPro:IPR035977) (PMID:32559334 [IMP]) (GO_REF:0000104 [IEA] UniRule:UR000036414)	cytoplasm (PMID:4942547 [IDA]) cytosolic large ribosomal subunit (PMID:26261349 [IDA]) (PMID:4942547 [IPI]) ribonucleoprotein complex (GO_REF:0000043 [IEA] UniProtKB-KW:KW-0687) ribosome (GO_REF:0000043 [IEA] UniProtKB-KW:KW-0689) (GO_REF:0000002 [IEA] InterPro:IPR000473, InterPro:IPR035977)	structural constituent of ribosome (GO_REF:0000002 [IEA] InterPro:IPR000473, InterPro:IPR035977)	Large ribosomal subunit protein bL36A	rpmJ|JW3261|b3299	protein	taxon:83333	InterPro	21	14	12	86	108	80
folD	2.1266	1.08855	2.25e-23	2.24e-22	UniProtKB	P24186	folD	acts_upstream_of_or_within	cellular amino acid biosynthetic process (GO_REF:0000043 [IEA] UniProtKB-KW:KW-0028) histidine biosynthetic process (GO_REF:0000043 [IEA] UniProtKB-KW:KW-0368) metabolic process (GO_REF:0000043 [IEA] UniProtKB-KW:KW-0511) methionine biosynthetic process (GO_REF:0000043 [IEA] UniProtKB-KW:KW-0486) (PMID:18288206 [IMP]) one-carbon metabolic process (GO_REF:0000043 [IEA] UniProtKB-KW:KW-0554) purine…	cytosol (PMID:21873635 [IBA] PANTHER:PTN000002250, UniProtKB:P24186, UniProtKB:P11586, SGD:S000001788) (PMID:18304323 [IDA])	catalytic activity (GO_REF:0000002 [IEA] InterPro:IPR020867) (GO_REF:0000043 [IEA] UniProtKB-KW:KW-0511) hydrolase activity (GO_REF:0000043 [IEA] UniProtKB-KW:KW-0378) methenyltetrahydrofolate cyclohydrolase activity (GO_REF:0000003 [IEA] EC:3.5.4.9) (GO_REF:0000104 [IEA] UniRule:UR000001283) (GO_REF:0000116 [IEA] RHEA:23700) (PMID:25988590 [IDA]) (PMID:21873635 [IBA] PANTHER:PTN000002250, PomBas…	Bifunctional protein FolD	folD|ads|JW0518|b0529	protein	taxon:83333	EcoCyc	136	89	104	585	687	681
rpmG	2.12629	1.08834	3.38e-22	3.25e-21	UniProtKB	P0A7N9	rpmG	acts_upstream_of_or_within	cytoplasmic translation (PMID:10756104 [NAS]) response to antibiotic (PMID:26704888 [IMP]) ribosomal large subunit assembly (PMID:3297162 [IDA]) translation (GO_REF:0000002 [IEA] InterPro:IPR001705, InterPro:IPR011332, InterPro:IPR018264) (GO_REF:0000104 [IEA] UniRule:UR000034401)	cytoplasm (GO_REF:0000117 [IEA] ARBA:ARBA00026971) (PMID:4942547 [IDA]) cytosol (PMID:18304323 [IDA]) cytosolic large ribosomal subunit (PMID:4942547 [IPI]) (PMID:4942547 [IDA]) (PMID:21873635 [IBA] PANTHER:PTN000391343, UniProtKB:P0A7N9) (PMID:3297162 [IDA]) intracellular organelle (GO_REF:0000117 [IEA] ARBA:ARBA00029067) ribonucleoprotein complex (GO_REF:0000043 [IEA] UniProtKB-KW:KW-0687) ribo…	RNA binding (GO_REF:0000043 [IEA] UniProtKB-KW:KW-0694) structural constituent of ribosome (GO_REF:0000002 [IEA] InterPro:IPR001705, InterPro:IPR018264) (PMID:3297162 [IDA]) (PMID:21873635 [IBA] PANTHER:PTN000391312, UniProtKB:P0A7N9) tRNA binding (GO_REF:0000043 [IEA] UniProtKB-KW:KW-0820)	Large ribosomal subunit protein bL33	rpmG|JW3611|b3636	protein	taxon:83333	EcoCyc	79	85	140	607	747	650
tyrS	2.12514	1.08756	6.7e-29	8.09e-28	UniProtKB	P0AGJ9	tyrS	acts_upstream_of_or_within	tRNA aminoacylation (PMID:21873635 [IBA] PANTHER:PTN000205414, UniProtKB:P0AGJ9, UniProtKB:Q9Y2Z4, SGD:S000006018, UniProtKB:Q8IIJ2) tRNA aminoacylation for protein translation (GO_REF:0000002 [IEA] InterPro:IPR001412, InterPro:IPR002305) (GO_REF:0000117 [IEA] ARBA:ARBA00027121) translation (GO_REF:0000043 [IEA] UniProtKB-KW:KW-0648) tyrosyl-tRNA aminoacylation (GO_REF:0000002 [IEA] InterPro:IPR0…	cytoplasm (GO_REF:0000044 [IEA] UniProtKB-SubCell:SL-0086) (GO_REF:0000104 [IEA] UniRule:UR000090114) (GO_REF:0000043 [IEA] UniProtKB-KW:KW-0963) cytosol (PMID:16858726 [HDA]) (PMID:18304323 [IDA]) (PMID:21873635 [IBA] PANTHER:PTN000205414, UniProtKB:P0AGJ9) membrane (PMID:16858726 [HDA])	ATP binding (GO_REF:0000043 [IEA] UniProtKB-KW:KW-0067) (GO_REF:0000002 [IEA] InterPro:IPR001412, InterPro:IPR002305, InterPro:IPR002307) (GO_REF:0000104 [IEA] UniRule:UR000090114) RNA binding (GO_REF:0000002 [IEA] InterPro:IPR002942, InterPro:IPR036986) (GO_REF:0000043 [IEA] UniProtKB-KW:KW-0694) aminoacyl-tRNA ligase activity (GO_REF:0000043 [IEA] UniProtKB-KW:KW-0030) (GO_REF:0000002 [IEA] Int…	Tyrosine--tRNA ligase	tyrS|JW1629|b1637	protein	taxon:83333	EcoCyc	334	262	341	1754	2110	1932
yihT	2.12285	1.086	0.0202414	0.0400473	UniProtKB	P32141	yihT	acts_upstream_of_or_within	6-sulfoquinovose(1-) catabolic process (PMID:24463506 [IMP]) (PMID:21873635 [IBA] PANTHER:PTN002217485, UniProtKB:P32141) (GO_REF:0000104 [IEA] UniRule:UR000161487) (GO_REF:0000002 [IEA] InterPro:IPR017291) 6-sulfoquinovose(1-) catabolic process to glycerone phosphate and 3-sulfolactaldehyde (PMID:24463506 [IMP])		6-deoxy-6-sulfofructose-1-phosphate aldolase activity (PMID:21873635 [IBA] PANTHER:PTN002217485, UniProtKB:P32141) (GO_REF:0000104 [IEA] UniRule:UR000161487) (GO_REF:0000002 [IEA] InterPro:IPR017291) (PMID:24463506 [IDA]) catalytic activity (GO_REF:0000117 [IEA] ARBA:ARBA00027533) lyase activity (GO_REF:0000043 [IEA] UniProtKB-KW:KW-0456) (GO_REF:0000002 [IEA] InterPro:IPR002915)	Sulfofructosephosphate aldolase	yihT|JW3852|b3881	protein	taxon:83333	EcoCyc	5	1	4	25	11	19
espY4	2.12202	1.08544	0.0103479	0.0219245													2	6	1	15	27	18
mug	2.11959	1.08378	1.67e-06	6.07e-06	UniProtKB	P0A9H1	mug	acts_upstream_of_or_within	DNA repair (GO_REF:0000043 [IEA] UniProtKB-KW:KW-0228) (GO_REF:0000043 [IEA] UniProtKB-KW:KW-0234) base-excision repair, AP site formation (GO_REF:0000002 [IEA] InterPro:IPR015637, InterPro:IPR023502) (GO_REF:0000104 [IEA] UniRule:UR000033420) (PMID:21873635 [IBA] PANTHER:PTN008534040, UniProtKB:P0A9H1, UniProtKB:Q13569) (PMID:8878487 [IDA]) cellular response to DNA damage stimulus (GO_REF:000004…	http://amigo.geneontology.org/amigo/term/GO:0005737	DNA binding (GO_REF:0000043 [IEA] UniProtKB-KW:KW-0238) G/U mismatch-specific uracil-DNA glycosylase activity (GO_REF:0000003 [IEA] EC:3.2.2.28) hydrolase activity (GO_REF:0000043 [IEA] UniProtKB-KW:KW-0378) mismatch base pair DNA N-glycosylase activity (GO_REF:0000002 [IEA] InterPro:IPR015637, InterPro:IPR023502) pyrimidine-specific mismatch base pair DNA N-glycosylase activity (PMID:21873635 [I…	G/U mismatch-specific DNA glycosylase	mug|ygjF|JW3040|b3068	protein	taxon:83333	EcoCyc	10	12	14	60	91	81
napG	2.10916	1.07667	0.0055	0.0122903	UniProtKB	P0AAL3	napG	enables		periplasmic space (GO_REF:0000043 [IEA] UniProtKB-KW:KW-0574) (GO_REF:0000044 [IEA] UniProtKB-SubCell:SL-0200) plasma membrane (PMID:32127419 [HDA]) (PMID:21873635 [IBA] PANTHER:PTN001249431, UniProtKB:P33934)	4 iron, 4 sulfur cluster binding (GO_REF:0000043 [IEA] UniProtKB-KW:KW-0004) iron-sulfur cluster binding (GO_REF:0000043 [IEA] UniProtKB-KW:KW-0411) metal ion binding (GO_REF:0000043 [IEA] UniProtKB-KW:KW-0479)	Ferredoxin-type protein NapG	napG|yojA|yojB|JW2193|b2205	protein	taxon:83333	UniProt	6	2	4	18	24	25
hokD_1	2.10882	1.07643	4.87e-06	1.68e-05													15	16	20	93	149	88
speB	2.106	1.0745	5.99e-14	3.88e-13	UniProtKB	P60651	speB	acts_upstream_of_or_within	organonitrogen compound metabolic process (GO_REF:0000117 [IEA] ARBA:ARBA00026354) polyamine biosynthetic process (GO_REF:0000043 [IEA] UniProtKB-KW:KW-0620) putrescine biosynthetic process (GO_REF:0000104 [IEA] UniRule:UR000076421) (GO_REF:0000002 [IEA] InterPro:IPR023694) (GO_REF:0000043 [IEA] UniProtKB-KW:KW-0661) putrescine biosynthetic process from arginine (GO_REF:0000041 [IEA] UniPathway:U…	cytosol (PMID:18304323 [IDA])	agmatinase activity (PMID:21873635 [IBA] PANTHER:PTN000144486, TAIR:locus:2138743, UniProtKB:Q5JI38, CGD:CAL0000194495, TAIR:locus:2138718, UniProtKB:P60651) (GO_REF:0000116 [IEA] RHEA:13929) (GO_REF:0000003 [IEA] EC:3.5.3.11) (PMID:3081491 [IDA]) (GO_REF:0000104 [IEA] UniRule:UR000076421) (GO_REF:0000002 [IEA] InterPro:IPR023694) hydrolase activity (GO_REF:0000043 [IEA] UniProtKB-KW:KW-0378) hyd…	Agmatinase	speB|JW2904|b2937	protein	taxon:83333	EcoCyc	69	50	56	295	342	406
artQ	2.09968	1.07017	7.63e-14	4.92e-13	UniProtKB	P0AE34	artQ	enables	L-arginine import across plasma membrane (PMID:8801422 [NAS]) amino acid transport (GO_REF:0000043 [IEA] UniProtKB-KW:KW-0029) nitrogen compound transport (GO_REF:0000002 [IEA] InterPro:IPR010065) transmembrane transport (GO_REF:0000002 [IEA] InterPro:IPR000515)	ATP-binding cassette (ABC) transporter complex (GO_REF:0000002 [IEA] InterPro:IPR010065) ATP-binding cassette (ABC) transporter complex, substrate-binding subunit-containing (PMID:8801422 [NAS]) (PMID:8801422 [RCA]) membrane (GO_REF:0000002 [IEA] InterPro:IPR000515, InterPro:IPR010065) (GO_REF:0000043 [IEA] UniProtKB-KW:KW-0472) plasma membrane (GO_REF:0000044 [IEA] UniProtKB-SubCell:SL-0037) (GO…	transmembrane transporter activity (GO_REF:0000002 [IEA] InterPro:IPR010065)	Arginine ABC transporter permease protein ArtQ	artQ|JW0846|b0862	protein	taxon:83333	InterPro	40	37	54	293	286	247
skp	2.09899	1.06969	1.57e-24	1.62e-23	UniProtKB	P0AEU7	skp	acts_upstream_of_or_within	Gram-negative-bacterium-type cell outer membrane assembly (PMID:12509434 [IDA]) (PMID:8730870 [IDA]) (PMID:17908933 [IPI] UniProtKB:P0A940) (PMID:17908933 [IGI] UniProtKB:P0ABZ6) chaperone-mediated protein folding (PMID:21873635 [IBA] PANTHER:PTN002170712, UniProtKB:P0AEU7) (PMID:12509434 [IDA]) protein folding (PMID:10455120 [IMP]) protein insertion into membrane from inner side (PMID:21873635 […	cytosol (PMID:16858726 [HDA]) outer membrane-bounded periplasmic space (PMID:8730870 [IDA]) (PMID:1838129 [IDA]) (PMID:10455120 [IDA]) (PMID:21873635 [IBA] PANTHER:PTN002170712, UniProtKB:P0AEU7) periplasmic space (GO_REF:0000043 [IEA] UniProtKB-KW:KW-0574) (GO_REF:0000044 [IEA] UniProtKB-SubCell:SL-0200)	identical protein binding (PMID:24077225 [IPI] UniProtKB:P0AEU7) (PMID:19181847 [IPI] UniProtKB:P0AEU7) (PMID:16858726 [IPI] UniProtKB:P0AEU7) lipopolysaccharide binding (PMID:17928002 [IPI] UniProtKB:P0A910) (PMID:15304217 [RCA]) protein binding (PMID:24077225 [IPI] UniProtKB:P0A917) (PMID:19181847 [IPI] UniProtKB:P0A910) (PMID:24077225 [IPI] UniProtKB:P0A910) unfolded protein binding (GO_REF:00…	Chaperone protein Skp	skp|hlpA|ompH|JW0173|b0178	protein	taxon:83333	EcoliWiki	469	356	430	2440	2897	2259
escV	2.09852	1.06937	0.000628	0.00165													13	8	4	50	54	31
yecC	2.09333	1.0658	6.19e-09	2.85e-08													22	14	25	120	134	115
rarD	2.09039	1.06377	4.32e-07	1.67e-06	UniProtKB	P27844	rarD	located_in		membrane (GO_REF:0000002 [IEA] InterPro:IPR000620) (PMID:15919996 [IDA]) (GO_REF:0000043 [IEA] UniProtKB-KW:KW-0472) plasma membrane (GO_REF:0000044 [IEA] UniProtKB-SubCell:SL-0037) (GO_REF:0000043 [IEA] UniProtKB-KW:KW-0997) (PMID:15919996 [IDA]) (PMID:21873635 [IBA] PANTHER:PTN000769133, UniProtKB:P27844) (GO_REF:0000043 [IEA] UniProtKB-KW:KW-1003) (GO_REF:0000002 [IEA] InterPro:IPR004626)		Protein RarD	rarD|JW5589|b3819	protein	taxon:83333	InterPro	18	15	14	99	97	84
yecD	2.08938	1.06307	1.74e-05	5.67e-05	UniProtKB	P0ADI7	yecD	enables		cytosol (PMID:18304323 [IDA])	http://amigo.geneontology.org/amigo/term/GO:0016787	Isochorismatase family protein YecD	yecD|JW5307|b1867	protein	taxon:83333	UniProt	15	9	7	58	57	58
rph	2.08755	1.06181	5.58e-14	3.63e-13	UniProtKB	P0CG19	rph	enables	rRNA catabolic process (GO_REF:0000104 [IEA] UniRule:UR000030611) (PMID:21873635 [IBA] PANTHER:PTN000237327, SGD:S000003427, SGD:S000003390, SGD:S000003327) rRNA processing (GO_REF:0000043 [IEA] UniProtKB-KW:KW-0698) tRNA processing (GO_REF:0000002 [IEA] InterPro:IPR002381) (GO_REF:0000043 [IEA] UniProtKB-KW:KW-0819) (GO_REF:0000104 [IEA] UniRule:UR000030611)	cytosol (PMID:18304323 [IDA])	3'-5'-exoribonuclease activity (PMID:7509797 [IDA]) (GO_REF:0000104 [IEA] UniRule:UR000030611) RNA binding (GO_REF:0000043 [IEA] UniProtKB-KW:KW-0694) tRNA binding (GO_REF:0000043 [IEA] UniProtKB-KW:KW-0820) (GO_REF:0000104 [IEA] UniRule:UR000030611) (GO_REF:0000002 [IEA] InterPro:IPR002381) tRNA nucleotidyltransferase activity (GO_REF:0000104 [IEA] UniRule:UR000030611) (PMID:1512253 [IDA]) (GO_R…	Truncated inactive ribonuclease PH	rph|orfE|JW3618|b3643	protein	taxon:83333	InterPro	67	46	63	300	343	406
pgaD	2.08102	1.05729	0.000288	0.000797	UniProtKB	P69432	pgaD	acts_upstream_of_or_within	cell adhesion involved in biofilm formation (PMID:15090514 [IMP]) (PMID:18359807 [IMP]) (PMID:23202856 [IDA]) cell adhesion involved in single-species biofilm formation (GO_REF:0000002 [IEA] InterPro:IPR023829)	membrane (GO_REF:0000043 [IEA] UniProtKB-KW:KW-0472) plasma membrane (GO_REF:0000044 [IEA] UniProtKB-SubCell:SL-0037) (PMID:15090514 [RCA]) (GO_REF:0000043 [IEA] UniProtKB-KW:KW-0997) (PMID:23202856 [RCA]) (PMID:15919996 [IDA]) (GO_REF:0000043 [IEA] UniProtKB-KW:KW-1003)	protein binding (PMID:19402753 [IPI] UniProtKB:P25522) (PMID:24561554 [IPI] UniProtKB:P25522) (PMID:23202856 [IPI] UniProtKB:P75905) (PMID:15690043 [IPI] UniProtKB:P25522)	Biofilm PGA synthesis protein PgaD	pgaD|ycdP|JW1006|b1021	protein	taxon:83333	EcoCyc	13	5	5	38	48	35
loiP	2.07993	1.05654	3.5e-11	1.89e-10	UniProtKB	P25894	loiP	acts_upstream_of_or_within	cellular hypotonic response (PMID:22491786 [IEP]) cellular response to UV (PMID:17651431 [IEP]) cellular response to heat (PMID:17651431 [IEP]) proteolysis (GO_REF:0000043 [IEA] UniProtKB-KW:KW-0645) (GO_REF:0000002 [IEA] InterPro:IPR001915) proteolysis involved in cellular protein catabolic process (PMID:21873635 [IBA] PANTHER:PTN000506393, UniProtKB:P66948, UniProtKB:Q96E52, SGD:S000001795, Uni…	cell outer membrane (PMID:22491786 [IDA]) (GO_REF:0000044 [IEA] UniProtKB-SubCell:SL-0040) (GO_REF:0000043 [IEA] UniProtKB-KW:KW-0998) membrane (PMID:21873635 [IBA] PANTHER:PTN000506393, SGD:S000001795, UniProtKB:P25894, UniProtKB:Q96E52, UniProtKB:P66948, MGI:MGI:1914263) (GO_REF:0000043 [IEA] UniProtKB-KW:KW-0472)	hydrolase activity (GO_REF:0000043 [IEA] UniProtKB-KW:KW-0378) metal ion binding (GO_REF:0000043 [IEA] UniProtKB-KW:KW-0479) metalloendopeptidase activity (GO_REF:0000002 [IEA] InterPro:IPR001915) (PMID:21873635 [IBA] PANTHER:PTN000506393, UniProtKB:Q9FLI5, SGD:S000001795, UniProtKB:Q96E52, MGI:MGI:1914263, UniProtKB:P66948) metallopeptidase activity (PMID:22491786 [IDA]) (GO_REF:0000043 [IEA] Un…	Metalloprotease LoiP	loiP|yggG|JW2903|b2936	protein	taxon:83333	EcoCyc	45	23	26	173	193	157
nikC	2.07961	1.05631	0.00104	0.00264	UniProtKB	P0AFA9	nikC	acts_upstream_of_or_within	dipeptide transmembrane transport (GO_REF:0000108 [IEA] GO:0071916) ion transport (GO_REF:0000043 [IEA] UniProtKB-KW:KW-0406) nickel cation import across plasma membrane (PMID:22885853 [NAS]) nickel cation transmembrane transport (PMID:7934931 [IMP]) nickel cation transport (GO_REF:0000043 [IEA] UniProtKB-KW:KW-0921) transmembrane transport (GO_REF:0000002 [IEA] InterPro:IPR000515)	ATP-binding cassette (ABC) transporter complex, substrate-binding subunit-containing (PMID:22885853 [NAS]) membrane (GO_REF:0000043 [IEA] UniProtKB-KW:KW-0472) (GO_REF:0000002 [IEA] InterPro:IPR000515, InterPro:IPR014157) plasma membrane (GO_REF:0000044 [IEA] UniProtKB-SubCell:SL-0037) (PMID:7934931 [ISM]) (GO_REF:0000043 [IEA] UniProtKB-KW:KW-0997) (PMID:15919996 [IDA]) (GO_REF:0000043 [IEA] Uni…	dipeptide transmembrane transporter activity (PMID:21873635 [IBA] PANTHER:PTN000766696, UniProtKB:Q9HVR7) nickel cation binding (PMID:7867647 [IDA]) nickel cation transmembrane transporter activity (GO_REF:0000002 [IEA] InterPro:IPR014157) (PMID:7934931 [IMP])	Nickel transport system permease protein NikC	nikC|JW3443|b3478	protein	taxon:83333	EcoCyc	10	6	4	28	37	45
ravA	2.0793	1.0561	1.6e-11	8.94e-11	UniProtKB	P31473	ravA	enables		cytoplasm (PMID:16301313 [IDA]) (GO_REF:0000002 [IEA] InterPro:IPR023671) (GO_REF:0000104 [IEA] UniRule:UR000080061) (GO_REF:0000044 [IEA] UniProtKB-SubCell:SL-0086) (GO_REF:0000043 [IEA] UniProtKB-KW:KW-0963) cytosol (PMID:24454883 [IDA])	ATP binding (GO_REF:0000043 [IEA] UniProtKB-KW:KW-0067) ATPase activity (GO_REF:0000104 [IEA] UniRule:UR000080061) (PMID:16301313 [IDA]) (GO_REF:0000002 [IEA] InterPro:IPR023671) hydrolase activity (GO_REF:0000043 [IEA] UniProtKB-KW:KW-0378) identical protein binding (PMID:16301313 [IPI] UniProtKB:P31473) (PMID:21148420 [IPI] UniProtKB:P31473) nucleotide binding (GO_REF:0000043 [IEA] UniProtKB-KW…	ATPase RavA	ravA|yieN|JW3725|b3746	protein	taxon:83333	UniProt	54	21	38	185	247	195
aroD	2.07846	1.05552	1.75e-07	7.08e-07	UniProtKB	P05194	aroD	enables	3,4-dihydroxybenzoate biosynthetic process (PMID:21873635 [IBA] PANTHER:PTN000472499, UniProtKB:P58687, UniProtKB:P05194) (PMID:7592767 [IDA]) (GO_REF:0000117 [IEA] ARBA:ARBA00028642) (PMID:13198937 [IDA]) aromatic amino acid family biosynthetic process (GO_REF:0000104 [IEA] UniRule:UR000081058) (GO_REF:0000043 [IEA] UniProtKB-KW:KW-0057) cellular amino acid biosynthetic process (GO_REF:0000043 […	cytosol (PMID:15911532 [IDA]) (PMID:18304323 [IDA])	3-dehydroquinate dehydratase activity (GO_REF:0000003 [IEA] EC:4.2.1.10) (GO_REF:0000117 [IEA] ARBA:ARBA00027694) (PMID:21873635 [IBA] PANTHER:PTN000472499, UniProtKB:P05194, UniProtKB:P58687) (PMID:7592767 [IDA]) (GO_REF:0000116 [IEA] RHEA:21096) (GO_REF:0000104 [IEA] UniRule:UR000081058) (PMID:2950851 [IDA]) (GO_REF:0000002 [IEA] InterPro:IPR001381, InterPro:IPR018508) lyase activity (GO_REF:00…	3-dehydroquinate dehydratase	aroD|JW1683|b1693	protein	taxon:83333	InterPro	22	17	9	78	99	94
tdh	2.07705	1.05454	4.9e-21	4.49e-20	UniProtKB	P07913	tdh	acts_upstream_of_or_within	L-serine biosynthetic process (PMID:3108237 [IGI] EcoliWiki:serB) (PMID:3108237 [IGI] EcoliWiki:serA) (PMID:3108237 [IGI] EcoliWiki:serC) L-threonine catabolic process to glycine (GO_REF:0000041 [IEA] UniPathway:UPA00046) threonine catabolic process (PMID:8519804 [IMP]) (GO_REF:0000002 [IEA] InterPro:IPR004627) (GO_REF:0000104 [IEA] UniRule:UR000333474)	cytoplasm (GO_REF:0000044 [IEA] UniProtKB-SubCell:SL-0086) (GO_REF:0000104 [IEA] UniRule:UR000333474) (PMID:6780553 [IDA]) (GO_REF:0000043 [IEA] UniProtKB-KW:KW-0963) cytosol (PMID:16858726 [HDA]) (PMID:18304323 [IDA])	L-threonine 3-dehydrogenase activity (GO_REF:0000002 [IEA] InterPro:IPR004627) (GO_REF:0000003 [IEA] EC:1.1.1.103) (PMID:6780553 [IDA]) (PMID:22411989 [IDA]) (GO_REF:0000116 [IEA] RHEA:13161) (GO_REF:0000104 [IEA] UniRule:UR000333474) cadmium ion binding (PMID:3056527 [IDA]) ferrous iron binding (PMID:22411989 [IDA]) manganese ion binding (PMID:6780553 [IDA]) (PMID:3518793 [IDA]) metal ion bindin…	L-threonine 3-dehydrogenase	tdh|JW3591|b3616	protein	taxon:83333	EcoliWiki	164	92	152	685	843	852
zwf	2.07695	1.05447	2.28e-21	2.12e-20	UniProtKB	P0AC53	zwf	acts_upstream_of_or_within	carbohydrate metabolic process (GO_REF:0000043 [IEA] UniProtKB-KW:KW-0119) glucose metabolic process (GO_REF:0000002 [IEA] InterPro:IPR001282, InterPro:IPR019796, InterPro:IPR022674, InterPro:IPR022675) (GO_REF:0000043 [IEA] UniProtKB-KW:KW-0313) (PMID:14645264 [IMP]) (PMID:21873635 [IBA] PANTHER:PTN000604427, TAIR:locus:2165154, TAIR:locus:2154805, TAIR:locus:2032412, UniProtKB:P0AC53, TAIR:locu…	cytosol (PMID:21873635 [IBA] PANTHER:PTN000604542, UniProtKB:P0AC53) (PMID:18304323 [IDA])	NADP binding (GO_REF:0000002 [IEA] InterPro:IPR001282, InterPro:IPR022674, InterPro:IPR022675) (GO_REF:0000104 [IEA] UniRule:UR000184474) glucose-6-phosphate dehydrogenase activity (GO_REF:0000116 [IEA] RHEA:15841) (GO_REF:0000117 [IEA] ARBA:ARBA00026427) (PMID:4401601 [IDA]) (GO_REF:0000104 [IEA] UniRule:UR000184474) (GO_REF:0000002 [IEA] InterPro:IPR019796, InterPro:IPR022675) (GO_REF:0000003 […	Glucose-6-phosphate 1-dehydrogenase	zwf|JW1841|b1852	protein	taxon:83333	EcoCyc	176	126	155	901	958	840
pgl	2.07674	1.05432	2.33e-14	1.54e-13	UniProtKB	P52697	pgl	enables	carbohydrate metabolic process (GO_REF:0000043 [IEA] UniProtKB-KW:KW-0119) (GO_REF:0000002 [IEA] InterPro:IPR022528) (GO_REF:0000104 [IEA] UniRule:UR000079214) glucose metabolic process (GO_REF:0000104 [IEA] UniRule:UR000079214) (GO_REF:0000043 [IEA] UniProtKB-KW:KW-0313) pentose-phosphate shunt (GO_REF:0000002 [IEA] InterPro:IPR022528) (GO_REF:0000041 [IEA] UniPathway:UPA00115)	cytosol (PMID:21873635 [IBA] PANTHER:PTN000768698, UniProtKB:P52697) (PMID:18304323 [IDA])	6-phosphogluconolactonase activity (GO_REF:0000003 [IEA] EC:3.1.1.31) (PMID:15576773 [IMP]) (PMID:15766779 [IDA]) (GO_REF:0000104 [IEA] UniRule:UR000079214) (GO_REF:0000002 [IEA] InterPro:IPR022528) (PMID:21873635 [IBA] PANTHER:PTN001251230, UniProtKB:P52697) (GO_REF:0000116 [IEA] RHEA:12556) hydrolase activity (GO_REF:0000043 [IEA] UniProtKB-KW:KW-0378)	6-phosphogluconolactonase	pgl|ybhE|JW0750|b0767	protein	taxon:83333	UniProt	70	44	49	262	349	325
rpmF	2.0755	1.05346	3.08e-18	2.49e-17	UniProtKB	P0A7N4	rpmF	acts_upstream_of_or_within	cytoplasmic translation (PMID:10756104 [NAS]) response to radiation (PMID:27718375 [IMP]) response to reactive oxygen species (PMID:23292777 [IMP]) ribosomal large subunit assembly (PMID:3297162 [IDA]) translation (GO_REF:0000002 [IEA] InterPro:IPR002677, InterPro:IPR011332) (GO_REF:0000104 [IEA] UniRule:UR000036455)	cytoplasm (PMID:4942547 [IDA]) cytosol (PMID:17309111 [IDA]) (PMID:18304323 [IDA]) cytosolic large ribosomal subunit (PMID:4942547 [IPI]) (PMID:4942547 [IDA]) (PMID:3297162 [IDA]) large ribosomal subunit (GO_REF:0000002 [IEA] InterPro:IPR002677) ribonucleoprotein complex (GO_REF:0000043 [IEA] UniProtKB-KW:KW-0687) ribosome (GO_REF:0000043 [IEA] UniProtKB-KW:KW-0689)	protein binding (PMID:16606699 [IPI] UniProtKB:P0A7M2) (PMID:24561554 [IPI] UniProtKB:P0A7M2) structural constituent of ribosome (GO_REF:0000002 [IEA] InterPro:IPR002677) (PMID:3297162 [IDA])	Large ribosomal subunit protein bL32	rpmF|JW1075|b1089	protein	taxon:83333	EcoCyc	88	88	123	534	653	712
dapE	2.07458	1.05282	1.83e-13	1.14e-12	UniProtKB	P0AED7	dapE	acts_upstream_of_or_within	cellular amino acid biosynthetic process (GO_REF:0000043 [IEA] UniProtKB-KW:KW-0028) diaminopimelate biosynthetic process (GO_REF:0000104 [IEA] UniRule:UR000084128) (GO_REF:0000043 [IEA] UniProtKB-KW:KW-0220) lysine biosynthetic process (GO_REF:0000043 [IEA] UniProtKB-KW:KW-0457) lysine biosynthetic process via diaminopimelate (PMID:21873635 [IBA] PANTHER:PTN000110566, UniProtKB:P0AED7) (PMID:492…	cell division site (PMID:28470834 [IDA]) cytosol (PMID:21873635 [IBA] PANTHER:PTN000110566, UniProtKB:P0AED7) (PMID:18304323 [IDA])	cobalt ion binding (GO_REF:0000104 [IEA] UniRule:UR000084128) (PMID:3276674 [IDA]) hydrolase activity (GO_REF:0000002 [IEA] InterPro:IPR002933) (GO_REF:0000117 [IEA] ARBA:ARBA00026276) (GO_REF:0000043 [IEA] UniProtKB-KW:KW-0378) identical protein binding (PMID:3276674 [IDA]) metal ion binding (GO_REF:0000043 [IEA] UniProtKB-KW:KW-0479) protein binding (PMID:28470834 [IPI] UniProtKB:P0AF36) succin…	Succinyl-diaminopimelate desuccinylase	dapE|msgB|JW2456|b2472	protein	taxon:83333	EcoCyc	67	43	50	256	312	354
argH	2.06846	1.04856	7.81e-15	5.32e-14	UniProtKB	P11447	argH	enables	arginine biosynthetic process (GO_REF:0000041 [IEA] UniPathway:UPA00068) (GO_REF:0000043 [IEA] UniProtKB-KW:KW-0055) (GO_REF:0000104 [IEA] UniRule:UR000037443) arginine biosynthetic process via ornithine (GO_REF:0000002 [IEA] InterPro:IPR009049) (PMID:21873635 [IBA] PANTHER:PTN000154674, SGD:S000001060) cellular amino acid biosynthetic process (GO_REF:0000043 [IEA] UniProtKB-KW:KW-0028)	cytoplasm (GO_REF:0000104 [IEA] UniRule:UR000037443) (GO_REF:0000044 [IEA] UniProtKB-SubCell:SL-0086) (GO_REF:0000043 [IEA] UniProtKB-KW:KW-0963) cytosol (PMID:21873635 [IBA] PANTHER:PTN000154674, SGD:S000001060)	argininosuccinate lyase activity (GO_REF:0000003 [IEA] EC:4.3.2.1) (GO_REF:0000104 [IEA] UniRule:UR000037443) (GO_REF:0000002 [IEA] InterPro:IPR009049) (PMID:6762207 [IDA]) (GO_REF:0000116 [IEA] RHEA:24020) (PMID:21873635 [IBA] PANTHER:PTN000154674, CGD:CAL0000190527, UniProtKB:P11447, RGD:619974, SGD:S000001060, UniProtKB:P04424, PomBase:SPBC1773.14) catalytic activity (GO_REF:0000002 [IEA] Inte…	Argininosuccinate lyase	argH|JW3932|b3960	protein	taxon:83333	InterPro	65	60	51	345	364	338
ydcF	2.0678	1.0481	3.39e-07	1.33e-06	UniProtKB	P34209	ydcF	is_active_in		plasma membrane (PMID:21873635 [IBA] PANTHER:PTN002017511, UniProtKB:P0AB01)		Protein YdcF	UniProtKB:P34209|PTN002411029	protein	taxon:83333	GO_Central	14	14	16	76	101	93
ybjP	2.06556	1.04653	2e-06	7.23e-06	UniProtKB	P75818	ybjP	located_in		membrane (GO_REF:0000043 [IEA] UniProtKB-KW:KW-0472) plasma membrane (GO_REF:0000044 [IEA] UniProtKB-SubCell:SL-0039) (GO_REF:0000043 [IEA] UniProtKB-KW:KW-1003)		Uncharacterized lipoprotein YbjP	ybjP|JW0849|b0865	protein	taxon:83333	UniProt	17	11	11	73	79	70
eco	2.06414	1.04554	2.17e-06	7.8e-06	UniProtKB	P23827	eco	enables	http://amigo.geneontology.org/amigo/term/GO:0010466	outer membrane-bounded periplasmic space (PMID:24140104 [IDA]) (PMID:6411724 [IDA]) (PMID:15911532 [IDA]) periplasmic space (GO_REF:0000104 [IEA] UniRule:UR000098374) (GO_REF:0000043 [IEA] UniProtKB-KW:KW-0574) (GO_REF:0000044 [IEA] UniProtKB-SubCell:SL-0200)	peptidase inhibitor activity (GO_REF:0000043 [IEA] UniProtKB-KW:KW-0646) protein binding (PMID:23861840 [IPI] UniProtKB:P48740-2) (PMID:10843853 [IPI] UniProtKB:P00763) (PMID:15545266 [IPI] UniProtKB:P03951) protein homodimerization activity (PMID:6411724 [IDA]) serine-type endopeptidase inhibitor activity (GO_REF:0000002 [IEA] InterPro:IPR005658, InterPro:IPR023084) (GO_REF:0000104 [IEA] UniRule…	Ecotin	eco|eti|JW2197|b2209	protein	taxon:83333	InterPro	17	12	18	79	119	83
pepD	2.06041	1.04293	6.37e-25	6.74e-24	UniProtKB	P15288	pepD	acts_upstream_of_or_within	peptide catabolic process (PMID:355237 [IGI] EcoliWiki:pepA, EcoliWiki:pepB, EcoliWiki:pepN, EcoliWiki:pepQ) proteolysis (GO_REF:0000043 [IEA] UniProtKB-KW:KW-0645) (GO_REF:0000002 [IEA] InterPro:IPR001160)	cytosol (PMID:15911532 [IDA]) (PMID:18304323 [IDA]) (PMID:21873635 [IBA] PANTHER:PTN000865961, UniProtKB:P15288)	0103046 dipeptidase activity (GO_REF:0000003 [IEA] EC:3.4.13.18) (GO_REF:0000043 [IEA] UniProtKB-KW:KW-0224) (PMID:355237 [IMP]) hydrolase activity (GO_REF:0000002 [IEA] InterPro:IPR002933) (GO_REF:0000043 [IEA] UniProtKB-KW:KW-0378) metal ion binding (GO_REF:0000043 [IEA] UniProtKB-KW:KW-0479) metallodipeptidase activity (PMID:7988883 [IDA]) (PMID:21873635 [IBA] PANTHER:PTN000865961, UniProtKB:P…	Cytosol non-specific dipeptidase	pepD|pepH|JW0227|b0237	protein	taxon:83333	EcoliWiki	400	241	314	1708	1985	1759
araB	2.05321	1.03788	0.0197485	0.0391856	UniProtKB	P08204	araB	acts_upstream_of_or_within	L-arabinose catabolic process (PMID:5336963 [IDA]) L-arabinose catabolic process to xylulose 5-phosphate (GO_REF:0000104 [IEA] UniRule:UR000030633) (PMID:7768852 [IEP]) (GO_REF:0000041 [IEA] UniPathway:UPA00145) (GO_REF:0000002 [IEA] InterPro:IPR005929) arabinose catabolic process (GO_REF:0000043 [IEA] UniProtKB-KW:KW-0054) (PMID:5336963 [IDA]) (PMID:13829634 [IMP]) carbohydrate catabolic process…	cytoplasm (PMID:21873635 [IBA] PANTHER:PTN001610116, UniProtKB:P08204) (PMID:5336963 [IDA])	ATP binding (GO_REF:0000043 [IEA] UniProtKB-KW:KW-0067) (GO_REF:0000002 [IEA] InterPro:IPR005929) D-ribulokinase activity (GO_REF:0000116 [IEA] RHEA:17601) (PMID:21873635 [IBA] PANTHER:PTN001610116, UniProtKB:Q96C11, SGD:S000002516) kinase activity (GO_REF:0000117 [IEA] ARBA:ARBA00026285) (GO_REF:0000043 [IEA] UniProtKB-KW:KW-0418) (GO_REF:0000002 [IEA] InterPro:IPR018485) nucleotide binding (GO_…	Ribulokinase	araB|JW0062|b0063	protein	taxon:83333	EcoliWiki	7	0	4	14	15	25
pdxH	2.05244	1.03734	6.56e-11	3.5e-10	UniProtKB	P0AFI7	pdxH	enables	'de novo' pyridoxal 5'-phosphate biosynthetic process (PMID:16562115 [IMP]) cellular aromatic compound metabolic process (GO_REF:0000117 [IEA] ARBA:ARBA00027872) organic hydroxy compound metabolic process (GO_REF:0000117 [IEA] ARBA:ARBA00026995) pyridoxal phosphate biosynthetic process (PMID:21873635 [IBA] PANTHER:PTN000091428, UniProtKB:P0AFI7) pyridoxine biosynthetic process (GO_REF:0000043 [IE…	cytosol (PMID:18304323 [IDA]) macromolecular complex (PMID:15858270 [IDA])	FMN binding (PMID:7860596 [IDA]) (GO_REF:0000002 [IEA] InterPro:IPR000659) (GO_REF:0000104 [IEA] UniRule:UR000080091) (PMID:7696318 [IDA]) oxidoreductase activity (PMID:7860596 [IDA]) (GO_REF:0000043 [IEA] UniProtKB-KW:KW-0560) oxidoreductase activity, acting on the CH-NH2 group of donors (GO_REF:0000002 [IEA] InterPro:IPR019740) phosphate ion binding (PMID:15858270 [IDA]) protein homodimerizatio…	Pyridoxine/pyridoxamine 5'-phosphate oxidase	pdxH|JW1630|b1638	protein	taxon:83333	InterPro	31	23	31	160	190	153
sodC_3	2.05214	1.03713	0.0116836	0.0245156													0	0	8	18	21	19
hyaD	2.05193	1.03698	1.71e-19	1.46e-18	UniProtKB	P19930	hyaD	acts_upstream_of_or_within	protein processing (GO_REF:0000002 [IEA] InterPro:IPR004419) (PMID:21873635 [IBA] PANTHER:PTN001250788, UniProtKB:P0AEV9, UniProtKB:P37182, UniProtKB:P19930) (PMID:1856178 [IMP]) proteolysis (GO_REF:0000043 [IEA] UniProtKB-KW:KW-0645)		aspartic-type endopeptidase activity (GO_REF:0000043 [IEA] UniProtKB-KW:KW-0064) endopeptidase activity (PMID:21873635 [IBA] PANTHER:PTN001250788, UniProtKB:P0AEV9, UniProtKB:P37182) enzyme activator activity (GO_REF:0000002 [IEA] InterPro:IPR000671) hydrolase activity (GO_REF:0000043 [IEA] UniProtKB-KW:KW-0378) metal ion binding (GO_REF:0000043 [IEA] UniProtKB-KW:KW-0479) (GO_REF:0000002 [IEA] I…	Hydrogenase 1 maturation protease	hyaD|JW0957|b0975	protein	taxon:83333	EcoCyc	134	74	122	636	667	593
[truncated: 1,411 more rows]
